# Supplementary material for: PoolSeq Genome‐Wide Association Studies and Microbial Signature Analyses Identify Novel Candidates Associated With Pyrethroid Resistance Evolution in Anopheles funestus in Cameroon
Source: Mol Ecol. 2026 Jan 5;35(1):e70220. doi: 10.1111/mec.70220 (PMC12768894; doi:10.1111/mec.70220)
Supplement: Supplementary file 2 — Table S9: Non‐synonymous polymophisms associated with CYP6 and CYP9 selective sweeps in An. funestus from Mibellon. [file MEC-35-e70220-s003.xlsx]

## Sheet: Sheet1
Chromosome	Position	Reference	Alternate	Effect	Impact	dna	Protein	gene_ID	Alive_Perm1X_Freq	Dead_Perm1X_Freq	Alive_Perm5X_Freq	Dead_Perm5X_Freq	Alive_Perm10X_Freq	Dead_Perm10X_Freq	Control_Freq	AliveHR_Freq	DeadHS_Freq	Mibellon2021_Freq	Mibellon2014_Freq	Fang_Freq	Fumoz_Freq	Alive_Perm1X_Pval	Dead_Perm1X_Pval	Alive_Perm5X_Pval	Dead_Perm5x_Pval	Alive_Perm10X_Pval	Dead_Perm10X_Pval	Control_Pval	Alive_HR_Pval	Dead_HS_Pval	Mibellon2022_Pval	Mibellon2014_Pval	Fang_Pval	Fumoz_Pval	Alive_Perm1X_DP	Dead_Perm1x_DP	Alive_Perm5X_DP	Dead_Perm5x_DP	Alive_Perm10x_DP	Dead_Perm10X_DP	Control_DP	Alive_HR_DP	Dead_HS_DP	Mibellon2022_DP	Mibellon2014_DP	Fang_DP	Fumoz_DP
AfunF3_X	8339789	C	A	synonymous_variant	LOW	342C>A	Ile114Ile	AFUN007549	0.99765	0.99465	1	0.9937	0.9986	0.99425	1	1	1	0.9394	0.9	0.093	0.0227	5.5275e-214	6.932e-161	4.9314e-169	8.9143e-185	4.3854e-213	4.6423e-130	7.894e-211	6.6062e-97	1.1023e-56	1.8007e-17	4.6134e-14	0.058115	0.5	442.5	284.5	282	316	375.5	301.5	387	162	95	33	30	43	44
AfunF3_X	8343026	C	G,A	intergenic_region	MODIFIER	8343026C>A	NA	AFUN007549-AFUN007545	0.9689	0.9492	0.9842	0.9636	0.97205	0.95935	0.95985	0.7923	0.5154	1	0.0294	0	0	2.91785e-191	3.14005e-157	5.5713e-183	1.5312e-213	3.22285e-191	5.41e-102	1.44225e-189	1.272e-66	5.8347e-26	2.2598e-21	0.5	1	1	377.5	351	316	385	358	287	372.5	183	130	36	35	47	56
AfunF3_X	8343026	C	G,A	intergenic_region	MODIFIER	8343026C>G	NA	AFUN007549-AFUN007545	0.9689	0.9492	0.9842	0.9636	0.97205	0.95935	0.95985	0.7923	0.5154	1	0.0294	0	0	2.91785e-191	3.14005e-157	5.5713e-183	1.5312e-213	3.22285e-191	5.41e-102	1.44225e-189	1.272e-66	5.8347e-26	2.2598e-21	0.5	1	1	377.5	351	316	385	358	287	372.5	183	130	36	35	47	56
AfunF3_X	8370198	C	A	intergenic_region	MODIFIER	8370198C>A	NA	AFUN007549-AFUN007545	0.9679	0.9512	0.9792	0.9727	0.9761	0.9747	0.96865	0.6783	0.4013	1	0.0968	0	0.1852	8.603e-184	1.6662e-182	1.384e-188	2.0711e-200	9.197e-198	5.206e-111	6.2165e-187	9.0206e-66	2.182e-22	5.4567e-19	0.11864	1	0.000618	378	379	336	366	382	313	391	230	152	32	31	65	54
AfunF3_X	8343029	C	A	intergenic_region	MODIFIER	8343029C>A	NA	AFUN007549-AFUN007545	0.9714	0.95865	0.9905	0.9687	0.97795	0.9618	0.9567	0.7935	0.5039	0.973	0	0	0	9.416e-191	2.7896e-161	3.75e-182	2.2745e-207	9.6675e-195	1.5071e-100	9.5245e-187	3.8472e-67	4.7224e-25	2.1762e-20	1	1	1	378.5	352.5	315	383	364.5	286	371	184	129	37	34	49	57
AfunF3_X	8349805	C	T	intergenic_region	MODIFIER	8349805C>T	NA	AFUN007549-AFUN007545	0.9802	0.96965	0.9625	0.9524	0.96255	0.974	0.9769	0.7772	0.4364	1	0.2083	0	0	1.1128e-196	1.59275e-163	2.9706e-171	1.9929e-177	4.6138e-190	5.8385e-111	2.4342e-179	4.0366e-65	4.7169e-18	7.9107e-15	0.024823	1	1	379	326	320	336	378	288.5	372	184	110	25	24	26	30
AfunF3_X	8343746	C	T	intergenic_region	MODIFIER	8343746C>T	NA	AFUN007549-AFUN007545	0.98995	0.9882	0.9932	0.9699	0.99485	0.99455	0.9669	0.7246	0.4867	1	0.5517	0	0	4.44245e-189	1.1054e-182	5.58e-172	8.0531e-200	1.32455e-227	6.108e-116	6.979e-178	5.4154e-53	4.1389e-21	2.2598e-21	8.4872e-07	1	1	365.5	334.5	292	366	408	270	366.5	167	113	36	29	55	46
AfunF3_X	8340047	G	C	synonymous_variant	LOW	600G>C	Ala200Ala	AFUN007549	0.98015	0.97635	0.9833	0.98	0.98155	0.9718	0.9763	0.7632	0.4625	0.92	0.381	0	0	1.76235e-200	7.4243e-151	1.268e-135	8.0334e-168	1.5975e-187	8.757e-112	1.0102e-177	3.01e-39	3.0519e-14	2.7767e-12	0.0015455	1	1	414.5	272.5	240	300	367	285.5	355.5	114	80	25	21	37	38
AfunF3_X	8347628	A	C	intergenic_region	MODIFIER	8347628A>C	NA	AFUN007549-AFUN007545	0.9813	0.9666	0.9807	0.9684	0.98345	0.97935	0.97015	0.6772	0.5088	1	0	0.0204	0	3.76215e-178	3.5888e-160	2.4145e-174	2.7563e-188	4.50075e-212	1.35845e-105	1.4789e-177	2.9278e-45	1.7625e-22	6.1512e-28	1	0.5	1	389.5	318	311	348	390	272.5	366.5	158	114	47	41	49	44
AfunF3_X	8347152	A	G	intergenic_region	MODIFIER	8347152A>G	NA	AFUN007549-AFUN007545	0.9975	0.9983	1	1	1	0.9973	0.9942	0.9928	1	1	1	0.0357	0.963	4.7849e-218	3.7579e-177	1.825e-183	1.6051e-207	1.9113e-217	5.0155e-111	9.555e-175	2.3859e-80	6.6743e-40	2.3541e-24	5.4567e-19	0.5	2.0165e-15	353.5	373.5	327	371	358	287.5	366.5	234	197	21	37	77	49
AfunF3_X	8351287	A	G	intergenic_region	MODIFIER	8351287A>G	NA	AFUN007549-AFUN007545	0.9751	0.9692	0.9722	0.9643	0.96855	0.9462	0.97875	0.7834	0.4466	0.963	0	0	0	6.0295e-164	4.7495e-133	7.683e-138	1.0394e-150	1.38175e-159	2.6127e-88	1.20725e-174	3.5557e-56	2.0573e-17	2.0165e-15	1	1	1	333.5	254.5	252	280	303	250.5	328	157	103	27	28	33	39
AfunF3_X	8340762	A	G	synonymous_variant	LOW	1032A>G	Ala344Ala	AFUN007549	0.9958	0.9943	1	1	0.99845	0.99725	0.9987	0.5581	0.3089	0.9412	1	0.0638	0.9756	3.8731e-171	1.66293e-155	5.4491e-148	1.911e-174	7.0395e-191	3.2457e-103	1.5235e-173	8.3763e-38	1.2262e-13	4.7095e-18	5.7269e-22	0.12097	9.8874e-23	346.5	264.5	247	291	327	266.5	338	172	123	34	37	47	41
AfunF3_X	8339690	T	A	synonymous_variant	LOW	243T>A	Gly81Gly	AFUN007549	0.96795	0.95425	0.9644	0.9576	0.96565	0.9483	0.9438	0.7692	0.4819	0.9394	0.1071	0	0	1.50485e-174	9.8485e-121	1.8784e-135	2.0208e-150	1.0042e-168	4.2236e-97	2.18941e-171	6.1616e-50	1.7206e-15	1.8007e-17	0.11818	1	1	396	254	253	283	341.5	268	340	143	83	33	28	32	38
AfunF3_X	8340846	T	C	synonymous_variant	LOW	1116T>C	Asp372Asp	AFUN007549	0.9951	0.98605	0.9957	0.9962	0.9868	0.99385	1	0.5342	0.3409	1	0.8	0.05	0.9375	1.525e-160	1.099e-124	3.6057e-137	3.3258e-155	4.5139e-167	2.0771e-98	3.8731e-171	1.7588e-33	3.0286e-16	3.3259e-17	2.4048e-13	0.12185	3.0612e-16	334.5	242	230	260	311.5	244	316	161	132	29	35	60	33
AfunF3_X	8338960	A	T	intergenic_region	MODIFIER	8338960A>T	NA	AFUN007550-AFUN007549	0.9971	0.98925	0.9969	0.9887	0.9928	1	0.99515	0.9946	1	1	0.9706	0.0816	0	2.7903e-202	2.6468e-174	5.602e-193	6.3062e-210	4.78535e-200	5.333e-90	6.175e-170	4.0017e-110	6.972e-64	7.9107e-15	1.2301e-18	0.058654	1	369.5	353.5	326	354	358	251	327	185	107	25	34	49	28
AfunF3_X	8339666	C	T	synonymous_variant	LOW	219C>T	Arg73Arg	AFUN007549	0.9733	0.94335	0.9467	0.9716	0.969	0.94125	0.9543	0.8015	0.4667	1	0.037	0	0	2.285e-176	1.32935e-114	1.6789e-125	5.9659e-155	7.18e-172	2.8981e-92	7.87696e-170	1.3716e-50	1.5567e-13	8.9137e-21	0.5	1	1	390	249	244	282	345	276.5	327	136	75	35	27	34	37
AfunF3_X	8351122	C	T	intergenic_region	MODIFIER	8351122C>T	NA	AFUN007549-AFUN007545	0.9796	0.94505	0.9775	0.9605	0.9874	0.943	0.97305	0.7215	0.4466	1	0	0	0	1.19795e-183	5.6905e-138	2.8031e-148	4.8757e-161	1.4106e-199	8.258e-92	1.02955e-165	7.4116e-50	2.0573e-17	5.1363e-16	1	1	1	366	283	267	304	358.5	277.5	342	158	103	27	30	32	37
AfunF3_X	8349923	C	T	intergenic_region	MODIFIER	8349923C>T	NA	AFUN007549-AFUN007545	0.99235	0.9692	0.9851	0.9752	0.9865	0.98055	0.9569	0.7571	0.4188	1	0.1935	0	0	2.0427e-205	5.6165e-172	6.188e-191	3.0858e-201	2.19415e-207	2.9533e-95	7.562e-165	5.7807e-71	2.7098e-18	2.0165e-15	0.01186	1	1	367.5	336.5	336	363	372.5	283	362	210	117	26	31	49	42
AfunF3_X	8351053	G	A	intergenic_region	MODIFIER	8351053G>A	NA	AFUN007549-AFUN007545	0.97585	0.9712	0.9886	0.9729	0.99085	0.9605	0.9704	0.7692	0.4884	1	0.25	0	0	7.041e-185	8.228e-145	4.5793e-153	1.2425e-162	7.13028e-187	5.062e-97	1.026e-163	1.0089e-49	2.7611e-16	3.3259e-17	0.023562	1	1	360.5	278	265	296	327	248.5	318.5	143	86	29	22	42	31
AfunF3_X	8343654	G	C	intergenic_region	MODIFIER	8343654G>C	NA	AFUN007549-AFUN007545	0.9557	0.94195	0.9897	0.9595	0.9767	0.96985	0.94705	0.7531	0.5413	1	0	0	0	3.33425e-165	3.04105e-150	2.0268e-168	8.7531e-183	1.6317e-200	3.1243e-100	2.29315e-163	2.1084e-54	2.9511e-23	2.1486e-18	1	1	1	350	320	292	346	388	271.5	359	162	109	31	41	38	27
AfunF3_X	8349915	A	G	intergenic_region	MODIFIER	8349915A>G	NA	AFUN007549-AFUN007545	0.9862	0.96725	0.9845	0.9576	0.9874	0.9749	0.9634	0.7255	0.4375	1	0.2143	0	0	5.457e-194	7.2185e-162	1.3169e-182	2.175e-190	4.9326e-199	1.30195e-87	4.8318e-163	1.0538e-64	2.0008e-18	1.2146e-13	0.011603	1	1	349.5	321	322	354	359	270.5	354.5	204	112	23	28	48	39
AfunF3_X	8341188	A	G	synonymous_variant	LOW	1458A>G	Val486Val	AFUN007549	1	1	0.9951	1	0.9985	1	0.99865	0.5695	0.2868	1	1	0.0462	0.9677	5.7215e-185	2.98025e-127	1.529e-121	5.2265e-157	5.284e-200	2.05905e-101	1.01385e-162	3.7675e-34	3.5489e-13	8.4556e-18	5.4567e-19	0.12209	6.8754e-17	376.5	256	204	262	342.5	264	317.5	151	129	30	32	65	31
AfunF3_X	8368397	A	C	intergenic_region	MODIFIER	8368397A>C	NA	AFUN007549-AFUN007545	0.9594	0.936	0.96	0.97	0.97795	0.94825	0.94465	0.5685	0.3196	0.9565	0.2647	0	0	3.4232e-172	1.30675e-166	9.6831e-173	2.0711e-200	1.6396e-189	5.9125e-120	6.3475e-161	5.2877e-54	6.3935e-22	2.9149e-12	0.0010644	1	1	357	371	325	367	369.5	301.5	384	241	194	23	34	72	46
AfunF3_X	8348282	T	A	intergenic_region	MODIFIER	8348282T>A	NA	AFUN007549-AFUN007545	0.993	0.98485	0.9932	0.9902	0.99205	0.98865	0.98915	0.7251	0.4679	0.9615	0.84	0.0833	0.2759	1.1011e-162	2.293e-160	8.3289e-173	2.2471e-177	2.7987e-178	2.0422e-85	6.932e-161	2.5909e-54	1.9484e-19	5.4444e-14	1.8789e-10	0.11972	0.0022392	359.5	295.5	296	307	318	241	302.5	171	109	26	25	36	29
AfunF3_X	8343430	G	A	intergenic_region	MODIFIER	8343430G>A	NA	AFUN007549-AFUN007545	0.9809	0.9749	0.9965	0.9848	0.9865	0.9741	0.98175	0.7785	0.5403	0.963	0.6136	0.0667	0	1.9342e-185	2.35285e-150	3.5163e-170	2.2973e-187	1.77395e-211	3.35095e-93	1.525e-160	3.5557e-56	2.6021e-26	2.0165e-15	2.0452e-11	0.12079	1	355	299.5	288	330	370.5	233.5	314	158	124	27	44	45	49
AfunF3_X	8343722	T	C	intergenic_region	MODIFIER	8343722T>C	NA	AFUN007549-AFUN007545	0.97025	0.94015	0.9886	0.9592	0.9758	0.9674	0.9459	0.7037	0.5	1	0.0294	0	0	1.05975e-176	2.26695e-166	4.0603e-151	3.0511e-194	2.0079e-206	8.11e-106	4.0877e-159	3.2354e-49	1.6692e-20	8.9137e-21	0.5	1	1	351	337	263	368	394.5	267	355.5	162	106	35	34	46	42
AfunF3_X	8348223	G	A	intergenic_region	MODIFIER	8348223G>A	NA	AFUN007549-AFUN007545	0.96455	0.94285	0.9601	0.9672	0.96325	0.9667	0.96335	0.7321	0.4949	0.9524	0.037	0	0	1.8544e-157	1.55245e-140	6.9995e-162	1.6721e-164	6.066e-154	2.45025e-87	1.35025e-158	5.4802e-54	5.8983e-19	4.0873e-11	0.5	1	1	358.5	292	302	307	320	250.5	335.5	168	99	22	27	37	31
AfunF3_X	8355314	C	A	intergenic_region	MODIFIER	8355314C>A	NA	AFUN007549-AFUN007545	0.95385	0.9385	0.9578	0.9596	0.9615	0.93985	0.93245	0.7278	0.5688	1	0.1622	0	0	2.34125e-182	8.8175e-153	8.5921e-163	3.7005e-170	4.90145e-164	7.196e-85	1.82805e-158	2.3647e-50	8.7991e-25	3.101e-14	0.012549	1	1	372	346	308	322	340	259.5	354.5	158	109	24	37	39	35
AfunF3_X	8344345	A	T	intergenic_region	MODIFIER	8344345A>T	NA	AFUN007549-AFUN007545	0.9763	0.963	0.975	0.978	0.9723	0.93575	0.9586	0.7647	0.4646	0.9762	0.0833	0	0	2.3636e-154	2.03765e-160	2.3242e-154	7.8954e-202	6.449e-182	3.4301e-82	1.72885e-157	2.9638e-64	1.3144e-17	2.5612e-23	0.11972	1	1	319.5	347	280	363	341.5	242.5	334.5	187	99	42	36	46	45
AfunF3_X	8350536	T	C	intergenic_region	MODIFIER	8350536T>C	NA	AFUN007549-AFUN007545	0.9866	0.9701	1	0.9777	0.983	0.9775	0.97685	0.7733	0.4615	1	0.0741	0	0	9.1695e-179	2.3326e-157	4.7856e-175	1.1627e-176	7.779e-193	2.5826e-92	9.1495e-157	2.01e-60	6.9638e-25	3.6742e-23	0.24528	1	1	342.5	318.5	292	314	358	247	315.5	172	143	39	27	43	60
AfunF3_X	8341290	A	C	synonymous_variant	LOW	1560A>C	Ala520Ala	AFUN007549	0.9887	0.9845	0.9822	0.988	0.98895	0.98275	0.976	0.5678	0.3417	0.9062	0.68	0.0145	0.4783	1.0499e-173	2.92585e-118	1.0212e-126	2.2846e-143	2.84085e-178	3.5649e-99	1.09235e-156	1.0419e-44	7.2485e-15	3.5714e-15	1.0983e-07	0.5	8.5409e-09	368	239	225	250	315.5	255.5	302	199	120	32	25	69	46
AfunF3_X	8343935	C	T	intergenic_region	MODIFIER	8343935C>T	NA	AFUN007549-AFUN007545	0.9847	0.97385	0.9929	0.9858	0.97935	0.95725	0.9659	0.7375	0.537	1	0.1176	0	0	1.2992e-171	4.1506e-171	8.7901e-165	4.584e-203	8.381e-197	2.4513e-94	1.87135e-156	3.3512e-52	8.0552e-23	5.7269e-22	0.056946	1	1	364	318	280	352	364	257.5	352.5	160	108	37	34	29	31
AfunF3_X	8350032	A	C	intergenic_region	MODIFIER	8350032A>C	NA	AFUN007549-AFUN007545	0.969	0.9587	0.9665	0.9687	0.97695	0.96655	0.9496	0.6952	0.4333	1	0	0	0	2.64445e-176	3.87395e-175	1.5518e-176	4.7461e-190	1.85215e-182	1.3907e-98	2.66715e-156	1.5258e-55	1.7875e-19	3.5146e-20	1	1	1	363	352.5	328	351	366	269	359.5	187	120	34	22	34	40
AfunF3_X	8339140	C	G	intergenic_region	MODIFIER	8339140C>G	NA	AFUN007550-AFUN007549	0.9805	0.94625	0.9781	0.962	0.9802	0.94845	0.9415	0.7468	0.4732	1	0	0	0	1.1736e-194	7.6515e-137	1.6975e-153	6.5944e-169	2.66955e-188	3.34515e-85	4.42295e-156	4.589e-51	3.1568e-20	7.9107e-15	1	1	1	383.5	286.5	274	316	346.5	275.5	324.5	154	112	25	32	38	27
AfunF3_X	8355297	C	A	intergenic_region	MODIFIER	8355297C>A	NA	AFUN007549-AFUN007545	0.9488	0.94105	0.9618	0.9577	0.9635	0.94625	0.93545	0.725	0.5263	1	0.2683	0	0	3.9478e-177	1.0479e-154	6.9131e-167	7.812e-175	2.3352e-168	1.86895e-89	7.578e-156	7.5341e-51	1.6511e-23	2.0165e-15	0.00022064	1	1	370.5	353.5	314	331	343.5	261.5	352	160	114	26	41	41	38
AfunF3_X	8345483	T	A	intergenic_region	MODIFIER	8345483T>A	NA	AFUN007549-AFUN007545	0.98085	0.97555	0.9618	0.949	0.97665	0.9452	0.95515	0.7386	0.4444	1	0.25	0	0.5	1.325e-161	1.74885e-164	2.7005e-139	3.6327e-151	6.86752e-153	1.5956e-87	1.03275e-155	2.6392e-57	1.4051e-19	5.1363e-16	0.0010857	1	5.1914e-07	344.5	303	262	294	278.5	221	323.5	176	117	27	36	45	34
AfunF3_X	8340635	T	C	intron_variant	MODIFIER	944-39T>C	NA	AFUN007549	0.98995	0.98575	0.9962	0.9898	0.9939	0.996	0.97085	0.6045	0.3381	1	0.9524	0.0667	0.9487	5.9015e-179	1.72304e-139	3.279e-158	2.0612e-170	4.39505e-165	5.2085e-99	1.66291e-155	2.6103e-43	6.4533e-17	8.9137e-21	7.2544e-12	0.059362	3.0128e-20	351.5	280.5	312	270	316	238.5	313.5	123	80	30	39	32	25
AfunF3_X	8343729	G	A	intergenic_region	MODIFIER	8343729G>A	NA	AFUN007549-AFUN007545	0.97455	0.9434	0.9923	0.957	0.9839	0.96525	0.94285	0.6943	0.5	1	0	0	0	4.5139e-167	3.33745e-158	2.8483e-151	3.7519e-183	2.32755e-201	8.5695e-99	8.2645e-155	1.2433e-46	3.9565e-20	5.4567e-19	1	1	1	334.5	324.5	259	353	374.5	249	339.5	162	105	33	31	49	42
AfunF3_X	8343728	C	T	intergenic_region	MODIFIER	8343728C>T	NA	AFUN007549-AFUN007545	0.97585	0.94235	0.9923	0.9547	0.9839	0.96245	0.94565	0.6914	0.4952	1	0	0	0	4.48165e-166	5.9445e-160	1.1284e-150	6.675e-185	2.32755e-201	3.2939e-98	8.2645e-155	8.3614e-48	4.4301e-20	1.3852e-19	1	1	1	335.5	322	260	349	373.5	250	340.5	157	104	32	31	47	43
AfunF3_X	8345460	G	T	intergenic_region	MODIFIER	8345460G>T	NA	AFUN007549-AFUN007545	0.9734	0.97345	0.9745	0.9538	0.97185	0.9679	0.95055	0.7456	0.4344	0.9655	0.2	0	0.0263	7.2595e-173	2.71657e-163	8.1099e-151	1.7434e-158	1.5787e-150	2.2975e-94	4.5269e-154	7.5583e-56	7.585e-20	9.9776e-16	0.0056095	1	0.5	372.5	306	289	300	294	220	308.5	209	118	36	32	50	41
AfunF3_X	8345541	C	G	intergenic_region	MODIFIER	8345541C>G	NA	AFUN007549-AFUN007545	0.9697	0.9609	0.9686	0.9765	0.98095	0.96205	0.95135	0.7751	0.4407	1	0.0312	0	0	7.756e-181	1.0104e-150	2.0655e-155	5.3646e-165	6.9045e-158	6.956e-98	4.5269e-154	2.4931e-73	1.5253e-19	2.2598e-21	0.5	1	1	347	288.5	220	305	312.5	259	317.5	154	103	25	28	45	39
AfunF3_X	8348257	A	G	intergenic_region	MODIFIER	8348257A>G	NA	AFUN007549-AFUN007545	0.9711	0.94145	0.9791	0.9681	0.96625	0.9788	0.96015	0.7035	0.4667	0.96	0	0	0	9.072e-153	1.6244e-144	4.055e-160	4.0064e-170	5.9445e-160	6.6505e-91	6.066e-154	4.899e-52	1.091e-18	2.0568e-13	1	1	1	350	297.5	287	313	314	248.5	317.5	172	105	25	28	35	32
AfunF3_X	8344016	G	A	intergenic_region	MODIFIER	8344016G>A	NA	AFUN007549-AFUN007545	0.98915	0.99455	0.9915	0.9896	0.99365	0.9971	0.9857	0.7538	0.4592	0.9773	0.9048	0.0476	0	1.4693e-161	4.36475e-159	8.3646e-138	7.7462e-171	1.7666e-179	5.615e-101	3.32785e-153	7.8904e-44	3.7449e-17	1.7144e-24	4.7003e-10	0.24699	1	341	272.5	235	288	326.5	248.5	300.5	130	98	44	21	42	31
AfunF3_X	8342626	A	G	intergenic_region	MODIFIER	8342626A>G	NA	AFUN007549-AFUN007545	0.9809	0.9388	0.9834	0.9553	0.97395	0.9607	0.95005	0.5992	0.4674	0.9778	0	0	0	9.077e-203	1.0869e-165	8.1308e-206	5.4069e-222	5.278e-183	6.6635e-112	8.3095e-153	1.5031e-60	2.5318e-32	4.4304e-25	1	1	1	377.5	385	362	425	378	319.5	346.5	252	184	45	41	62	42
AfunF3_X	8348205	G	C	intergenic_region	MODIFIER	8348205G>C	NA	AFUN007549-AFUN007545	0.9709	0.94665	0.9734	0.9708	0.96595	0.96705	0.96155	0.7471	0.5	1	0	0	0	4.15185e-162	7.2935e-145	3.487e-165	9.0898e-168	1.59065e-154	4.84935e-83	2.2403e-152	1.1325e-57	1.249e-18	4.7526e-13	1	1	1	364.5	293	301	308	315.5	241	324.5	174	96	22	23	36	29
AfunF3_X	8349579	G	T	intergenic_region	MODIFIER	8349579G>T	NA	AFUN007549-AFUN007545	0.97455	0.9763	0.9654	0.9802	0.9583	0.96095	0.95515	0.7019	0.44	1	0.1034	0	0	3.0811e-175	2.02895e-123	1.9164e-140	1.2336e-141	1.53265e-153	1.5572e-93	6.3035e-152	1.4088e-48	1.2435e-16	1.3074e-16	0.11842	1	1	361.5	244	260	255	313	244.5	312.5	161	100	28	30	32	33
AfunF3_X	8349998	A	G	intergenic_region	MODIFIER	8349998A>G	NA	AFUN007549-AFUN007545	0.97955	0.9626	0.9742	0.9553	0.97235	0.9668	0.94695	0.7173	0.3841	1	0	0	0	1.63975e-186	4.73645e-183	1.6731e-171	1.8246e-189	4.476e-175	1.12625e-92	6.794e-152	2.0093e-59	2.0783e-19	5.4567e-19	1	1	1	362.5	352.5	310	358	352.5	261.5	353.5	191	138	32	23	40	42
AfunF3_X	8344425	G	T	intergenic_region	MODIFIER	8344425G>T	NA	AFUN007549-AFUN007545	0.97385	0.9723	0.9659	0.9915	0.9758	0.96835	0.97555	0.6868	0.475	1	0.3421	0	0.4146	8.7375e-136	5.0075e-146	1.8539e-157	4.7032e-206	2.89012e-181	9.424e-87	8.014e-151	4.0242e-53	1.0045e-21	5.7269e-22	3.404e-05	1	9.3546e-07	310.5	330	293	355	329.5	228.5	305	182	120	37	38	58	41
AfunF3_X	8338900	A	T	intergenic_region	MODIFIER	8338900A>T	NA	AFUN007550-AFUN007549	0.9915	0.98615	0.9903	0.9858	0.99155	0.99215	0.99185	0.9939	1	1	1	0.0833	0	7.011e-173	4.31405e-179	2.1746e-179	1.5472e-204	1.2202e-203	7.6175e-82	4.3001e-150	6.8545e-96	2.7519e-75	1.1019e-10	1.3852e-19	0.11972	1	342	342	308	352	358	244.5	304	164	126	18	33	36	29
AfunF3_X	8345043	C	A	intergenic_region	MODIFIER	8345043C>A	NA	AFUN007549-AFUN007545	0.9922	0.98525	0.9898	0.9823	0.9919	0.9865	0.98115	0.7746	0.5377	1	0.6774	0	0	9.7045e-162	3.50785e-149	3.2816e-170	5.8357e-191	1.58955e-166	6.724e-95	2.15095e-148	1.0228e-60	1.9065e-22	7.9107e-15	2.4087e-09	1	1	349.5	297.5	295	339	305	248.5	316.5	173	106	25	31	42	37
AfunF3_X	8343703	C	T	intergenic_region	MODIFIER	8343703C>T	NA	AFUN007549-AFUN007545	0.967	0.9356	0.9922	0.958	0.9804	0.9606	0.945	0.7133	0.4907	1	0.0294	0	0	7.896e-160	4.00785e-154	7.0157e-149	1.2513e-188	6.3285e-205	2.75475e-95	2.9651e-148	1.469e-46	2.087e-20	2.1486e-18	0.5	1	1	321.5	314.5	256	358	380	251	341.5	150	108	32	34	43	36
AfunF3_X	8340699	C	A,G	synonymous_variant	LOW	969C>A	Ala323Ala	AFUN007549	0.97615	0.9745	0.9773	0.9852	0.97135	0.9873	0.95725	0.5535	0.3937	1	0.44	0.0714	0.9459	4.5449e-168	7.6975e-133	1.6684e-146	1.1825e-156	4.7779e-150	7.2195e-95	3.62335e-148	1.2968e-34	2.094e-18	3.3259e-17	8.2399e-05	0.059137	4.2437e-19	343	256.5	264	271	315.5	270.5	305	159	127	29	25	56	37
AfunF3_X	8340699	C	A,G	synonymous_variant	LOW	969C>G	Ala323Ala	AFUN007549	0.97615	0.9745	0.9773	0.9852	0.97135	0.9873	0.95725	0.5535	0.3937	1	0.44	0.0714	0.9459	4.5449e-168	7.6975e-133	1.6684e-146	1.1825e-156	4.7779e-150	7.2195e-95	3.62335e-148	1.2968e-34	2.094e-18	3.3259e-17	8.2399e-05	0.059137	4.2437e-19	343	256.5	264	271	315.5	270.5	305	159	127	29	25	56	37
AfunF3_X	8340119	C	T	synonymous_variant	LOW	672C>T	Asn224Asn	AFUN007549	0.9883	0.98485	0.9962	0.9903	0.9939	0.99	0.98865	0.8197	0.4231	0.9583	0.5517	0.0294	0.625	2.801e-193	2.62395e-144	5.467e-154	2.1746e-179	4.44245e-189	3.07335e-100	8.342e-147	3.4665e-47	1.5391e-12	7.7525e-13	8.4872e-07	0.5	1.1069e-10	394.5	268	261	308	332	248	312.5	122	78	24	29	34	40
AfunF3_X	8344338	C	T	intergenic_region	MODIFIER	8344338C>T	NA	AFUN007549-AFUN007545	0.9754	0.9644	0.9776	0.9769	0.97345	0.94285	0.9543	0.7657	0.4526	0.9756	0.0882	0	0	2.0956e-148	2.7753e-154	7.178e-149	9.0661e-192	1.4853e-171	9.085e-80	4.91705e-146	2.7254e-60	2.2852e-16	9.8874e-23	0.1194	1	1	307.5	328	268	346	319	231	312.5	175	95	41	34	50	42
AfunF3_X	8340975	T	C	synonymous_variant	LOW	1245T>C	Tyr415Tyr	AFUN007549	0.9964	0.9873	0.988	0.9878	0.98955	0.9971	0.9905	0.5987	0.3037	1	0.7742	0.0339	0.9375	8.5655e-196	5.106e-127	1.0728e-144	5.5297e-141	1.67425e-183	8.1375e-104	6.918e-146	1.0165e-36	1.2528e-14	8.4556e-18	2.7115e-11	0.24786	7.2338e-25	372.5	243.5	250	246	346	258.5	308.5	152	135	30	31	59	48
AfunF3_X	8343477	G	C	intergenic_region	MODIFIER	8343477G>C	NA	AFUN007549-AFUN007545	0.96335	0.93475	0.9754	0.9633	0.97415	0.96285	0.9573	0.6908	0.5508	1	0.0571	0	0	2.58475e-178	9.14802e-150	1.3461e-160	2.3171e-175	9.1432e-201	5.035e-87	1.40695e-145	7.8021e-45	1.0816e-25	3.3259e-17	0.24638	1	1	348.5	306	285	327	366	242.5	328.5	152	118	29	35	41	43
AfunF3_X	8340783	C	G	synonymous_variant	LOW	1053C>G	Pro351Pro	AFUN007549	0.9844	0.97535	0.9802	0.9853	0.9825	0.9915	0.9692	0.5215	0.3488	1	0.3421	0.0364	0.9512	2.95415e-166	8.668e-143	1.2336e-141	3.0531e-155	5.6165e-172	3.5705e-102	3.13855e-144	7.1551e-33	2.6607e-16	1.3852e-19	3.5456e-05	0.24771	2.1258e-21	345	258.5	253	273	318.5	264	331	163	129	33	38	55	41
AfunF3_X	8350669	C	G,T	intergenic_region	MODIFIER	8350669C>G	NA	AFUN007549-AFUN007545	0.98385	0.94275	0.9701	0.9861	0.96895	0.98095	0.9516	0.6831	0.5	1	0.6429	0.16	0	3.6588e-153	5.0795e-139	5.7439e-136	1.4219e-163	2.21245e-163	6.8495e-92	5.783e-144	3.0246e-41	2.9708e-21	3.3259e-17	2.6626e-08	0.054928	1	335.5	281	234	287	313	230	304.5	142	110	29	28	39	32
AfunF3_X	8350669	C	G,T	intergenic_region	MODIFIER	8350669C>T	NA	AFUN007549-AFUN007545	0.98385	0.94275	0.9701	0.9861	0.96895	0.98095	0.9516	0.6831	0.5	1	0.6429	0.16	0	3.6588e-153	5.0795e-139	5.7439e-136	1.4219e-163	2.21245e-163	6.8495e-92	5.783e-144	3.0246e-41	2.9708e-21	3.3259e-17	2.6626e-08	0.054928	1	335.5	281	234	287	313	230	304.5	142	110	29	28	39	32
AfunF3_X	8343269	C	T	intergenic_region	MODIFIER	8343269C>T	NA	AFUN007549-AFUN007545	0.93665	0.92245	0.9614	0.9315	0.9542	0.91975	0.94175	0.758	0.5175	0.975	0	0	0	6.4725e-152	1.0603e-128	1.5351e-137	1.9389e-144	5.114e-166	8.2625e-68	1.0812e-143	2.8136e-53	5.806e-23	3.6742e-23	1	1	1	337.5	277.5	259	292	326	227	306.5	157	114	40	44	38	40
AfunF3_X	8370151	G	A	intergenic_region	MODIFIER	8370151G>A	NA	AFUN007549-AFUN007545	0.8695	0.86335	0.855	0.8832	0.88795	0.85875	0.86485	0.5853	0.3444	0.8649	0	0	0	7.061e-138	1.4135e-146	1.9875e-140	3.9695e-162	5.3365e-154	2.97525e-84	4.31995e-143	4.7779e-60	1.0742e-18	2.0653e-16	1	1	1	364	371	338	368	357.5	307	383.5	258	151	37	27	84	67
AfunF3_X	8349988	A	T	intergenic_region	MODIFIER	8349988A>T	NA	AFUN007549-AFUN007545	0.9807	0.96845	0.9965	0.9757	0.97495	0.96535	0.9511	0.6961	0.3876	1	0.2609	0.0263	0	7.876e-170	3.6853e-161	3.5163e-170	1.0204e-181	1.1835e-153	1.67745e-83	4.6975e-143	6.9177e-54	2.3571e-18	7.9107e-15	0.010777	0.5	1	333	312	288	329	312.5	240	309	181	129	25	23	38	41
AfunF3_X	8340656	C	T	intron_variant	MODIFIER	944-18C>T	NA	AFUN007549	0.96935	0.96075	0.9843	0.9748	0.9769	0.97075	0.942	0.5663	0.3546	1	0.1304	0	0	7.359e-167	2.52116e-127	1.5475e-144	3.5266e-153	2.15095e-148	1.0004e-91	3.33075e-142	3.36e-37	4.3923e-18	3.5146e-20	0.11667	1	1	339	242.5	255	278	315	276	298.5	166	141	34	23	57	36
AfunF3_X	8340644	A	T	intron_variant	MODIFIER	944-30A>T	NA	AFUN007549	0.96645	0.95475	0.9813	0.979	0.96675	0.95855	0.9256	0.5829	0.3571	1	0.1	0.0164	0	3.11295e-169	3.43792e-132	4.4546e-151	1.2789e-160	1.0104e-150	7.253e-89	1.6859e-141	1.057e-40	4.1915e-18	2.2598e-21	0.24359	0.5	1	337.5	254	267	286	323	278	301.5	175	140	36	20	61	39
AfunF3_X	8355366	G	A	intergenic_region	MODIFIER	8355366G>A	NA	AFUN007549-AFUN007545	0.9865	0.9436	0.9818	0.9536	0.97265	0.94465	0.9499	1	1	1	0.3429	0	0	4.39505e-165	2.00395e-137	1.104e-154	6.6749e-158	9.4945e-151	1.28475e-74	2.4632e-140	2.7621e-54	4.1056e-35	6.4467e-09	7.8434e-05	1	1	331.5	317.5	275	302	296	231.5	305.5	102	69	15	35	20	26
AfunF3_X	8345596	T	C	intergenic_region	MODIFIER	8345596T>C	NA	AFUN007549-AFUN007545	0.96055	0.9559	0.9714	0.9607	0.9746	0.94815	0.93905	0.7778	0.4957	1	0.027	0	0	3.84685e-172	8.5985e-148	6.8464e-172	2.0328e-175	3.5723e-131	2.3117e-86	9.413e-140	4.1509e-70	5.923e-22	2.3541e-24	0.5	1	1	365.5	324	315	331	279.5	184	299	198	115	41	37	45	44
AfunF3_X	8343224	G	A	intergenic_region	MODIFIER	8343224G>A	NA	AFUN007549-AFUN007545	0.9604	0.94455	0.9803	0.9461	0.97815	0.96455	0.95585	0.7759	0.5798	1	0	0	0	1.1712e-168	8.204e-146	4.2181e-173	1.8282e-170	1.8684e-195	1.0077e-89	1.35025e-139	3.1392e-61	1.1033e-27	1.554e-28	1	1	1	354.5	304	305	334	358.5	254	300.5	174	119	48	32	36	36
AfunF3_X	8341005	T	C	synonymous_variant	LOW	1275T>C	Gly425Gly	AFUN007549	0.9641	0.9511	0.9713	0.9831	0.98015	0.9865	0.9638	0.6067	0.296	0.9	0.25	0	0.4595	8.5435e-170	6.475e-97	3.9672e-133	7.6728e-134	5.6165e-172	8.456e-94	1.4478e-139	6.7831e-37	3.1657e-13	4.6134e-14	0.0023764	1	6.9312e-07	360.5	223	244	237	333	248.5	306	150	125	30	32	58	37
AfunF3_X	8343476	A	T	intergenic_region	MODIFIER	8343476A>T	NA	AFUN007549-AFUN007545	0.96775	0.93245	0.9791	0.9664	0.97525	0.9608	0.9538	0.7013	0.5583	1	0	0	0	6.613e-179	4.68919e-148	4.055e-160	5.9967e-176	3.3418e-199	1.12415e-84	1.961e-139	1.9581e-46	1.4205e-26	8.4556e-18	1	1	1	348	303	287	327	361	240	320	154	120	30	35	41	43
AfunF3_X	8349985	T	C	intergenic_region	MODIFIER	8349985T>C	NA	AFUN007549-AFUN007545	0.97935	0.96865	0.9931	0.9758	0.97045	0.96565	0.94995	0.6944	0.3876	1	0.2727	0	0	5.104e-171	3.38695e-162	2.2205e-171	2.6168e-182	2.16045e-153	2.5009e-82	2.5454e-139	2.1163e-53	2.3571e-18	5.1363e-16	0.01057	1	1	337.5	314	291	330	314.5	243.5	309.5	180	129	27	22	38	40
AfunF3_X	8350359	C	T	intergenic_region	MODIFIER	8350359C>T	NA	AFUN007549-AFUN007545	0.97805	0.9483	0.9726	0.972	0.97575	0.98435	0.9496	0.659	0.4333	1	0.1	0	0	4.5139e-167	4.8847e-144	7.3706e-161	5.4393e-177	1.57255e-167	2.99285e-97	5.1925e-139	1.0038e-47	3.5303e-24	9.3017e-24	0.11864	1	1	345	316.5	292	322	309	238	314.5	173	150	40	30	48	48
AfunF3_X	8341091	G	C	missense_variant	MODERATE	1361G>C	Gly454Ala	CYP9K1	0.9684	0.96355	0.9614	0.9715	0.98935	0.9627	0.96475	0.5474	0.3304	0.9259	0.1	0.0476	0.4333	2.6542e-166	3.94105e-109	5.9864e-110	2.6336e-134	2.34125e-182	4.9476e-81	5.563e-139	1.71e-29	2.0389e-13	5.4444e-14	0.11864	0.122	2.1506e-05	375	249	207	246	339	246.5	306	137	112	27	30	63	30
AfunF3_X	8342016	C	T	intergenic_region	MODIFIER	8342016C>T	NA	AFUN007549-AFUN007545	0.97795	0.9736	0.9734	0.9816	0.98115	0.97285	0.97425	0.5728	0.3125	1	0.439	0.0143	0	7.9005e-170	5.52e-155	1.9049e-186	3.5488e-214	8.503e-179	3.14205e-100	6.686e-139	2.333e-68	1.384e-24	1.3852e-19	3.454e-07	0.5	1	316.5	369	338	381	349.5	239	321.5	302	224	33	41	70	45
AfunF3_X	8350318	T	C	intergenic_region	MODIFIER	8350318T>C	NA	AFUN007549-AFUN007545	0.9787	0.9571	0.9746	0.965	0.9796	0.9763	0.94785	0.6545	0.4552	1	0	0	0	4.73085e-149	6.1455e-150	5.3489e-152	4.0064e-170	8.082e-158	2.08445e-91	9.889e-139	4.1665e-52	5.6342e-23	8.9137e-21	1	1	1	301.5	319.5	276	314	298	237.5	312.5	191	134	35	36	45	51
AfunF3_X	8355083	T	A	intergenic_region	MODIFIER	8355083T>A	NA	AFUN007549-AFUN007545	0.97735	0.9534	0.9789	0.9795	0.97965	0.9521	0.97065	0.9208	0.8154	0.963	0.5714	0	0.0833	4.50595e-143	8.342e-147	5.0187e-160	4.4249e-163	3.6853e-161	2.8506e-75	9.889e-139	1.0541e-48	3.8656e-25	1.4382e-14	7.3043e-07	1	0.11972	319.5	327	285	292	296	230	304	101	65	27	28	23	36
AfunF3_X	8347362	G	T	intergenic_region	MODIFIER	8347362G>T	NA	AFUN007549-AFUN007545	0.8409	0.85395	0.8575	0.848	0.88505	0.83875	0.865	0.7748	0.5051	0.8125	0	0	0	2.06055e-140	2.5156e-129	3.0728e-146	1.3822e-139	8.1295e-148	2.73065e-64	1.9938e-138	4.33e-53	1.9793e-19	1.5064e-12	1	1	1	406.5	329	351	342	373	271.5	383	151	99	32	34	42	35
AfunF3_X	8347854	G	A	intergenic_region	MODIFIER	8347854G>A	NA	AFUN007549-AFUN007545	0.98065	0.9713	0.9606	0.9901	0.9644	0.97595	0.9688	0.6552	0.598	1	0.0909	0	0.0278	2.44805e-162	1.11975e-140	1.2862e-134	2.1732e-174	5.9445e-160	4.00125e-96	2.15365e-138	8.6867e-40	8.3539e-25	8.4556e-18	0.24419	1	0.5	361	272	254	302	310.5	262.5	293.5	145	102	30	22	48	36
AfunF3_X	8369895	G	A	intergenic_region	MODIFIER	8369895G>A	NA	AFUN007549-AFUN007545	0.9912	0.97965	0.9912	0.9959	0.9825	0.98165	0.9899	0.592	0.3694	1	0.5417	0	0.1	3.42005e-146	1.89548e-132	3.79e-132	5.3354e-142	3.6993e-140	1.35715e-85	2.666e-138	2.5735e-41	4.7761e-15	1.2146e-13	1.2938e-05	1	0.028142	281.5	239.5	228	241	260.5	214.5	254.5	174	111	23	24	71	50
AfunF3_X	8340272	T	C	synonymous_variant	LOW	825T>C	Ile275Ile	AFUN007549	0.9889	0.95895	0.979	0.9754	0.97855	0.9655	0.96305	0.6644	0.359	1	0.2174	0	0	1.4104e-188	1.26865e-130	2.4939e-136	9.4853e-158	2.21585e-176	1.4805e-100	3.8415e-138	9.7688e-41	2.5058e-15	5.1363e-16	0.024548	1	1	359.5	258	238	284	321	253	299.5	146	117	27	23	51	38
AfunF3_X	8345472	G	T,A	intergenic_region	MODIFIER	8345472G>A	NA	AFUN007549-AFUN007545	0.9819	0.9858	0.9745	0.9673	0.97825	0.9727	0.95415	0.7107	0.4123	0.963	0.3235	0	0.5152	3.589e-149	6.7995e-149	2.2791e-129	2.3251e-148	2.54551e-139	7.9845e-85	4.2468e-138	4.8972e-49	1.7216e-17	1.4382e-14	0.00016659	1	4.6376e-07	315	272.5	235	275	252.5	199.5	292	159	114	27	34	46	33
AfunF3_X	8345472	G	T,A	intergenic_region	MODIFIER	8345472G>T	NA	AFUN007549-AFUN007545	0.9819	0.9858	0.9745	0.9673	0.97825	0.9727	0.95415	0.7107	0.4123	0.963	0.3235	0	0.5152	3.589e-149	6.7995e-149	2.2791e-129	2.3251e-148	2.54551e-139	7.9845e-85	4.2468e-138	4.8972e-49	1.7216e-17	1.4382e-14	0.00016659	1	4.6376e-07	315	272.5	235	275	252.5	199.5	292	159	114	27	34	46	33
AfunF3_X	8345568	C	A	intergenic_region	MODIFIER	8345568C>A	NA	AFUN007549-AFUN007545	0.95695	0.9382	0.9519	0.9564	0.97305	0.94165	0.94175	0.7801	0.4386	1	0	0	0	1.6161e-164	1.9195e-133	9.7613e-151	3.7427e-156	3.8364e-134	1.18785e-85	7.6755e-138	9.2801e-68	7.8252e-19	3.5146e-20	1	1	1	347.5	300.5	291	298	267	187	283.5	191	114	34	36	42	41
AfunF3_X	8344468	T	G	intergenic_region	MODIFIER	8344468T>G	NA	AFUN007549-AFUN007545	0.9742	0.95045	0.9682	0.973	0.9619	0.95495	0.95515	0.7268	0.4892	0.9714	0	0	0	1.9836e-133	1.04145e-151	4.6376e-153	9.0539e-203	2.72097e-178	2.0573e-84	1.63805e-137	1.4441e-61	4.4658e-26	3.2089e-19	1	1	1	297	348	283	370	336	223	311.5	194	139	35	33	47	39
AfunF3_X	8344612	C	A	intergenic_region	MODIFIER	8344612C>A	NA	AFUN007549-AFUN007545	0.97165	0.9558	0.9799	0.9617	0.97105	0.95935	0.9536	0.7204	0.4597	1	0.0244	0	0	4.1809e-133	2.32855e-163	1.2312e-166	2.5146e-195	1.01413e-175	1.2697e-83	7.6515e-137	5.1173e-66	1.4703e-21	3.5146e-20	0.5	1	1	287.5	363	298	370	322	214.5	322.5	211	125	33	40	53	40
AfunF3_X	8344601	C	G	intergenic_region	MODIFIER	8344601C>G	NA	AFUN007549-AFUN007545	0.9681	0.95455	0.9865	0.9649	0.96645	0.9591	0.94855	0.7204	0.448	1	0	0	0	3.0756e-132	3.98995e-163	1.5801e-169	2.9411e-198	8.433e-172	9.186e-83	7.6515e-137	2.3775e-66	4.5234e-21	1.3852e-19	1	1	1	288.5	364	298	366	322.5	218.5	322.5	211	124	34	41	56	37
AfunF3_X	8347364	A	T	intergenic_region	MODIFIER	8347364A>T	NA	AFUN007549-AFUN007545	0.8456	0.86495	0.8571	0.8534	0.88185	0.83515	0.8689	0.7895	0.5051	0.8438	0.0882	0	0	8.3505e-139	2.17995e-134	1.3358e-148	4.5814e-144	4.5807e-148	1.8273e-61	8.846e-137	4.3335e-55	1.9793e-19	2.3785e-13	0.1194	1	1	405	330	357	348	376	266.5	384	152	99	32	34	43	35
AfunF3_X	8340563	G	A	intron_variant	MODIFIER	944-111G>A	NA	AFUN007549	0.95845	0.96555	0.9706	0.9694	0.97935	0.9534	0.9322	0.582	0.295	0.975	0	0	0	1.11605e-141	4.0014e-128	4.7843e-149	1.5792e-159	6.8745e-166	1.1171e-89	1.2485e-136	7.9703e-44	1.4157e-14	3.8137e-22	1	1	1	336	245.5	272	294	317.5	249	281.5	189	139	40	26	51	43
AfunF3_X	8344296	T	C	intergenic_region	MODIFIER	8344296T>C	NA	AFUN007549-AFUN007545	0.971	0.9841	0.977	0.9668	0.95045	0.9648	0.96955	0.9571	0.9825	1	0.3529	0	0.0769	2.28965e-153	3.8471e-161	6.4797e-147	3.8321e-180	3.674e-153	7.9645e-84	1.3277e-136	1.3099e-73	3.7452e-32	2.3541e-24	0.006865	1	0.2451	301	317.5	261	335	304.5	238	306	171	108	41	27	38	33
AfunF3_X	8370180	G	A	intergenic_region	MODIFIER	8370180G>A	NA	AFUN007549-AFUN007545	0.85905	0.82755	0.8217	0.8663	0.86485	0.854	0.8287	0.6104	0.3557	0.8571	0	0	0	4.1576e-135	9.635e-133	1.6735e-121	3.4136e-153	2.76715e-149	8.38e-87	3.22655e-136	4.6643e-57	3.8796e-19	2.5943e-15	1	1	1	363.5	373	314	359	375	309	383.5	231	149	35	31	72	58
AfunF3_X	8341008	T	C	synonymous_variant	LOW	1278T>C	Asp426Asp	AFUN007549	0.96395	0.9578	0.9833	0.983	0.97505	0.98945	0.98125	0.6053	0.296	0.8966	0.0857	0	0.0244	7.788e-164	2.9396e-98	4.9785e-135	1.1821e-132	1.6161e-164	4.4149e-93	5.1935e-136	2.911e-37	3.1657e-13	1.6496e-13	0.11957	1	0.5	357	220.5	239	235	331	251.5	299.5	152	125	29	35	60	41
AfunF3_X	8345813	C	T	intergenic_region	MODIFIER	8345813C>T	NA	AFUN007549-AFUN007545	0.9658	0.9416	0.9646	0.9502	0.9652	0.94165	0.94405	0.7113	0.4286	1	0	0	0	2.005e-170	1.28395e-137	7.683e-138	2.2298e-135	1.4921e-137	2.24795e-89	1.1149e-135	9.135e-44	4.5448e-19	3.5146e-20	1	1	1	336.5	284.5	254	261	276	198	305	142	119	34	30	43	34
AfunF3_X	8343858	A	T	intergenic_region	MODIFIER	8343858A>T	NA	AFUN007549-AFUN007545	0.97765	0.95415	0.9871	0.9706	0.9703	0.9625	0.9419	0.7226	0.4862	1	0	0	0	2.2085e-188	1.76145e-152	2.8511e-177	4.3516e-185	2.7725e-188	7.3265e-106	1.1362e-135	7.2509e-49	2.3236e-20	3.5146e-20	1	1	1	378	319	310	340	354.5	269.5	322.5	155	109	34	36	38	36
AfunF3_X	8347510	C	T	intergenic_region	MODIFIER	8347510C>T	NA	AFUN007549-AFUN007545	0.9364	0.9334	0.9463	0.9402	0.9384	0.9285	0.9488	0.8523	0.6933	0.9722	0	0.1667	0.0741	3.9883e-157	2.3344e-143	4.8233e-171	9.8368e-186	2.69407e-182	1.026e-95	2.2203e-135	1.5495e-69	1.2485e-27	8.3613e-20	1	0.054264	0.2451	369.5	317.5	335	368	364.5	266.5	334.5	149	75	36	27	24	27
AfunF3_X	8350591	G	A	intergenic_region	MODIFIER	8350591G>A	NA	AFUN007549-AFUN007545	0.9806	0.9576	0.9572	0.9891	0.96755	0.9848	0.96565	0.6992	0.4706	1	0	0	0	2.98295e-155	2.6544e-124	5.5252e-135	7.1556e-159	6.8875e-157	1.81155e-81	5.111e-134	5.2511e-40	2.3785e-21	2.2598e-21	1	1	1	320	271.5	257	276	309.5	221	297	133	119	36	29	46	42
AfunF3_X	8344655	A	T	intergenic_region	MODIFIER	8344655A>T	NA	AFUN007549-AFUN007545	0.96425	0.9603	0.9833	0.9697	0.96705	0.95145	0.9588	0.73	0.4522	1	0	0	0	4.9641e-141	3.3193e-158	1.5752e-169	4.1387e-197	1.0259e-168	9.8285e-84	1.5493e-133	7.0109e-64	1.1857e-19	1.4508e-22	1	1	1	300	361.5	300	363	316	228	306	200	115	38	48	50	40
AfunF3_X	8349906	T	A	intergenic_region	MODIFIER	8349906T>A	NA	AFUN007549-AFUN007545	0.98715	0.96035	0.9858	0.9707	0.9934	0.9887	0.973	0.712	0.3925	1	0.3333	0	0	2.78385e-169	2.07575e-124	7.4382e-162	3.5269e-167	1.06891e-176	3.10335e-84	1.6164e-132	8.706e-57	1.4711e-15	2.8292e-11	0.00039851	1	1	304	267	283	307	304.5	231	286.5	184	107	19	30	46	39
AfunF3_X	8349905	C	A	intergenic_region	MODIFIER	8349905C>A	NA	AFUN007549-AFUN007545	0.98705	0.96595	0.9856	0.9702	0.99175	0.98855	0.97625	0.7127	0.4	1	0.3333	0	0	3.93115e-168	3.09965e-127	1.8115e-159	3.0973e-164	5.30885e-176	1.92475e-82	2.9866e-132	8.3907e-56	1.302e-15	2.8292e-11	0.00039851	1	1	297.5	264.5	279	302	302.5	228.5	282.5	182	105	19	30	46	38
AfunF3_X	8345763	T	C	intergenic_region	MODIFIER	8345763T>C	NA	AFUN007549-AFUN007545	0.96585	0.94545	0.9741	0.9677	0.9697	0.9489	0.9531	0.7364	0.3978	1	0.0588	0	0	4.0167e-168	3.6423e-133	1.3433e-127	5.592e-134	6.7165e-128	3.50125e-81	3.0756e-132	3.9297e-42	7.5936e-14	2.1486e-18	0.24627	1	1	326	277	232	248	260	167.5	271.5	129	93	31	34	37	41
AfunF3_X	8351503	T	A	intergenic_region	MODIFIER	8351503T>A	NA	AFUN007549-AFUN007545	0.96995	0.9289	0.963	0.9581	0.95975	0.94225	0.96285	0.7692	0.3733	1	0.2857	0	0	2.12865e-122	6.062e-96	1.3524e-129	8.2899e-116	5.69454e-132	7.864e-60	6.2485e-132	3.7074e-50	1.658e-10	7.2544e-12	0.002188	1	1	257	219.5	243	215	247	183	254.5	143	75	20	28	29	41
AfunF3_X	8350587	G	A	intergenic_region	MODIFIER	8350587G>A	NA	AFUN007549-AFUN007545	0.9821	0.96	0.9466	0.9787	0.9694	0.9834	0.96625	0.7063	0.4746	1	0	0.0217	0	7.656e-156	4.61925e-126	3.768e-136	1.1609e-160	1.77835e-157	3.09395e-83	1.15865e-131	1.2989e-43	2.3785e-21	5.7269e-22	1	0.5	1	323.5	273.5	262	282	310.5	224.5	295.5	143	118	37	28	46	43
AfunF3_X	8340619	C	T	intron_variant	MODIFIER	944-55C>T	NA	AFUN007549	0.97545	0.95865	0.9809	0.9751	0.96655	0.96155	0.93815	0.5747	0.3357	0.9722	0	0	0	2.4991e-165	3.76823e-120	5.6916e-147	5.6688e-156	5.2475e-138	9.424e-87	3.31785e-131	9.9705e-40	6.7222e-17	8.3613e-20	1	1	1	320	229.5	262	281	301	256.5	275.5	174	140	36	22	57	38
AfunF3_X	8340624	C	T	intron_variant	MODIFIER	944-50C>T	NA	AFUN007549	0.9765	0.9563	0.9767	0.9784	0.97235	0.96185	0.9324	0.5799	0.3333	0.9714	0	0	0	6.303e-166	1.32219e-119	2.0551e-143	8.6617e-155	1.49715e-144	2.45025e-87	1.26865e-130	4.614e-39	6.9973e-17	3.2089e-19	1	1	1	358	330.5	298	354	371	263	314.5	195	119	32	17	43	51
AfunF3_X	8347330	C	G,A	intergenic_region	MODIFIER	8347330C>A	NA	AFUN007549-AFUN007545	0.8227	0.84125	0.8328	0.8403	0.86545	0.8417	0.8525	0.7165	0.4026	0.9	0.1556	0	0	4.05495e-151	3.9984e-114	4.01e-151	3.7138e-131	9.3105e-149	1.42135e-77	1.45915e-130	5.843e-42	4.4405e-12	5.1363e-16	0.0058219	1	1	374.5	287	317	288	334.5	247.5	321.5	127	77	30	45	37	31
AfunF3_X	8347330	C	G,A	intergenic_region	MODIFIER	8347330C>G	NA	AFUN007549-AFUN007545	0.8227	0.84125	0.8328	0.8403	0.86545	0.8417	0.8525	0.7165	0.4026	0.9	0.1556	0	0	4.05495e-151	3.9984e-114	4.01e-151	3.7138e-131	9.3105e-149	1.42135e-77	1.45915e-130	5.843e-42	4.4405e-12	5.1363e-16	0.0058219	1	1	374.5	287	317	288	334.5	247.5	321.5	127	77	30	45	37	31
AfunF3_X	8344094	G	A	intergenic_region	MODIFIER	8344094G>A	NA	AFUN007549-AFUN007545	0.98285	0.9567	0.9873	0.9728	0.97675	0.95195	0.9432	0.708	0.4747	0.9756	0.0833	0	0	1.21285e-158	2.5117e-149	2.4939e-136	4.4249e-163	1.67514e-167	2.97565e-83	8.848e-129	5.8588e-42	5.0376e-18	9.8874e-23	0.24468	1	1	332	284.5	236	294	301	251.5	287.5	137	99	41	24	44	36
AfunF3_X	8359403	C	T	intergenic_region	MODIFIER	8359403C>T	NA	AFUN007549-AFUN007545	0.9975	0.99075	0.9952	1	1	1	0.99645	0.5739	0.4375	1	0.9677	0	0.7037	6.1925e-119	1.20335e-123	1.5114e-124	1.4207e-139	2.7616e-145	1.37595e-75	2.98025e-127	2.0374e-26	2.0008e-18	4.2852e-10	6.8754e-17	1	9.9771e-17	244	239.5	209	233	249.5	166	246.5	115	112	17	31	47	54
AfunF3_X	8341989	C	T	intergenic_region	MODIFIER	8341989C>T	NA	AFUN007549-AFUN007545	0.97055	0.9601	0.9641	0.9869	0.9676	0.95005	0.95815	0.5263	0.3014	0.9677	0.1163	0	0	2.8344e-156	7.25e-157	1.7981e-179	2.5173e-218	3.64215e-166	1.36645e-91	5.705e-127	1.1158e-57	4.1509e-23	8.4556e-18	0.02764	1	1	300	363	334	382	329.5	235	322.5	285	219	31	43	74	45
AfunF3_X	8351148	T	A	intergenic_region	MODIFIER	8351148T>A	NA	AFUN007549-AFUN007545	0.984	0.9509	0.9673	0.968	0.9889	0.96715	0.96495	0.7438	0.3737	1	0.36	0	0	9.909e-165	5.42e-125	3.2328e-132	6.9444e-152	4.68728e-180	8.9785e-87	5.798e-127	1.0558e-52	1.136e-13	1.2146e-13	0.00081542	1	1	322.5	252.5	245	281	314	240	288	160	99	23	25	30	35
AfunF3_X	8350129	G	A	intergenic_region	MODIFIER	8350129G>A	NA	AFUN007549-AFUN007545	0.97735	0.95565	0.9702	0.9805	0.99035	0.975	0.9589	0.7044	0.4286	1	0	0	0	5.9705e-183	7.2185e-162	3.5232e-166	3.0163e-202	8.5125e-204	2.5264e-102	9.637e-127	1.9473e-61	4.5448e-19	9.3017e-24	1	1	1	352	339.5	302	359	362.5	266	293	203	119	40	19	43	51
AfunF3_X	8341991	A	T	intergenic_region	MODIFIER	8341991A>T	NA	AFUN007549-AFUN007545	0.97055	0.96065	0.9697	0.9867	0.96475	0.9503	0.96145	0.5243	0.3014	0.9677	0.1163	0	0	1.108e-155	2.8344e-156	3.3512e-179	9.4571e-215	1.39305e-165	3.58155e-92	1.1967e-126	5.3885e-58	4.1509e-23	6.8754e-17	0.02764	1	1	300	363.5	330	376	332.5	236.5	323	288	219	31	43	74	45
AfunF3_X	8350970	C	T	intergenic_region	MODIFIER	8350970C>T	NA	AFUN007549-AFUN007545	0.97385	0.95595	0.972	0.9495	0.9744	0.941	0.94275	0.7568	0.4384	1	0.1364	0	0	9.2865e-156	2.42145e-114	5.5297e-141	4.1205e-144	8.33695e-152	6.43e-84	1.5346e-126	3.9722e-50	2.8926e-12	2.0165e-15	0.11538	1	1	308.5	235	250	277	273	218.5	263.5	148	73	26	22	48	36
AfunF3_X	8348560	T	C	intergenic_region	MODIFIER	8348560T>C	NA	AFUN007549-AFUN007545	0.98055	0.9667	0.973	0.9833	0.9852	0.97485	0.9738	0.6567	0.398	1	0.3	0	0	7.011e-143	2.9866e-132	5.7421e-142	4.9785e-135	2.35285e-150	1.52585e-88	2.00225e-126	7.9323e-37	1.5695e-14	3.3259e-17	0.0009678	1	1	312	253.5	259	239	271	218.5	257	134	98	29	30	45	36
AfunF3_X	8351149	T	C	intergenic_region	MODIFIER	8351149T>C	NA	AFUN007549-AFUN007545	0.98715	0.95445	0.9627	0.9644	0.98715	0.9732	0.96115	0.7421	0.3737	1	0.36	0	0	6.978e-167	2.07575e-124	2.7865e-129	2.6868e-151	1.49976e-177	3.41425e-87	3.19325e-125	2.1887e-52	1.136e-13	1.2146e-13	0.00081542	1	1	322	251.5	241	281	310.5	238.5	287	159	99	23	25	30	35
AfunF3_X	8345972	A	G	intergenic_region	MODIFIER	8345972A>G	NA	AFUN007549-AFUN007545	0.977	0.9589	0.9954	0.9809	0.98505	0.9912	0.99825	0.7162	0.4096	0.9677	0.4444	0	0.15	5.9285e-133	2.8478e-122	3.2316e-128	5.6916e-147	1.74885e-164	3.10335e-84	1.20335e-123	4.5687e-46	8.056e-13	6.8754e-17	5.0681e-05	1	0.012702	323	244	218	262	302.5	212.5	244.5	148	83	31	27	47	40
AfunF3_X	8349538	G	A	intergenic_region	MODIFIER	8349538G>A	NA	AFUN007549-AFUN007545	0.97835	0.97125	0.9524	0.9675	0.96375	0.9721	0.9584	0.7123	0.4343	0.9615	0.2903	0	0	1.04655e-164	4.3454e-124	4.1447e-133	8.3618e-133	2.474e-141	4.76725e-83	7.267e-123	3.0584e-45	2.9324e-16	7.9107e-15	0.00091169	1	1	326	234	252	246	286	215	258.5	146	99	26	31	27	28
AfunF3_X	8342540	A	T	intergenic_region	MODIFIER	8342540A>T	NA	AFUN007549-AFUN007545	0.9813	0.95475	0.9832	0.9749	0.97855	0.97915	0.95155	0.6026	0.4034	1	0.4773	0	0	1.2911e-171	2.0801e-158	3.0163e-202	2.9342e-197	1.9893e-181	1.5923e-111	2.53545e-122	1.673e-55	5.6486e-26	1.3852e-19	2.0219e-08	1	1	336.5	359.5	358	358	353.5	268.5	302	229	176	33	44	55	38
AfunF3_X	8361179	G	A	intergenic_region	MODIFIER	8361179G>A	NA	AFUN007549-AFUN007545	0.9874	0.99145	1	1	0.99745	0.99475	1	0.6613	0.3984	1	0.9024	0.027	0.3778	2.40045e-113	4.7275e-99	1.529e-121	3.7876e-125	6.108e-116	5.291e-55	7.645e-122	1.8585e-34	4.3345e-18	1.1019e-10	3.5075e-19	0.5	1.1805e-06	231	197.5	203	209	211.5	166.5	227	124	123	18	41	37	45
AfunF3_X	8342440	A	G	intergenic_region	MODIFIER	8342440A>G	NA	AFUN007549-AFUN007545	0.9955	0.9782	1	0.9892	0.99425	0.98755	0.9653	0.558	0.2871	1	0.7941	0.0462	1	1.11575e-183	6.2675e-167	1.0061e-208	1.6168e-216	1.11525e-192	2.30525e-110	1.16005e-121	2.9121e-60	2.8762e-20	1.3852e-19	1.5465e-14	0.12209	9.9117e-30	347	354	348	371	349.5	256.5	305	276	202	33	34	65	50
AfunF3_X	8348450	C	G,T	intergenic_region	MODIFIER	8348450C>G	NA	AFUN007549-AFUN007545	0.96405	0.9567	0.9631	0.9658	0.95525	0.95285	0.9304	0.7751	0.4545	1	0.1471	0	0	1.0578e-162	1.30683e-145	2.8199e-147	2.5719e-141	7.445e-139	7.253e-89	2.2644e-121	2.138e-59	4.0934e-17	5.7269e-22	0.026693	1	1	320.5	276	271	263	282	242	274.5	169	99	37	34	40	38
AfunF3_X	8348450	C	G,T	intergenic_region	MODIFIER	8348450C>T	NA	AFUN007549-AFUN007545	0.96405	0.9567	0.9631	0.9658	0.95525	0.95285	0.9304	0.7751	0.4545	1	0.1471	0	0	1.0578e-162	1.30683e-145	2.8199e-147	2.5719e-141	7.445e-139	7.253e-89	2.2644e-121	2.138e-59	4.0934e-17	5.7269e-22	0.026693	1	1	320.5	276	271	263	282	242	274.5	169	99	37	34	40	38
AfunF3_X	8359341	C	T	intergenic_region	MODIFIER	8359341C>T	NA	AFUN007549-AFUN007545	0.9981	0.99465	0.9953	1	0.99775	0.9956	0.99665	0.6397	0.3707	1	1	0.0238	0.8039	7.7315e-119	3.1186e-115	9.4917e-126	3.279e-158	1.1607e-132	2.5254e-66	3.0505e-121	5.0498e-36	9.3011e-16	1.8578e-12	8.9137e-21	0.5	2.2566e-19	231.5	236	211	264	236.5	175.5	250.5	136	116	21	35	42	51
AfunF3_X	8360613	A	T	intergenic_region	MODIFIER	8360613A>T	NA	AFUN007549-AFUN007545	0.99575	0.99735	0.9949	1	0.99315	0.9961	0.99785	0.6173	0.3222	1	0.8621	0.0364	0.1714	1.57945e-122	5.925e-110	6.1697e-118	1.4207e-139	2.4909e-121	8.6675e-77	1.9378e-119	7.6612e-41	1.257e-10	1.2146e-13	1.3609e-12	0.24771	0.01238	239	208.5	198	233	216	169.5	215.5	162	90	23	33	55	35
AfunF3_X	8359491	T	G	intergenic_region	MODIFIER	8359491T>G	NA	AFUN007549-AFUN007545	0.9829	0.97875	0.9952	0.9953	0.9886	0.96645	0.97975	0.6338	0.3934	1	0.7179	0	0.7288	3.4025e-112	2.7794e-125	1.2545e-121	8.047e-126	4.7329e-124	4.09485e-67	1.02375e-118	4.1582e-37	1.0781e-17	1.4176e-06	1.3724e-12	1	3.5103e-19	240.5	243.5	207	214	218	172.5	238	142	122	11	39	56	59
AfunF3_X	8344893	C	T	intergenic_region	MODIFIER	8344893C>T	NA	AFUN007549-AFUN007545	0.97855	0.9568	0.993	0.9734	0.98405	0.95665	0.9708	0.6627	0.4957	1	0.1875	0	0.1628	2.6474e-139	7.2585e-132	2.2154e-168	3.5232e-166	2.48925e-135	2.77305e-87	2.92585e-118	5.1183e-47	5.923e-22	1.3074e-16	0.012087	1	0.0059972	280.5	302	287	304	264	226	245.5	170	115	28	42	42	43
AfunF3_X	8344892	G	A,T	intergenic_region	MODIFIER	8344892G>A	NA	AFUN007549-AFUN007545	0.9783	0.9628	0.993	0.9767	0.9864	0.9537	0.97015	0.6607	0.5	1	0.1562	0	0.1591	2.6255e-136	7.2585e-132	2.2154e-168	9.0278e-167	6.34e-136	1.04525e-86	1.73375e-116	1.5309e-46	5.2876e-22	1.3074e-16	0.026412	1	0.0060363	279	301	287	304	264	226	245.5	169	114	28	42	42	44
AfunF3_X	8344892	G	A,T	intergenic_region	MODIFIER	8344892G>T	NA	AFUN007549-AFUN007545	0.9783	0.9628	0.993	0.9767	0.9864	0.9537	0.97015	0.6607	0.5	1	0.1562	0	0.1591	2.6255e-136	7.2585e-132	2.2154e-168	9.0278e-167	6.34e-136	1.04525e-86	1.73375e-116	1.5309e-46	5.2876e-22	1.3074e-16	0.026412	1	0.0060363	279	301	287	304	264	226	245.5	169	114	28	42	42	44
AfunF3_X	8360035	A	G	intergenic_region	MODIFIER	8360035A>G	NA	AFUN007549-AFUN007545	0.99425	0.98035	1	0.9952	0.9917	1	1	0.5702	0.3717	0.9615	0.7143	0	0.1667	1.17505e-129	4.4149e-93	9.3788e-129	2.4067e-123	2.602e-133	5.4595e-78	1.95925e-116	1.562e-27	2.054e-15	7.9107e-15	1.4675e-15	1	0.012467	238	193	215	207	241	177	217	121	113	26	49	65	36
AfunF3_X	8360657	T	C	intergenic_region	MODIFIER	8360657T>C	NA	AFUN007549-AFUN007545	0.9668	0.96055	0.9676	0.9611	0.96395	0.9592	0.9616	0.6154	0.2843	1	0.4138	0	0	1.0977e-115	1.57885e-117	1.1628e-116	2.2678e-136	8.757e-112	5.596e-60	1.6563e-115	4.2801e-39	1.8238e-10	2.8292e-11	5.8193e-05	1	1	227.5	230	216	257	225.5	173	239	156	102	19	29	55	45
AfunF3_X	8370090	A	T	intergenic_region	MODIFIER	8370090A>T	NA	AFUN007549-AFUN007545	0.92915	0.92295	0.9338	0.9442	0.93595	0.91995	0.93205	0.5415	0.2889	0.9333	NA	0	0	1.42645e-117	1.8833e-113	9.7428e-135	1.0701e-136	4.08615e-127	3.3684e-71	1.82355e-114	3.3144e-43	7.095e-14	4.194e-15	NA	1	1	273.5	263.5	272	269	266.5	214.5	271	205	135	30	NA	69	64
AfunF3_X	8342451	A	G	intergenic_region	MODIFIER	8342451A>G	NA	AFUN007549-AFUN007545	0.9776	0.93985	0.9746	0.9679	0.9773	0.9591	0.93635	0.552	0.3171	1	0.0303	0	0	1.5746e-180	2.0704e-151	1.6762e-196	5.3692e-203	1.8856e-189	1.7183e-101	3.2436e-114	4.0013e-60	5.9144e-23	3.5146e-20	0.5	1	1	351.5	353	355	374	353	258	315.5	279	205	34	33	58	48
AfunF3_X	8345958	T	G	intergenic_region	MODIFIER	8345958T>G	NA	AFUN007549-AFUN007545	0.9628	0.93435	0.9674	0.9773	0.96835	0.9775	0.96065	0.7397	0.4321	1	0	0	0.1212	1.05085e-128	4.06975e-114	4.4947e-116	1.6684e-146	2.1844e-159	6.12e-86	9.272e-114	9.7678e-48	2.581e-13	3.3259e-17	1	1	0.056777	280	301.5	289	305	264.5	226	245.5	170	114	28	42	42	44
AfunF3_X	8360390	T	C	intergenic_region	MODIFIER	8360390T>C	NA	AFUN007549-AFUN007545	0.9976	0.9975	0.9899	0.9953	1	1	1	0.6364	0.2771	1	0.8929	0.0213	0.25	6.2725e-122	3.1839e-109	2.4616e-117	3.7428e-128	9.1498e-135	2.184e-74	1.98025e-113	9.9513e-35	2.0298e-08	5.1363e-16	5.8768e-13	0.5	0.00023962	227	192	198	215	225	170.5	211.5	132	83	27	28	47	44
AfunF3_X	8345618	T	C	intergenic_region	MODIFIER	8345618T>C	NA	AFUN007549-AFUN007545	0.95665	0.9387	0.9685	0.9547	0.96315	0.94295	0.9283	0.7487	0.4696	1	0	0	0	3.674e-153	1.3895e-120	7.9967e-155	3.3229e-161	4.84375e-107	3.61535e-70	3.56615e-113	3.8533e-62	1.47e-20	5.7269e-22	1	1	1	321.5	288.5	286	309	243	150.5	245	187	115	37	35	49	45
AfunF3_X	8359693	G	A	intergenic_region	MODIFIER	8359693G>A	NA	AFUN007549-AFUN007545	0.9785	0.9642	0.9959	0.9908	0.98555	0.9538	0.9717	0.635	0.3524	1	0.3125	0	0.2045	1.1664e-118	6.581e-101	5.3354e-142	1.4057e-125	2.31975e-132	2.7522e-61	1.11375e-111	6.4338e-36	1.5216e-13	3.698e-07	0.0004259	1	0.0012408	226.5	230	241	217	244	159.5	242	137	105	12	32	39	44
AfunF3_X	8344237	A	T	intergenic_region	MODIFIER	8344237A>T	NA	AFUN007549-AFUN007545	0.9391	0.93665	0.9388	0.9389	0.9619	0.921	0.93275	0.7391	0.4752	0.9688	0.2333	0	0	6.897e-140	4.2242e-133	7.3797e-123	6.1912e-156	1.0779e-160	8.211e-76	1.22485e-111	1.6056e-52	2.1276e-18	1.8007e-17	0.0052713	1	1	310	268	250	315	317	237	264	164	101	32	30	34	32
AfunF3_X	8349496	A	C	intergenic_region	MODIFIER	8349496A>C	NA	AFUN007549-AFUN007545	0.9779	0.9727	0.9593	0.9717	0.97255	0.9721	0.96815	0.6835	0.4565	0.963	0.5	0	0	4.1119e-137	2.1458e-104	9.8337e-117	8.8952e-117	1.2067e-124	5.7325e-64	1.33095e-111	2.0404e-40	4.9467e-16	1.4382e-14	2.9161e-06	1	1	291	209.5	221	212	246.5	175.5	237	139	92	27	30	22	27
AfunF3_X	8342395	C	G	intergenic_region	MODIFIER	8342395C>G	NA	AFUN007549-AFUN007545	0.9753	0.9346	0.9608	0.9677	0.98195	0.95255	0.9344	0.5461	0.2611	1	0	0	0	1.3575e-174	8.5635e-152	1.2991e-178	2.5799e-200	1.50485e-174	1.26585e-97	9.5365e-111	2.6939e-62	2.1212e-18	8.9137e-21	1	1	1	345.5	356.5	332	371	350	257.5	283.5	293	203	35	31	69	55
AfunF3_X	8361860	A	C,AC	intergenic_region	MODIFIER	8361860A>C	NA	AFUN007549-AFUN007545	0.9671	0.95245	0.9695	0.9714	0.9785	0.9562	0.98255	0.6913	0.4257	1	0.6667	0.0169	0.4286	3.2457e-103	7.817e-116	2.4884e-114	2.5663e-139	3.87555e-117	2.19095e-71	1.4931e-110	5.2582e-44	3.6902e-16	1.4176e-06	2.0568e-13	0.5	4.5018e-06	221.5	229.5	197	245	222	173	227	149	101	11	36	59	35
AfunF3_X	8361860	A	C,AC	intergenic_region	MODIFIER	8361860_8361861insC	NA	AFUN007549-AFUN007545	0.9671	0.95245	0.9695	0.9714	0.9785	0.9562	0.98255	0.6913	0.4257	1	0.6667	0.0169	0.4286	3.2457e-103	7.817e-116	2.4884e-114	2.5663e-139	3.87555e-117	2.19095e-71	1.4931e-110	5.2582e-44	3.6902e-16	1.4176e-06	2.0568e-13	0.5	4.5018e-06	221.5	229.5	197	245	222	173	227	149	101	11	36	59	35
AfunF3_X	8336722	T	C	intergenic_region	MODIFIER	8336722T>C	NA	AFUN007550-AFUN007549	0.99675	0.98795	0.9781	0.9817	0.99755	0.98415	0.9917	0.5161	0.3596	1	0.9296	0.0784	0	8.415e-92	7.5925e-98	4.0417e-107	1.4057e-125	7.645e-122	5.5225e-66	2.00085e-110	6.7391e-19	7.6761e-12	1.2146e-13	4.9578e-35	0.058732	1	162	206.5	183	219	212	143.5	226.5	93	89	23	71	51	50
AfunF3_X	8359915	T	G	intergenic_region	MODIFIER	8359915T>G	NA	AFUN007549-AFUN007545	0.9937	0.997	1	1	0.99745	0.9937	1	0.6593	0.375	0.95	1	0.0208	0.2885	6.1925e-119	2.18115e-97	9.2648e-132	5.9605e-127	9.625e-115	1.1181e-74	7.9815e-110	2.6687e-37	2.211e-14	1.5234e-10	5.1363e-16	0.5	9.3931e-06	233	200	220	212	214.5	169	218.5	135	104	20	27	48	52
AfunF3_X	8360987	T	C	intergenic_region	MODIFIER	8360987T>C	NA	AFUN007549-AFUN007545	0.99455	0.99735	0.9953	0.9957	0.99795	0.9933	0.9955	0.7063	0.375	1	1	0.0392	0.25	1.27005e-108	1.4931e-110	5.9605e-127	3.5594e-140	7.557e-125	6.396e-67	7.9815e-110	1.6894e-38	1.5144e-17	1.4176e-06	2.1486e-18	0.24752	0.00023512	208	220	213	235	227	163.5	231.5	126	128	11	31	51	44
AfunF3_X	8361835	T	C	intergenic_region	MODIFIER	8361835T>C	NA	AFUN007549-AFUN007545	1	0.99365	0.9945	0.9957	0.99565	1	1	0.6622	0.3942	NA	1	0.0192	0.325	1.2945e-102	2.4247e-115	6.3678e-109	5.251e-136	1.2308e-117	2.19895e-65	7.9815e-110	2.4547e-41	3.2395e-15	NA	5.7269e-22	0.5	3.8184e-05	207	229	183	231	212.5	162.5	222.5	148	104	NA	37	52	40
AfunF3_X	8347329	G	T	intergenic_region	MODIFIER	8347329G>T	NA	AFUN007549-AFUN007545	0.81505	0.8342	0.8333	0.8397	0.8589	0.82705	0.84885	0.7364	0.3947	0.9	0.0222	0	0	2.7849e-123	3.09435e-98	7.8651e-126	3.6514e-115	3.3863e-128	1.40035e-65	2.5872e-109	5.9378e-42	2.5804e-11	4.6134e-14	0.5	1	1	375.5	287.5	318	287	332.5	244.5	320.5	129	76	30	45	38	31
AfunF3_X	8350960	C	T	intergenic_region	MODIFIER	8350960C>T	NA	AFUN007549-AFUN007545	0.9693	0.9644	0.9821	0.9429	0.96785	0.94925	0.93815	0.7422	0.4265	1	0	0.0213	0	4.1119e-137	1.33095e-111	4.0045e-126	8.7238e-125	1.36511e-134	1.4959e-79	8.9915e-109	3.9297e-42	3.7837e-11	4.7526e-13	1	0.5	1	285	217	224	245	249	198.5	237.5	128	68	22	24	47	37
AfunF3_X	8360742	A	T	intergenic_region	MODIFIER	8360742A>T	NA	AFUN007549-AFUN007545	0.99725	0.99365	1	0.9925	0.99575	0.99575	0.99205	0.6268	0.3178	1	0.9643	0	0.2791	1.27005e-108	9.762e-118	3.4662e-146	5.4925e-157	6.548e-134	1.0385e-68	1.41845e-108	1.5299e-36	1.0253e-14	3.101e-14	3.7915e-15	1	0.00010032	291.5	239	270	297	245	213	236	172	112	17	41	79	74
AfunF3_X	8343358	C	G	intergenic_region	MODIFIER	8343358C>G	NA	AFUN007549-AFUN007545	0.96505	0.9271	0.9695	0.9369	0.9762	0.9441	0.95285	0.7521	0.4828	1	0	0	0	5.3105e-122	1.4306e-97	5.5658e-107	7.1647e-103	2.07235e-133	1.53015e-59	1.41635e-107	2.3272e-39	3.0665e-16	1.6637e-09	1	1	1	291	256.5	237	239	254.5	191	246	127	105	25	36	21	14
AfunF3_X	8342108	T	A	intergenic_region	MODIFIER	8342108T>A	NA	AFUN007549-AFUN007545	0.9593	0.9558	0.9798	0.98	0.97685	0.96025	0.9564	0.5788	0.2338	1	0.1351	0	0	2.9604e-167	1.93145e-131	2.0488e-193	9.4518e-224	1.29035e-169	4.4564e-96	1.55885e-107	7.1078e-67	3.3667e-16	5.4567e-19	0.02706	1	1	333.5	340.5	346	400	351	238	270.5	292	201	32	37	74	63
AfunF3_X	8359326	A	T	intergenic_region	MODIFIER	8359326A>T	NA	AFUN007549-AFUN007545	0.9635	0.93435	0.9901	0.9599	0.98925	0.9341	0.9662	0.6457	0.367	1	0.25	0	0.8125	4.78955e-109	2.1136e-109	1.2633e-116	6.6144e-145	4.14724e-132	1.52415e-57	4.84375e-107	3.1671e-34	1.1098e-14	2.8292e-11	0.0011061	1	1.398e-18	228	233	202	274	229.5	177.5	240.5	127	109	19	36	43	48
AfunF3_X	8359418	C	T	intergenic_region	MODIFIER	8359418C>T	NA	AFUN007549-AFUN007545	0.98045	0.9352	1	0.9732	0.9715	0.95035	0.95415	0.5547	0.4298	1	0.4615	0	0.6545	2.8398e-106	4.63615e-104	6.0312e-124	7.16e-124	1.7261e-128	3.3722e-64	9.5965e-107	3.9052e-28	2.1642e-18	6.4467e-09	2.9336e-07	1	2.1738e-15	234	236	207	224	244.5	164	235.5	128	114	15	39	45	55
AfunF3_X	8343359	C	A	intergenic_region	MODIFIER	8343359C>A	NA	AFUN007549-AFUN007545	0.9605	0.92515	0.9497	0.9159	0.9782	0.9415	0.94315	0.75	0.4828	1	0	0	0	1.21e-119	2.1224e-98	9.5149e-108	1.3525e-104	5.378e-134	5.8355e-59	1.4128e-105	2.2726e-40	3.0665e-16	4.2852e-10	1	1	1	264	209.5	200	214	257	167	236	120	87	17	35	33	46
AfunF3_X	8364745	G	A	intergenic_region	MODIFIER	8364745G>A	NA	AFUN007549-AFUN007545	0.9714	0.9486	0.955	0.988	0.9708	0.95425	0.9741	0.6338	0.4494	0.9412	0.2895	0	0	3.8364e-134	6.5025e-103	1.7103e-104	2.2846e-143	1.6594e-110	2.30195e-65	1.6146e-105	4.1582e-37	3.011e-15	7.7134e-09	0.00021011	1	1	221	223	212	242	211	161	233	140	124	23	34	42	42
AfunF3_X	8360932	G	C	intergenic_region	MODIFIER	8360932G>C	NA	AFUN007549-AFUN007545	0.9756	0.9501	0.9811	0.9835	0.9737	0.98365	0.9588	0.6571	0.3629	1	0.5	0	0.2381	7.2675e-107	3.7949e-109	5.2572e-119	8.2238e-137	2.1136e-109	9.5435e-63	1.6146e-105	1.3279e-38	2.1072e-16	1.2146e-13	4.6376e-07	1	0.00053293	267.5	221	200	250	205.5	178	223	142	89	17	38	31	21
AfunF3_X	8338822	T	G	intergenic_region	MODIFIER	8338822T>G	NA	AFUN007550-AFUN007549	0.81835	0.7686	0.8065	0.7879	0.8068	0.75705	0.80895	0.5291	0.3821	0.9375	0.0357	0	0	8.7055e-116	8.032e-100	2.3462e-104	1.2745e-118	3.71545e-107	2.9473e-41	2.51338e-105	2.7139e-35	2.9963e-17	2.8282e-08	0.5	1	1	328.5	315.5	279	331	321.5	219	286.5	172	123	16	32	42	37
AfunF3_X	8360841	A	T	intergenic_region	MODIFIER	8360841A>T	NA	AFUN007549-AFUN007545	0.96465	0.9265	0.9805	0.9919	0.98935	0.98715	0.9811	0.6364	0.3719	1	0.4048	0.0638	0	5.09e-102	6.9235e-102	7.4174e-115	6.6623e-143	5.4995e-130	4.3861e-71	2.84875e-105	1.1146e-37	1.8109e-16	7.9107e-15	9.9678e-07	0.12097	1	229	223	205	246	242.5	165.5	225	143	121	25	42	47	49
AfunF3_X	8352106	C	A	intergenic_region	MODIFIER	8352106C>A	NA	AFUN007549-AFUN007545	0.98125	0.94985	0.9692	0.9677	0.97775	0.947	0.95905	0.7883	0.6562	0.9333	0.1667	0	0	1.00965e-127	1.73725e-120	4.0045e-126	6.7844e-135	1.36635e-122	4.02165e-62	3.26515e-104	4.5607e-50	7.0924e-18	2.4927e-08	0.2381	1	1	275	262	227	249	224.5	171.5	241	137	65	15	13	37	37
AfunF3_X	8370351	G	T	intergenic_region	MODIFIER	8370351G>T	NA	AFUN007549-AFUN007545	0.83245	0.8317	0.8446	0.8535	0.87445	0.8239	0.821	0.5179	0.2938	0.8966	0	0	0	1.14305e-119	1.5144e-107	1.6608e-138	5.6973e-147	4.87755e-138	5.418e-75	1.2808e-103	1.5286e-44	2.7128e-18	1.6496e-13	1	1	1	305	349	341	355	331	259	314	224	177	29	31	63	65
AfunF3_X	8370513	C	T	intergenic_region	MODIFIER	8370513C>T	NA	AFUN007549-AFUN007545	0.77785	0.72805	0.7754	0.7959	0.81075	0.75125	0.74335	0.5577	0.2727	0.6452	0	0	0	2.10605e-116	3.6803e-99	2.9486e-114	1.5442e-123	1.29025e-135	1.0897e-66	1.54855e-103	1.5424e-45	8.7405e-16	7.1675e-09	1	1	1	373.5	361	325	338	380.5	289	362	208	165	31	42	80	80
AfunF3_X	8355445	G	C	intergenic_region	MODIFIER	8355445G>C	NA	AFUN007549-AFUN007545	0.9542	0.9467	0.9474	0.9464	0.9545	0.92475	0.93095	0.6815	0.37	1	0	0	0	2.3258e-124	1.85535e-108	7.3849e-99	9.8337e-117	6.778e-122	1.497e-48	2.40635e-103	3.0604e-39	1.1964e-13	4.7526e-13	1	1	1	255.5	243.5	190	224	243.5	162.5	238.5	135	100	22	28	41	34
AfunF3_X	8360366	A	G	intergenic_region	MODIFIER	8360366A>G	NA	AFUN007549-AFUN007545	0.9949	0.98005	0.9944	0.984	0.9945	0.99305	0.99425	0.6102	0.2614	1	0.8621	0.0204	0.186	5.8265e-107	2.0771e-98	1.1446e-103	1.0031e-110	1.41595e-101	1.0385e-68	3.2457e-103	2.2258e-29	2.28e-08	4.7526e-13	1.3609e-12	0.5	0.0027329	197	175	177	188	183	152	188.5	118	88	22	29	49	43
AfunF3_X	8370538	C	A	intergenic_region	MODIFIER	8370538C>A	NA	AFUN007549-AFUN007545	0.79565	0.72335	0.7946	0.7756	0.8063	0.75455	0.737	0.5721	0.2622	0.6667	0.2653	0	0.0247	4.12225e-123	4.56965e-95	9.6098e-123	1.0215e-123	6.9165e-136	1.5175e-67	4.24025e-103	4.3478e-47	4.7531e-15	1.1892e-10	4.5578e-05	1	0.24845	381	377.5	336	352	382	292	370	208	164	36	49	89	81
AfunF3_X	8342473	T	A	intergenic_region	MODIFIER	8342473T>A	NA	AFUN007549-AFUN007545	0.9636	0.9675	0.9664	0.9561	0.97215	0.96995	0.95995	0.5041	0.3046	0.9655	0.8462	0	1	8.9735e-153	2.0313e-135	5.9967e-176	1.7087e-169	9.8465e-160	3.03515e-83	6.5025e-103	7.6423e-47	4.2449e-21	9.9776e-16	5.5261e-11	1	0.014286	312.5	314	328	320	302.5	219	267.5	245	197	29	27	64	45
AfunF3_X	8359666	C	A	intergenic_region	MODIFIER	8359666C>A	NA	AFUN007549-AFUN007545	0.97915	0.9314	0.9904	0.9635	0.9694	0.961	0.9591	0.5873	0.3333	1	0.2581	0	0.2439	4.05165e-112	9.0895e-84	3.1589e-122	1.8707e-103	2.6001e-119	2.56975e-54	1.17065e-102	8.9677e-30	1.038e-11	3.698e-07	0.0023332	1	0.00052405	211.5	209.5	209	192	229	152.5	232.5	126	96	12	31	37	41
AfunF3_X	8360674	G	A	intergenic_region	MODIFIER	8360674G>A	NA	AFUN007549-AFUN007545	0.96085	0.95035	0.9727	0.9685	0.9678	0.9375	0.96055	0.6395	0.3056	1	0.125	0.0196	0	9.66e-110	1.85535e-108	1.6036e-120	1.6672e-137	7.4085e-110	5.5625e-53	3.4447e-102	7.2176e-39	6.4532e-12	7.2544e-12	0.11702	0.5	1	216	223	220	254	223	162	225.5	147	108	20	24	51	45
AfunF3_X	8360365	C	A	intergenic_region	MODIFIER	8360365C>A	NA	AFUN007549-AFUN007545	0.99255	0.9883	0.9831	0.9893	0.98675	0.9835	0.99715	0.6102	0.2614	1	0.8387	0.0208	0.1905	5.8265e-107	2.63455e-94	6.1467e-100	1.1198e-107	1.41595e-101	6.231e-67	3.5705e-102	2.2258e-29	2.28e-08	4.7526e-13	8.0999e-13	0.5	0.0026808	197	175.5	177	187	183	152	188.5	118	88	22	31	48	42
AfunF3_X	8360970	C	G	intergenic_region	MODIFIER	8360970C>G	NA	AFUN007549-AFUN007545	0.99535	0.9732	0.99	0.9955	0.98575	0.9684	0.96995	0.6975	0.3496	1	0.7576	0	0.2105	8.212e-101	2.3115e-106	7.7511e-117	5.1536e-130	6.0775e-114	2.56975e-54	3.5705e-102	7.2344e-36	1.3012e-15	1.4176e-06	1.3235e-11	1	0.0025935	213.5	224	197	243	226.5	160	229	133	120	21	39	56	43
AfunF3_X	8346897	A	T	intergenic_region	MODIFIER	8346897A>T	NA	AFUN007549-AFUN007545	0.87505	0.86625	0.8983	0.8624	0.8563	0.841	0.88825	0.7273	0.56	0.8387	0.1538	0.037	0	7.835e-101	8.2255e-109	5.178e-90	2.4075e-104	9.475e-116	9.7605e-54	5.09e-102	1.8137e-37	8.7676e-12	2.0165e-15	0.054264	0.5	1	223	243	177	219	253.5	172.5	226.5	110	50	33	27	27	36
AfunF3_X	8351018	G	A,T	intergenic_region	MODIFIER	8351018G>A	NA	AFUN007549-AFUN007545	0.96515	0.94855	0.9797	0.9569	0.96155	0.9698	0.94725	0.6952	0.4203	1	0.2857	0	0	2.02895e-123	1.36645e-91	4.0719e-110	3.1153e-113	7.229e-116	6.0355e-68	1.61625e-101	1.9468e-31	4.3774e-11	7.2544e-12	0.0021337	1	1	242.5	188	197	210	221	168	210.5	105	69	20	28	43	39
AfunF3_X	8351018	G	A,T	intergenic_region	MODIFIER	8351018G>T	NA	AFUN007549-AFUN007545	0.96515	0.94855	0.9797	0.9569	0.96155	0.9698	0.94725	0.6952	0.4203	1	0.2857	0	0	2.02895e-123	1.36645e-91	4.0719e-110	3.1153e-113	7.229e-116	6.0355e-68	1.61625e-101	1.9468e-31	4.3774e-11	7.2544e-12	0.0021337	1	1	242.5	188	197	210	221	168	210.5	105	69	20	28	43	39
AfunF3_X	8364625	C	A	intergenic_region	MODIFIER	8364625C>A	NA	AFUN007549-AFUN007545	0.9889	0.9812	0.9795	0.9912	0.98655	1	0.99785	0.5839	0.37	1	0.973	0	0.2558	7.468e-128	1.31715e-96	4.9173e-110	2.2925e-135	8.061e-107	2.1996e-62	2.05905e-101	4.4757e-32	1.1964e-13	2.8292e-11	2.1762e-20	1	0.00023512	264	222.5	250	274	224	189.5	210.5	176	112	14	30	55	72
AfunF3_X	8359009	G	T	intergenic_region	MODIFIER	8359009G>T	NA	AFUN007549-AFUN007545	0.9752	0.9583	1	0.9751	0.972	0.95325	0.9768	0.6387	0.3333	1	0.6364	0.0638	0.3607	1.54025e-126	2.75475e-95	2.565e-105	7.1664e-111	8.757e-112	1.37535e-72	2.6404e-101	1.5999e-31	2.4842e-10	1.8578e-12	2.7817e-06	0.12097	2.3517e-08	249	236.5	184	225	244	161.5	226.5	132	96	19	30	41	42
AfunF3_X	8355472	C	T	intergenic_region	MODIFIER	8355472C>T	NA	AFUN007549-AFUN007545	0.94715	0.94895	0.9565	0.9511	0.9658	0.9441	0.9401	0.6364	0.3229	1	0.1667	0	0	7.4105e-118	6.5025e-103	1.5811e-96	2.2884e-116	2.03625e-116	5.36e-53	2.6404e-101	9.9513e-35	2.571e-11	2.8292e-11	0.026093	1	1	259	192	176	201	216	185	227.5	119	84	21	22	47	61
AfunF3_X	8405962	A	T	intergenic_region	MODIFIER	8405962A>T	NA	AFUN007545-AFUN007544	0.93065	0.91245	0.9091	0.9062	0.91355	0.88055	0.8649	0.5802	0.2667	0.8889	0.0256	0	0	4.99715e-112	2.26205e-101	6.7828e-103	4.401e-104	6.4665e-120	1.37965e-55	4.21035e-101	1.4017e-37	9.81e-13	2.0936e-08	0.5	1	1	250.5	241.5	220	225	267	206.5	265.5	162	135	18	39	71	32
AfunF3_X	8359022	C	T	intergenic_region	MODIFIER	8359022C>T	NA	AFUN007549-AFUN007545	0.97495	0.93165	0.9724	0.9567	0.9676	0.92565	0.95135	0.6557	0.3537	1	0.3636	0	0	6.3675e-136	3.39867e-95	4.4637e-99	3.7563e-109	1.36345e-109	7.9985e-72	6.0855e-101	1.6425e-33	9.1013e-11	1.1019e-10	0.0018042	1	1	265.5	195.5	181	208	218.5	188	234	122	82	18	22	44	53
AfunF3_X	8359135	C	T	intergenic_region	MODIFIER	8359135C>T	NA	AFUN007549-AFUN007545	0.9642	0.9466	0.975	0.9756	0.98225	0.9591	0.9505	0.5752	0.3012	1	0.7333	0	0	2.22655e-100	1.48345e-85	3.0517e-88	3.1153e-113	9.031e-107	1.73145e-54	7.9675e-101	4.7935e-26	3.5387e-09	2.8292e-11	4.1351e-10	1	1	211	179.5	160	205	196.5	145	224.5	113	83	19	30	45	48
AfunF3_X	8361955	C	T	intergenic_region	MODIFIER	8361955C>T	NA	AFUN007549-AFUN007545	1	0.9939	0.9953	0.9907	0.9955	0.99285	0.99515	0.6794	0.3689	1	0.9545	0.0364	0.04	7.9815e-110	1.8938e-125	9.4917e-126	5.9605e-127	1.96482e-131	1.38685e-66	8.212e-101	8.5011e-38	5.4162e-14	5.4125e-06	1.8578e-12	0.24771	0.5	265	223	249	273	223.5	190	211.5	175	112	14	30	56	71
AfunF3_X	8361327	C	A	intergenic_region	MODIFIER	8361327C>A	NA	AFUN007549-AFUN007545	0.99825	1	1	1	0.9953	1	1	0.6296	0.4186	1	0.9565	0.0392	0.2917	4.6894e-129	4.6894e-129	9.3788e-129	2.2634e-138	1.57945e-122	8.756e-62	8.212e-101	5.474e-35	4.6747e-20	4.7526e-13	4.7526e-13	0.24752	2.0156e-05	265	223	249	273	223.5	190	211.5	175	112	14	30	56	71
AfunF3_X	8360410	A	T	intergenic_region	MODIFIER	8360410A>T	NA	AFUN007549-AFUN007545	1	0.997	1	1	0.9903	1	0.99765	0.6198	0.2683	1	0.875	0	0.2292	2.00085e-110	5.2085e-99	1.5634e-115	3.8319e-122	1.51645e-113	1.38735e-60	8.212e-101	9.3228e-31	4.5762e-08	2.0165e-15	9.0704e-11	1	0.00025621	265	223	249	273	223.5	190	211.5	175	112	14	30	56	71
AfunF3_X	8342344	T	C	intergenic_region	MODIFIER	8342344T>C	NA	AFUN007549-AFUN007545	0.97635	0.9511	0.9733	0.9558	0.97205	0.9474	0.9195	0.586	0.2766	1	0	0	0	1.80515e-164	2.7753e-154	7.4317e-186	3.3899e-202	8.5095e-173	5.398e-97	8.294e-101	1.8729e-66	3.6666e-18	8.4556e-18	1	1	1	323.5	346	337	385	354	253	268	285	188	30	30	64	47
AfunF3_X	8359648	G	C	intergenic_region	MODIFIER	8359648G>C	NA	AFUN007549-AFUN007545	0.9832	0.94575	0.9624	0.9615	0.98975	0.96175	0.93985	0.5984	0.3469	1	0	0	0	1.5923e-111	1.02885e-80	3.2171e-115	2.2275e-111	1.6478e-134	6.632e-54	1.8619e-100	7.5485e-31	1.7984e-12	2.8292e-11	1	1	1	211.5	204.5	214	208	238	159	233.5	127	98	19	20	40	48
AfunF3_X	8359078	G	A	intergenic_region	MODIFIER	8359078G>A	NA	AFUN007549-AFUN007545	0.9394	0.9502	0.9135	0.9481	0.9405	0.9438	0.9466	0.5887	0.3488	0.913	0.7692	0.0513	0.3091	8.62e-100	1.69525e-95	1.8436e-87	7.8821e-109	6.295e-106	9.8335e-59	5.3865e-100	2.1024e-29	4.3027e-11	3.6437e-11	1.8273e-09	0.24675	1.768e-06	247.5	201	185	212	217.5	163.5	236.5	124	86	23	26	39	55
AfunF3_X	8351017	G	C	intergenic_region	MODIFIER	8351017G>C	NA	AFUN007549-AFUN007545	0.96515	0.9513	0.9797	0.9522	0.9637	0.9698	0.9423	0.6729	0.4	1	0.0357	0	0	2.02895e-123	7.4555e-89	4.0719e-110	3.7563e-109	4.33665e-115	6.0355e-68	9.971e-100	1.1042e-30	1.1744e-10	7.2544e-12	0.5	1	1	242.5	188	197	210	220.5	168	210.5	107	70	20	28	43	39
AfunF3_X	8364778	T	A	intergenic_region	MODIFIER	8364778T>A	NA	AFUN007549-AFUN007545	0.96855	0.90405	0.963	0.9478	0.96165	0.9193	0.9271	0.6143	0.4079	0.9375	0	0	0	6.7105e-120	2.29546e-95	7.8354e-101	5.7671e-118	2.52e-100	5.2025e-57	1.1508e-99	3.7192e-35	9.7292e-12	2.8282e-08	1	1	1	242.5	212.5	189	230	197	167	220.5	140	76	16	34	40	26
AfunF3_X	8346924	A	T	intergenic_region	MODIFIER	8346924A>T	NA	AFUN007549-AFUN007545	0.9735	0.96285	0.9673	0.9893	0.99315	0.9585	0.9892	0.8636	0.6591	1	0.4615	0	0.875	4.64915e-96	5.41e-102	1.6951e-88	4.7023e-109	1.17505e-129	3.2334e-51	1.23895e-99	1.8261e-37	1.5199e-12	2.1486e-18	1.8611e-05	1	3.2142e-14	198	215	153	187	232.5	145.5	200.5	88	44	31	26	25	32
AfunF3_X	8352069	A	C	intergenic_region	MODIFIER	8352069A>C	NA	AFUN007549-AFUN007545	0.89805	0.86585	0.8919	0.8632	0.8787	0.873	0.8512	0.7744	0.5412	0.7895	0	0	0	1.40015e-122	6.317e-102	1.8503e-116	2.8553e-120	2.98576e-109	2.4782e-58	2.37975e-99	1.4555e-57	2.8662e-18	2.5053e-07	1	1	1	318	293	259	285	255.5	185.5	274.5	164	85	19	17	43	41
AfunF3_X	8361148	T	G	intergenic_region	MODIFIER	8361148T>G	NA	AFUN007549-AFUN007545	0.9954	0.9566	1	0.9818	0.9958	0.9955	0.9745	0.6567	0.3697	1	0.8286	0.027	0.3182	3.7625e-111	1.92595e-98	6.55e-100	9.4607e-124	7.817e-116	8.692e-53	3.69245e-99	7.9323e-37	4.2114e-16	1.6637e-09	4.008e-14	0.5	1.7873e-05	222.5	194	167	220	215	155.5	213	134	119	16	35	37	44
AfunF3_X	8342474	A	G	intergenic_region	MODIFIER	8342474A>G	NA	AFUN007549-AFUN007545	0.9666	0.9595	0.9634	0.9652	0.96105	0.9595	0.96045	0.5021	0.3061	0.9655	0.9286	0	0.0238	1.1621e-154	1.21475e-133	4.3968e-175	2.2251e-170	7.656e-156	8.3615e-80	4.6636e-99	2.0393e-46	3.8478e-21	9.9776e-16	1.4382e-14	1	0.5	310.5	312.5	328	319	301	218	265	243	196	29	28	65	42
AfunF3_X	8405977	T	C	intergenic_region	MODIFIER	8405977T>C	NA	AFUN007545-AFUN007544	0.9307	0.8894	0.875	0.9132	0.91155	0.8785	0.86745	0.6049	0.2656	0.8947	0	0	0	3.5081e-112	9.143e-95	1.7317e-97	1.7261e-104	4.5792e-125	3.97485e-56	8.4065e-99	1.205e-39	4.6324e-12	5.9414e-09	1	1	1	250.5	240	224	219	265.5	204.5	263.5	162	128	19	35	78	35
AfunF3_X	8235688	C	A	intron_variant	MODIFIER	-185-248C>A	NA	AFUN007562	0.92675	0.9401	0.9708	0.9732	0.94215	0.95185	0.9584	0.575	0.3918	0.9167	0.8644	0	0	2.18465e-97	2.4586e-93	3.4405e-93	7.0305e-123	4.58501e-98	1.0277e-61	1.8013e-98	1.1033e-27	3.8987e-14	4.8074e-06	2.6779e-25	1	1	220	202.5	171	224	199	169.5	220.5	120	97	12	59	40	32
AfunF3_X	8357063	T	G	intergenic_region	MODIFIER	8357063T>G	NA	AFUN007549-AFUN007545	0.96895	0.9617	0.932	0.9676	0.9473	0.967	0.97225	0.6176	0.3933	1	0.5833	0	0	1.20375e-104	7.4215e-94	1.2646e-72	6.2486e-100	4.54035e-81	2.89915e-50	1.8013e-98	6.7469e-26	4.4206e-13	3.698e-07	4.0663e-06	1	1	212	188.5	147	185	208	152	202	102	89	12	24	49	47
AfunF3_X	8342477	T	A	intergenic_region	MODIFIER	8342477T>A	NA	AFUN007549-AFUN007545	0.95835	0.9147	0.9488	0.9414	0.9524	0.9358	0.93315	0.5061	0.3144	0.9667	0.0345	0	0	1.54785e-154	3.0453e-124	1.3502e-170	2.0024e-163	6.6555e-157	2.48495e-80	3.7901e-98	2.86e-47	1.5719e-21	2.6212e-16	0.5	1	1	316.5	320	332	324	311.5	221.5	272.5	245	194	30	29	68	45
AfunF3_X	8342146	A	C	intergenic_region	MODIFIER	8342146A>C	NA	AFUN007549-AFUN007545	0.96115	0.9362	0.9669	0.9735	0.9716	0.9419	0.928	0.5788	0.2512	1	0	0	0	2.3453e-161	3.739e-138	5.0009e-195	9.3035e-228	1.29035e-169	2.1224e-98	5.117e-98	5.9332e-67	5.5403e-18	1.3852e-19	1	1	1	335	378	362	415	348.5	247.5	279	292	207	33	36	84	63
AfunF3_X	8361212	A	G	intergenic_region	MODIFIER	8361212A>G	NA	AFUN007549-AFUN007545	0.9449	0.8735	0.9078	0.9276	0.95505	0.9425	0.9131	0.6693	0.4043	1	0	0	0	7.186e-108	1.18042e-92	1.1671e-97	3.9581e-109	1.58201e-117	2.0619e-52	5.5645e-98	5.2143e-36	5.4269e-21	1.1019e-10	1	1	1	239.5	217	206	221	226	178	251	127	141	18	40	43	44
AfunF3_X	8359665	A	T	intergenic_region	MODIFIER	8359665A>T	NA	AFUN007549-AFUN007545	0.9727	0.9166	0.9665	0.9579	0.9694	0.93675	0.9239	0.5906	0.3368	1	0.1875	0	0	6.07803e-114	1.27295e-82	1.4944e-112	7.8354e-101	3.11495e-120	2.78635e-51	5.6835e-98	1.7606e-30	9.975e-12	9.6148e-08	0.012087	1	1	211	210	209	190	229	154	236	127	95	13	32	37	42
AfunF3_X	8342294	G	A	intergenic_region	MODIFIER	8342294G>A	NA	AFUN007549-AFUN007545	0.9733	0.9528	0.9758	0.9529	0.97025	0.93165	0.93455	0.5964	0.2513	1	0	0	0	3.7642e-158	4.9641e-141	2.6168e-182	2.5318e-177	1.66145e-161	4.8192e-78	5.884e-98	1.3453e-65	1.2052e-16	2.0165e-15	1	1	1	301	339.5	330	340	330	220.5	265.5	275	191	26	42	68	44
AfunF3_X	8361505	T	C	intergenic_region	MODIFIER	8361505T>C	NA	AFUN007549-AFUN007545	0.9829	0.9527	0.981	0.9431	0.9641	0.9539	0.9484	0.6179	0.3362	1	0.4286	0	0	5.0155e-111	1.6279e-115	1.5073e-119	5.9864e-110	2.82256e-109	3.7169e-52	8.0825e-98	4.0203e-31	3.8511e-14	4.2852e-10	5.4482e-05	1	1	209.5	229.5	211	211	208.5	169.5	227.5	123	116	17	28	38	42
AfunF3_X	8345632	C	T	intergenic_region	MODIFIER	8345632C>T	NA	AFUN007549-AFUN007545	0.9522	0.93645	0.9655	0.9527	0.96325	0.9515	0.91745	0.733	0.4034	1	0	0	0	6.4445e-141	5.1e-111	3.8321e-140	9.1286e-143	8.2495e-97	5.437e-65	1.96065e-97	1.2522e-56	8.947e-18	5.7269e-22	1	1	1	291.5	268.5	261	275	225.5	136	224.5	176	119	37	31	56	40
AfunF3_X	8359211	T	C	intergenic_region	MODIFIER	8359211T>C	NA	AFUN007549-AFUN007545	0.998	0.9972	1	1	1	0.9877	0.99695	0.6381	0.383	1	0.8235	0.0526	0.5152	4.96375e-114	1.4429e-104	1.0505e-95	1.5634e-115	4.9107e-117	1.1014e-67	3.3031e-97	7.5307e-28	2.1268e-13	4.2852e-10	1.349e-13	0.12168	4.6376e-07	221.5	189	160	193	201.5	162	207.5	105	94	17	34	57	33
AfunF3_X	8362179	C	T	intergenic_region	MODIFIER	8362179C>T	NA	AFUN007549-AFUN007545	0.98155	0.94355	0.9571	0.9636	0.96535	0.94125	0.96025	0.6803	0.4348	1	0.1458	0	0	5.3605e-105	1.2362e-109	2.5659e-110	8.3618e-133	2.82255e-109	6.1875e-56	8.2495e-97	1.479e-42	9.1833e-19	3.101e-14	0.0061774	1	1	207	248	210	247	222	158.5	228.5	147	115	24	48	66	54
AfunF3_X	8363272	T	C	intergenic_region	MODIFIER	8363272T>C	NA	AFUN007549-AFUN007545	0.99555	0.99535	0.9954	0.9956	1	0.9953	0.9969	0.6532	0.3784	1	1	0	0.2821	3.08485e-118	5.0155e-111	1.4756e-130	3.2956e-134	3.1186e-115	2.184e-74	1.31715e-96	7.2179e-34	1.4898e-10	2.8292e-11	5.4567e-19	1	0.00021547	232	220.5	219	228	204	168.5	179	124	74	19	32	42	39
AfunF3_X	8346143	C	T	intergenic_region	MODIFIER	8346143C>T	NA	AFUN007549-AFUN007545	0.83485	0.7809	0.819	0.8571	0.8675	0.8447	0.8473	0.6343	0.369	0.8	0.1667	0	0	7.371e-94	5.5155e-85	5.6353e-85	7.8629e-111	7.559e-120	8.558e-70	1.53015e-96	3.3985e-35	1.5385e-11	1.1273e-09	0.012467	1	1	294	248.5	221	266	295	244	284.5	134	84	25	36	36	46
AfunF3_X	8361789	T	C	intergenic_region	MODIFIER	8361789T>C	NA	AFUN007549-AFUN007545	0.9935	0.9981	1	0.9954	0.98735	0.98815	0.9828	0.7013	0.4091	NA	0.9444	0.0227	0	1.30605e-99	5.066e-108	6.4306e-106	1.4756e-130	8.7225e-107	1.2241e-58	3.42725e-96	1.9581e-46	9.4811e-17	NA	1.5887e-18	0.5	1	198	220.5	177	219	196	162.5	206	154	110	NA	36	44	50
AfunF3_X	8355635	A	G	intergenic_region	MODIFIER	8355635A>G	NA	AFUN007549-AFUN007545	0.9623	0.93635	0.9831	0.9526	0.9618	0.9373	0.95845	0.6063	0.3553	1	0.0476	0	0	3.241e-121	2.3117e-86	1.567e-100	1.9295e-99	7.96156e-110	1.1476e-57	4.4564e-96	2.6405e-31	4.4502e-10	2.8292e-11	0.5	1	1	234.5	205	178	190	207.5	146.5	208.5	127	76	19	21	46	48
AfunF3_X	8363238	C	G	intergenic_region	MODIFIER	8363238C>G	NA	AFUN007549-AFUN007545	0.9974	0.97605	1	0.9955	0.9894	0.9884	0.99155	0.6148	0.4231	1	0.9286	0.0227	0.3077	2.38885e-112	5.723e-104	1.5114e-124	3.6975e-131	5.1156e-105	1.5533e-64	4.64915e-96	1.1588e-30	1.5391e-12	7.2544e-12	5.6872e-14	0.5	9.0046e-05	230	211.5	208	220	184.5	161.5	185	122	78	20	28	44	39
AfunF3_X	8361968	C	T	intergenic_region	MODIFIER	8361968C>T	NA	AFUN007549-AFUN007545	0.9959	0.99385	0.9856	0.9907	0.99075	0.99745	0.9969	0.6614	0.3868	1	1	0.0377	0	5.1155e-105	4.80165e-123	2.4067e-123	5.9605e-127	4.74585e-126	3.486e-64	5.2525e-96	2.0857e-35	3.6437e-15	1.4176e-06	7.2544e-12	0.24762	1	173.5	183	144	150	190	130.5	176	103	77	NA	31	38	46
AfunF3_X	8364572	G	C	intergenic_region	MODIFIER	8364572G>C	NA	AFUN007549-AFUN007545	0.99775	1	0.9889	1	0.9973	1	1	0.6061	0.3229	1	1	0.0303	0.2564	1.84875e-131	5.2935e-93	1.6122e-106	5.9605e-127	9.329e-109	8.756e-62	5.2525e-96	1.6989e-32	2.571e-11	7.2544e-12	1.3074e-16	0.5	0.00050524	209	226	209	215	220	153	210	127	106	11	22	53	27
AfunF3_X	8364651	T	A	intergenic_region	MODIFIER	8364651T>A	NA	AFUN007549-AFUN007545	0.98855	0.96295	0.9954	0.9617	0.9928	0.9788	0.97435	0.5786	0.3883	1	0.7714	0	0.2432	3.1504e-137	1.11705e-96	9.3788e-129	6.4886e-125	7.81997e-116	1.48505e-61	7.1745e-96	2.2822e-32	8.0309e-15	1.8578e-12	1.2926e-12	1	0.0011061	257	218	216	235	201	159	211	140	103	21	35	37	37
AfunF3_X	8364652	G	T	intergenic_region	MODIFIER	8364652G>T	NA	AFUN007549-AFUN007545	0.9885	0.9609	0.9953	0.9622	0.9928	0.9695	0.9764	0.5816	0.3883	1	0.7714	0	0.2368	7.7295e-135	2.84965e-97	2.0258e-126	1.141e-126	3.1189e-115	1.48505e-61	7.1745e-96	8.1217e-33	8.0309e-15	1.8578e-12	7.9014e-13	1	0.0011442	255	217.5	215	238	200.5	160	210	141	103	21	35	38	38
AfunF3_X	8361662	T	C	intergenic_region	MODIFIER	8361662T>C	NA	AFUN007549-AFUN007545	0.9575	0.91835	0.9681	0.9457	0.95185	0.9339	0.9395	0.6058	0.3491	1	0.0571	0	0	9.031e-107	2.1224e-98	1.082e-101	3.3109e-114	1.06908e-107	1.94385e-48	1.11585e-95	1.0276e-25	1.5912e-13	2.4927e-08	0.24638	1	1	210	216.5	188	221	207.5	165	221	104	106	14	35	42	46
AfunF3_X	8371260	A	C	intergenic_region	MODIFIER	8371260A>C	NA	AFUN007549-AFUN007545	0.9601	0.9176	0.9442	0.9595	0.9528	0.95745	0.95395	0.5363	0.2577	1	0.3721	0.0392	0	7.9615e-110	2.1224e-98	3.7238e-100	2.5639e-117	3.73885e-101	2.30195e-65	1.54395e-95	2.404e-37	5.0454e-09	1.4176e-06	2.607e-06	0.24752	1	241	239.5	197	222	202	171	226	179	97	11	43	51	56
AfunF3_X	8363584	C	A	intergenic_region	MODIFIER	8363584C>A	NA	AFUN007549-AFUN007545	0.99755	0.9859	1	1	0.99775	0.99495	0.9713	0.7043	0.4766	1	0.9062	0.0233	0.3617	2.126e-89	3.70155e-108	6.2372e-115	3.8319e-122	3.15165e-112	2.19895e-65	4.8871e-95	4.864e-35	1.6025e-19	9.6148e-08	1.1344e-15	0.5	1.3018e-06	177	201.5	192	204	205.5	154	188.5	115	107	13	32	43	47
AfunF3_X	8370287	G	C	intergenic_region	MODIFIER	8370287G>C	NA	AFUN007549-AFUN007545	0.85005	0.8186	0.849	0.8847	0.84765	0.83005	0.7898	0.5471	0.3063	0.8214	0	0	0	1.27095e-136	5.988e-116	2.9449e-144	2.1298e-142	7.9245e-127	2.85885e-70	6.7365e-95	1.0429e-47	2.2817e-17	3.103e-11	1	1	1	349.5	357.5	351	323	345	267.5	324.5	223	160	28	27	65	67
AfunF3_X	8361316	C	T	intergenic_region	MODIFIER	8361316C>T	NA	AFUN007549-AFUN007545	1	0.99745	1	1	0.9951	1	1	0.5969	0.3866	1	1	0.0577	0.3261	7.7315e-119	3.08485e-118	3.8756e-119	2.4344e-120	5.16165e-120	1.3851e-57	8.351e-95	3.9428e-31	6.2425e-17	2.8292e-11	1.8578e-12	0.12136	7.8109e-06	228	226	199	201	202	151	218.5	129	119	19	22	52	46
AfunF3_X	8360307	A	G	intergenic_region	MODIFIER	8360307A>G	NA	AFUN007549-AFUN007545	0.9977	0.99685	1	0.9948	1	1	0.98815	0.6404	0.3187	1	0.8108	0.0179	0.1818	4.80165e-123	8.351e-95	1.0031e-110	9.9275e-114	7.645e-122	5.482e-75	7.4215e-94	2.472e-30	1.3025e-10	5.1363e-16	2.1946e-14	0.5	0.0027573	211.5	176	185	191	212.5	159	191	114	91	27	37	56	44
AfunF3_X	8347214	G	T	intergenic_region	MODIFIER	8347214G>T	NA	AFUN007549-AFUN007545	0.78955	0.80005	0.8233	0.795	0.80935	0.80345	0.79035	0.8807	0.7647	0.6429	0.3714	0.0833	0	2.18915e-108	1.19725e-90	4.0825e-103	1.6658e-101	1.77887e-116	2.16695e-61	4.0183e-93	4.8304e-48	1.0736e-23	6.1806e-08	3.1103e-05	0.24468	1	337	285.5	266	278	314.5	210	284.5	109	68	28	35	24	31
AfunF3_X	8364847	G	T	intergenic_region	MODIFIER	8364847G>T	NA	AFUN007549-AFUN007545	0.95905	0.90365	0.9512	0.9352	0.96825	0.93065	0.93825	0.6594	0.4217	1	0.0417	0	0	2.24735e-116	9.279e-80	4.5162e-106	2.0873e-107	1.54395e-95	5.6785e-57	5.83e-93	3.9551e-38	2.9905e-13	1.4176e-06	0.5	1	1	241.5	207.5	205	216	192.5	166	194	138	83	11	24	43	34
AfunF3_X	8362117	T	A	intergenic_region	MODIFIER	8362117T>A	NA	AFUN007549-AFUN007545	0.97615	0.9418	0.9568	0.9637	0.974	0.92755	0.95525	0.6866	0.4228	1	0.0769	0	0	1.10755e-104	3.05445e-103	4.1348e-97	1.5968e-132	9.8485e-121	5.724e-57	5.9735e-93	3.0604e-39	2.2391e-19	1.8578e-12	0.12013	1	1	212	223.5	185	248	224.5	161.5	229	134	123	21	39	64	42
AfunF3_X	8347209	G	A	intergenic_region	MODIFIER	8347209G>A	NA	AFUN007549-AFUN007545	0.7838	0.8037	0.8071	0.7865	0.80225	0.783	0.7864	0.8288	0.5857	0.6667	0.3636	0	0	3.9625e-106	4.9776e-92	7.0093e-105	8.7335e-101	4.21275e-114	6.0235e-57	8.246e-92	8.3642e-44	9.392e-17	7.1675e-09	7.2075e-05	1	1	338	285.5	280	281	318.5	205	288	111	70	30	33	24	31
AfunF3_X	8364588	A	C	intergenic_region	MODIFIER	8364588A>C	NA	AFUN007549-AFUN007545	0.99105	0.97585	0.9848	0.9816	0.98395	0.98735	0.9646	0.6084	0.36	1	0.6667	0	0.2619	2.7794e-125	1.7159e-95	8.1033e-112	5.6956e-122	7.835e-101	8.659e-57	1.70815e-91	2.4552e-35	3.0657e-13	1.8578e-12	1.0623e-09	1	0.00023046	224.5	215.5	197	217	188.5	149	201.5	143	100	21	33	42	42
AfunF3_X	8363653	G	A	intergenic_region	MODIFIER	8363653G>A	NA	AFUN007549-AFUN007545	0.98975	0.98245	0.9902	0.9951	1	0.99185	0.99095	0.6349	0.437	1	0.9355	0.0577	0.3462	4.64915e-96	2.18115e-97	1.529e-121	3.1192e-119	4.96375e-114	3.48545e-61	2.6975e-91	3.5331e-33	1.6526e-19	1.6637e-09	1.1344e-15	0.12136	6.4267e-07	201.5	186	205	203	200.5	143	170.5	126	119	16	32	52	52
AfunF3_X	8349454	T	C	intergenic_region	MODIFIER	8349454T>C	NA	AFUN007549-AFUN007545	0.9915	0.98105	1	0.9868	0.99385	0.98405	0.9837	0.6316	0.4189	1	0.6875	0	0.1818	2.35115e-109	5.061e-77	6.6062e-97	7.9053e-87	1.1207e-93	1.00005e-52	3.3551e-91	6.6784e-25	8.503e-12	1.8578e-12	3.3854e-05	1	0.053885	222.5	154	162	152	182	141.5	184	95	75	22	16	16	22
AfunF3_X	8362085	T	A	intergenic_region	MODIFIER	8362085T>A	NA	AFUN007549-AFUN007545	0.9863	0.96275	0.9894	0.9749	0.9864	0.963	0.9794	0.6694	0.4248	0.95	0.8	0	0.2895	1.51645e-113	5.9995e-101	1.185e-109	9.9206e-132	2.68516e-122	2.4937e-60	7.5325e-91	4.7022e-35	5.9264e-18	1.5234e-10	3.51e-15	1	0.00021011	209	208	188	239	219	160.5	210.5	124	113	20	40	44	38
AfunF3_X	8360451	C	T	intergenic_region	MODIFIER	8360451C>T	NA	AFUN007549-AFUN007545	0.9767	0.9289	0.9825	0.9679	0.9744	0.96755	0.9807	0.68	0.3158	1	0.4074	0	0.2857	6.108e-116	7.576e-90	1.6926e-128	7.7784e-118	2.4103e-114	5.438e-58	1.06225e-90	3.8713e-36	6.8742e-09	4.7526e-13	0.0001362	1	9.7866e-05	219	190.5	228	218	216	161.5	195	125	76	22	27	39	42
AfunF3_X	8361540	A	C	intergenic_region	MODIFIER	8361540A>C	NA	AFUN007549-AFUN007545	0.9704	0.93225	0.9615	0.9327	0.9363	0.96625	0.9391	0.6231	0.3103	1	0.2308	0.0426	0	3.2457e-103	3.58155e-92	3.1153e-113	1.6744e-111	1.6711e-89	2.7443e-48	4.3911e-90	3.0979e-33	5.7924e-13	9.6148e-08	0.011145	0.24731	1	211.5	213.5	166	184	176	131.5	189.5	147	88	NA	38	42	47
AfunF3_X	8347212	C	T	intergenic_region	MODIFIER	8347212C>T	NA	AFUN007549-AFUN007545	0.7827	0.80105	0.812	0.7875	0.8043	0.79125	0.78455	0.8857	0.7612	0.6429	0.3714	0.0833	0	2.70735e-104	1.15495e-89	3.0532e-101	2.1838e-98	1.58545e-112	3.1394e-58	5.7335e-90	8.4693e-47	3.451e-23	6.1806e-08	3.1103e-05	0.24468	1	201.5	219.5	211	232	187.5	151.5	214.5	131	116	13	26	47	47
AfunF3_X	8361445	T	C,TA	intergenic_region	MODIFIER	8361445T>C	NA	AFUN007549-AFUN007545	0.96775	0.91775	0.9588	0.9596	0.93925	0.9281	0.935	0.6218	0.3689	1	0.7333	0.0286	0	6.0775e-114	9.8595e-116	1.185e-109	5.5588e-125	3.89898e-115	2.1853e-53	4.3005e-89	2.1601e-30	1.9067e-16	1.1019e-10	4.1351e-10	0.5	1	224	165.5	147	201	203	172	168.5	98	56	17	33	25	38
AfunF3_X	8361445	T	C,TA	intergenic_region	MODIFIER	8361445_8361446insA	NA	AFUN007549-AFUN007545	0.96775	0.91775	0.9588	0.9596	0.93925	0.9281	0.935	0.6218	0.3689	1	0.7333	0.0286	0	6.0775e-114	9.8595e-116	1.185e-109	5.5588e-125	3.89898e-115	2.1853e-53	4.3005e-89	2.1601e-30	1.9067e-16	1.1019e-10	4.1351e-10	0.5	1	226.5	224	194	223	214.5	174	216	119	122	18	30	35	48
AfunF3_X	8355790	C	A	intergenic_region	MODIFIER	8355790C>A	NA	AFUN007549-AFUN007545	0.96385	0.94615	0.9483	0.9728	0.96745	0.962	0.93385	0.6552	0.3295	1	0	0	0	9.137e-100	2.3415e-100	3.9748e-90	7.6244e-101	1.93485e-113	2.08775e-57	6.199e-89	7.4723e-32	1.1673e-10	1.4176e-06	1	1	1	226.5	224	194	223	214.5	174	216	119	122	18	30	35	48
AfunF3_X	8368480	T	C	intergenic_region	MODIFIER	8368480T>C	NA	AFUN007549-AFUN007545	0.90345	0.8857	0.8727	0.9175	0.9336	0.8748	0.8585	0.3648	0.2189	0.9167	0.0233	0	0	8.96e-103	1.99089e-94	2.1074e-73	1.3648e-102	2.2206e-112	4.14395e-60	1.1169e-88	5.4925e-21	7.9469e-13	4.8074e-06	0.5	1	1	220.5	213.5	165	206	234	175.5	247	159	169	12	43	65	60
AfunF3_X	8355334	C	T	intergenic_region	MODIFIER	8355334C>T	NA	AFUN007549-AFUN007545	0.7109	0.69395	0.6701	0.6469	0.71075	0.68925	0.66205	0.5325	0.4123	0.7619	0.4118	0.0816	0.129	3.52265e-106	3.2837e-79	8.6114e-81	8.65e-81	8.3465e-93	2.52135e-51	1.6499e-88	6.3502e-32	1.7216e-17	1.2221e-07	1.1295e-05	0.058654	0.056405	365	330.5	288	303	327.5	250	335.5	154	114	21	34	49	31
AfunF3_X	8362318	C	A	intergenic_region	MODIFIER	8362318C>A	NA	AFUN007549-AFUN007545	0.99715	1	0.9948	1	0.9972	0.99155	0.991	0.6316	0.3153	1	0.9697	0.0851	0.2381	9.003e-103	2.126e-89	3.0329e-113	8.9175e-141	3.63755e-105	1.19615e-49	3.37875e-88	1.2623e-34	1.1965e-12	6.4467e-09	5.4567e-19	0.05849	0.00053293	210.5	199.5	193	235	192	136.5	183	133	111	15	33	47	42
AfunF3_X	8363091	G	A	intergenic_region	MODIFIER	8363091G>A	NA	AFUN007549-AFUN007545	0.98715	0.99345	0.9882	0.9949	0.9894	0.9878	1	0.6161	0.4638	NA	0.5417	0.0714	0.2745	9.17e-106	1.00435e-87	5.9857e-97	2.4616e-117	4.7201e-74	1.1982e-45	3.37875e-88	2.7964e-28	1.8765e-12	NA	1.2938e-05	0.12048	2.1741e-05	199.5	184.5	169	197	151	111	166.5	112	69	NA	24	42	51
AfunF3_X	8360429	C	G	intergenic_region	MODIFIER	8360429C>G	NA	AFUN007549-AFUN007545	0.9791	0.9467	0.9905	0.9825	0.9778	0.9642	0.95625	0.6512	0.2875	0.9655	0.8333	0	0	1.5386e-114	6.439e-94	2.1229e-121	1.6926e-128	1.8542e-123	6.4835e-61	5.7745e-88	4.6978e-35	1.8777e-08	9.9776e-16	6.3493e-10	1	1	225	194.5	210	228	224.5	167	200	129	80	29	24	36	43
AfunF3_X	8364595	T	C	intergenic_region	MODIFIER	8364595T>C	NA	AFUN007549-AFUN007545	0.9868	0.9625	0.9853	0.9778	0.97935	0.9679	0.94615	0.5694	0.3853	1	0.3939	0	0.2444	5.448e-127	4.8851e-99	5.5829e-116	4.6974e-125	1.6933e-104	2.84435e-56	5.7745e-88	8.1217e-33	1.6528e-15	7.2544e-12	2.8029e-05	1	0.00024398	227	222	204	225	194	152	203.5	144	109	20	33	44	45
AfunF3_X	8358987	T	A	intergenic_region	MODIFIER	8358987T>A	NA	AFUN007549-AFUN007545	0.91765	0.93565	0.9218	0.9333	0.9247	0.8924	0.92515	0.5804	0.3373	0.9091	0.5	0	0.3137	8.065e-113	1.7294e-85	2.846e-86	1.4672e-96	1.16063e-103	5.126e-62	5.854e-88	4.0194e-26	2.3876e-10	1.3117e-10	1.6379e-05	1	3.7826e-06	255.5	186.5	179	195	212.5	182	225	112	83	22	26	46	51
AfunF3_X	8360470	G	A	intergenic_region	MODIFIER	8360470G>A	NA	AFUN007549-AFUN007545	1	0.97755	1	1	0.99535	0.9951	0.9966	0.6977	0.2949	1	0.96	0.0571	0.2558	1.95925e-116	2.27002e-103	3.6057e-137	5.9605e-127	2.7794e-125	3.59e-59	1.3469e-87	1.0831e-38	1.7756e-08	5.1363e-16	2.0568e-13	0.24638	0.00023512	218.5	190	229	212	218	162	195.5	129	78	27	25	35	43
AfunF3_X	8359055	C	G	intergenic_region	MODIFIER	8359055C>G	NA	AFUN007549-AFUN007545	0.9948	0.9965	1	0.9935	0.98795	0.97165	0.99335	0.566	0.3108	1	0.7308	0.1111	0.3061	8.283e-98	1.35545e-84	6.8012e-85	6.5431e-90	5.384e-95	3.7735e-54	3.189e-87	5.7708e-24	1.5706e-08	2.4927e-08	1.0931e-09	0.057257	8.6234e-06	198	152	142	154	168.5	140	171.5	106	74	14	26	36	49
AfunF3_X	8360367	A	G	intergenic_region	MODIFIER	8360367A>G	NA	AFUN007549-AFUN007545	0.97585	0.9357	0.9669	0.9418	0.97655	0.94125	0.922	0.6134	0.2584	0.9565	0.1333	0	0	5.8265e-107	1.4613e-85	1.7327e-98	1.5359e-95	1.05552e-103	1.09605e-58	3.647e-87	7.7481e-30	2.3293e-08	2.9149e-12	0.0562	1	1	198.5	175.5	181	189	184	155	190.5	119	89	23	30	49	43
AfunF3_X	8346790	C	A	intergenic_region	MODIFIER	8346790C>A	NA	AFUN007549-AFUN007545	0.89255	0.9052	0.9294	0.9115	0.88305	0.90235	0.8843	0.7521	0.6379	0.95	0	0.0952	0	1.3724e-90	1.25021e-94	4.8549e-84	2.4892e-90	9.6035e-91	1.74505e-56	3.66525e-87	2.3272e-39	1.213e-15	1.5234e-10	1	0.2439	1	207.5	205.5	170	192	223	171	215.5	117	58	20	20	21	20
AfunF3_X	8343113	C	T	intergenic_region	MODIFIER	8343113C>T	NA	AFUN007549-AFUN007545	0.8658	0.8795	0.8947	0.8221	0.87605	0.85595	0.86985	0.7791	0.5333	0.9412	0.0357	0	0	3.6109e-91	6.694e-77	1.9007e-78	8.0635e-81	1.97045e-86	3.2843e-49	5.07824e-87	1.009e-30	7.5673e-13	7.7134e-09	0.5	1	1	283	244.5	226	274	276	202	258.5	121	82	24	28	30	43
AfunF3_X	8364518	T	G	intergenic_region	MODIFIER	8364518T>G	NA	AFUN007549-AFUN007545	0.9557	0.91245	0.9615	0.9511	0.9663	0.96015	0.92925	0.6136	0.3402	1	0.1739	0	0.1935	6.6715e-114	1.42695e-86	9.7269e-97	2.2884e-116	1.68605e-94	1.2467e-50	8.2875e-87	4.8011e-33	4.3294e-12	1.6637e-09	0.054264	1	0.011977	231.5	206.5	182	225	198.5	141.5	203.5	132	97	16	23	37	31
AfunF3_X	8364940	A	G	intergenic_region	MODIFIER	8364940A>G	NA	AFUN007549-AFUN007545	0.97635	0.93395	0.957	0.9557	0.981	0.94605	0.9684	0.6562	0.4231	0.9286	0.6	0	0	2.00293e-126	2.8506e-75	1.0811e-97	3.0684e-106	2.23185e-99	6.534e-56	8.9785e-87	3.6097e-35	1.5391e-12	9.6148e-08	6.019e-09	1	1	231.5	186	186	203	191.5	160	174	128	78	14	35	41	37
AfunF3_X	8361760	A	C	intergenic_region	MODIFIER	8361760A>C	NA	AFUN007549-AFUN007545	0.94675	0.9281	0.9298	0.9421	0.95565	0.9368	0.9429	0.6693	0.3302	NA	0	0	0	2.5826e-92	5.06931e-97	5.2746e-84	4.0727e-96	2.0983e-93	6.6695e-52	1.23025e-86	6.9661e-36	9.9736e-13	NA	1	1	1	195	201	171	190	193	162	205	127	106	NA	27	38	54
AfunF3_X	8363629	C	G	intergenic_region	MODIFIER	8363629C>G	NA	AFUN007549-AFUN007545	1	0.9943	1	0.9892	1	0.99505	0.9966	0.6356	0.4455	1	1	0.0577	0.3061	5.2935e-93	2.11065e-92	4.0417e-107	4.4201e-107	3.2153e-106	1.4151e-58	1.26285e-86	2.8613e-31	4.8563e-17	1.6637e-09	1.2146e-13	0.12136	8.0864e-06	197.5	129	133	139	168	135	180.5	81	67	16	16	15	21
AfunF3_X	8349426	T	A	intergenic_region	MODIFIER	8349426T>A	NA	AFUN007549-AFUN007545	0.97425	0.9584	0.9549	0.9568	0.9636	0.95275	0.9708	0.6049	0.4179	1	0.375	0	0	4.4386e-94	4.29577e-67	1.5495e-69	5.0061e-73	2.69695e-81	3.1831e-46	1.26285e-86	3.9974e-20	1.0284e-10	1.6637e-09	0.008837	1	1	189.5	169.5	179	188	190.5	138	163	119	102	16	26	52	49
AfunF3_X	8363068	G	T	intergenic_region	MODIFIER	8363068G>T	NA	AFUN007549-AFUN007545	1	0.9968	0.9943	0.9949	0.996	0.9942	1	0.5983	0.5	NA	1	0.0714	0.3125	5.066e-108	1.3277e-93	4.0806e-104	3.9185e-116	2.184e-74	1.19615e-49	2.14025e-86	2.2258e-28	2.9394e-12	NA	7.9107e-15	0.12048	8.3573e-06	209	187	175	195	144	110	168	117	62	NA	25	42	48
AfunF3_X	8364627	A	G	intergenic_region	MODIFIER	8364627A>G	NA	AFUN007549-AFUN007545	0.9742	0.90875	0.9541	0.9735	0.96815	0.95925	0.92775	0.5816	0.37	1	0.1842	0	0	1.11595e-121	1.31335e-78	6.1089e-103	4.6516e-124	8.5695e-99	2.3096e-60	3.93835e-86	8.1217e-33	1.1964e-13	7.2544e-12	0.0057727	1	1	229	213.5	196	226	189	148.5	204	141	100	20	38	41	41
AfunF3_X	8406167	C	T	intergenic_region	MODIFIER	8406167C>T	NA	AFUN007545-AFUN007544	0.74965	0.7526	0.748	0.746	0.7672	0.7634	0.756	0.4269	0.1706	0.7308	0.449	0	0	1.429e-89	1.1318e-81	4.1931e-84	2.039e-102	9.19855e-113	2.85095e-53	4.1536e-86	5.4605e-27	5.05e-10	8.6144e-09	9.3895e-09	1	1	303.5	292.5	254	311	327.5	231	301	171	170	26	49	79	46
AfunF3_X	8361697	T	C	intergenic_region	MODIFIER	8361697T>C	NA	AFUN007549-AFUN007545	0.95555	0.9162	0.9607	0.9572	0.96845	0.9437	0.93055	0.6422	0.3429	1	0.1	0	0	7.2685e-98	1.54075e-92	3.0879e-95	2.8258e-98	2.11555e-97	9.42e-51	4.9984e-86	3.8173e-29	3.837e-13	3.698e-07	0.11864	1	1	203.5	197.5	178	187	189	164	198	109	105	12	30	42	47
AfunF3_X	8363875	T	C	intergenic_region	MODIFIER	8363875T>C	NA	AFUN007549-AFUN007545	0.99745	1	1	0.9957	0.9972	1	0.9966	0.64	0.3391	1	0.9737	0.0615	0.3415	3.08485e-118	1.2825e-105	3.5129e-143	3.5594e-140	1.28282e-105	2.19305e-56	5.0005e-86	2.7559e-33	3.5461e-14	1.8578e-12	5.6582e-21	0.059604	1.6028e-05	215	227	239	236	179.5	132.5	189	125	115	21	38	65	41
AfunF3_X	8351590	G	C	intergenic_region	MODIFIER	8351590G>C	NA	AFUN007549-AFUN007545	0.93595	0.91935	0.9602	0.9462	0.94375	0.91355	0.9326	0.6967	0.2933	1	0	0	0	1.5071e-100	8.9805e-76	1.9193e-106	4.5909e-95	1.423e-86	5.332e-52	5.083e-86	1.5029e-36	3.917e-08	6.4467e-09	1	1	1	209.5	182	201	186	175.5	143	201.5	122	75	15	34	22	38
AfunF3_X	8371217	G	A	intergenic_region	MODIFIER	8371217G>A	NA	AFUN007549-AFUN007545	0.97265	0.9352	0.9591	0.9695	0.95885	0.9626	0.97185	0.5227	0.234	NA	0.4643	0.0204	0	8.456e-94	2.8424e-81	3.9107e-91	5.5658e-107	4.05854e-94	8.0215e-59	5.9505e-86	1.4978e-35	5.931e-08	NA	1.9812e-05	0.5	1	187	196.5	171	197	182	147	193.5	176	94	NA	28	49	58
AfunF3_X	8361960	A	G	intergenic_region	MODIFIER	8361960A>G	NA	AFUN007549-AFUN007545	0.96325	0.9315	0.966	0.964	0.96175	0.95775	0.94775	0.6565	0.3962	NA	0	0	0	7.835e-101	7.79091e-111	8.5977e-111	1.6036e-120	3.46145e-113	9.588e-60	1.48345e-85	3.09e-36	1.385e-15	NA	1	1	1	216.5	228.5	206	223	223.5	160	218	131	106	NA	21	54	26
AfunF3_X	8349442	G	T	intergenic_region	MODIFIER	8349442G>T	NA	AFUN007549-AFUN007545	0.97815	0.9485	0.9623	0.9795	0.96485	0.96555	0.96565	0.6237	0.4058	1	0.1053	0	0	1.2986e-102	5.893e-73	1.0708e-84	1.4554e-81	8.697e-85	6.5835e-54	2.9091e-85	4.4849e-24	1.1744e-10	7.2544e-12	0.24242	1	1	213	154	160	149	176.5	143.5	189.5	93	69	20	20	14	21
AfunF3_X	8360412	C	T	intergenic_region	MODIFIER	8360412C>T	NA	AFUN007549-AFUN007545	0.979	0.96325	0.9896	0.9758	0.98015	0.9653	0.9421	0.6048	0.2625	0.9615	0.4783	0	0	1.35845e-105	1.83674e-95	1.1677e-110	1.895e-115	3.7949e-109	6.534e-56	4.49495e-85	1.7606e-30	1.0525e-07	5.4444e-14	0.00010135	1	1	204	180.5	192	207	202	151	188.5	124	80	26	23	39	43
AfunF3_X	8355362	C	G	intergenic_region	MODIFIER	8355362C>G	NA	AFUN007549-AFUN007545	0.7194	0.69715	0.6937	0.67	0.73155	0.6667	0.6905	0.6311	0.5165	0.8235	0	0	0	5.607e-95	1.7078e-78	8.6349e-84	4.5901e-85	6.5255e-89	1.4639e-45	5.5715e-85	8.824e-32	2.0677e-18	4.8851e-07	1	1	1	338.5	328	284	303	298.5	237.5	313	133	101	17	36	50	31
AfunF3_X	8363628	G	T	intergenic_region	MODIFIER	8363628G>T	NA	AFUN007549-AFUN007545	0.9707	0.9397	0.9888	0.9568	0.98625	0.9453	0.972	0.6356	0.45	1	0.4444	0.0577	0.32	1.00435e-87	1.35715e-85	6.584e-103	1.1498e-99	1.3907e-98	7.2875e-57	7.9845e-85	3.6727e-31	4.0934e-17	1.6637e-09	3.8815e-05	0.12136	3.6584e-06	191	169.5	179	185	190.5	138.5	163	118	100	16	27	52	50
AfunF3_X	8364879	G	A	intergenic_region	MODIFIER	8364879G>A	NA	AFUN007549-AFUN007545	0.96015	0.9146	0.9512	0.9312	0.9791	0.9374	0.92825	0.6515	0.3614	0.9231	0.0357	0	0	1.73725e-120	2.5444e-71	4.5162e-106	2.7269e-109	2.3415e-100	3.0348e-58	2.6373e-84	5.3511e-36	3.7508e-11	1.3461e-06	0.5	1	1	235.5	194	205	218	192	160.5	181	132	83	13	28	50	39
AfunF3_X	8363690	A	G	intergenic_region	MODIFIER	8363690A>G	NA	AFUN007549-AFUN007545	0.9632	0.9313	0.9447	0.9414	0.95555	0.9319	0.93225	0.6194	0.4628	0.9565	0	0	0	3.3672e-91	2.8951e-95	1.9073e-110	4.4412e-112	1.4306e-97	1.42115e-51	2.7136e-84	4.62e-34	3.1719e-21	4.7526e-13	1	1	1	207.5	208	217	222	209	148.5	187	134	121	23	38	45	46
AfunF3_X	8363857	C	A	intergenic_region	MODIFIER	8363857C>A	NA	AFUN007549-AFUN007545	0.98525	0.94845	0.9794	0.9793	0.98155	0.96405	0.9457	0.6752	0.3853	1	0.4848	0	0	4.75745e-108	1.68605e-94	1.0387e-135	4.0626e-135	1.41094e-105	9.7165e-53	4.3429e-84	1.6035e-33	1.6528e-15	4.7526e-13	1.364e-06	1	1	211.5	231.5	243	245	189	141.5	195.5	117	109	22	38	68	39
AfunF3_X	8355327	G	A	intergenic_region	MODIFIER	8355327G>A	NA	AFUN007549-AFUN007545	0.6782	0.6626	0.66	0.6358	0.69195	0.6203	0.6408	0.5494	0.4018	0.7826	0.1667	0	0.1429	6.3022e-104	6.8975e-78	2.5964e-82	1.9564e-81	6.825e-89	1.6431e-42	4.77935e-84	6.4026e-35	1.0795e-16	1.1937e-08	0.012467	1	0.026822	373.5	340	300	313	337.5	255.5	344.5	162	112	23	36	48	35
AfunF3_X	8352146	T	C	intergenic_region	MODIFIER	8352146T>C	NA	AFUN007549-AFUN007545	0.9177	0.8937	0.9009	0.8894	0.9112	0.8864	0.8822	0.7937	0.65	0.8125	0	0	0	1.0491e-106	5.5555e-88	2.1358e-102	4.1492e-105	1.11429e-99	3.2848e-53	7.721e-84	2.145e-46	1.4114e-16	1.6121e-06	1	1	1	253	238	222	235	213.5	159	226	126	60	16	14	33	35
AfunF3_X	8363525	T	C	intergenic_region	MODIFIER	8363525T>C	NA	AFUN007549-AFUN007545	0.96465	0.894	0.9502	0.9593	0.9655	0.9474	0.9242	0.7248	0.4175	1	0	0.0263	0	5.3605e-105	3.50529e-103	1.7103e-104	9.8337e-117	7.968e-104	1.3024e-64	8.213e-84	1.1042e-34	3.9685e-16	1.2146e-13	1	0.5	1	220.5	228	201	221	222	176.5	210.5	109	103	23	32	38	55
AfunF3_X	8351593	G	T	intergenic_region	MODIFIER	8351593G>T	NA	AFUN007549-AFUN007545	0.9363	0.92035	0.9592	0.9497	0.9428	0.9156	0.9312	0.6983	0.2973	1	0.0294	0	0	4.86345e-97	3.3086e-75	1.5936e-103	2.6902e-92	6.77352e-85	2.89915e-50	9.0895e-84	6.8132e-35	3.8057e-08	9.6148e-08	0.5	1	1	203.5	177	197	179	172	138	195.5	116	74	14	34	19	38
AfunF3_X	8361777	C	A	intergenic_region	MODIFIER	8361777C>A	NA	AFUN007549-AFUN007545	0.94775	0.9504	0.9573	0.9442	0.96365	0.956	0.9561	0.6528	0.3796	NA	0.9333	0.025	0.2292	2.1253e-79	2.09435e-95	2.6556e-92	1.185e-109	5.2085e-99	5.494e-54	1.46515e-83	1.1185e-39	3.8562e-15	NA	1.3074e-16	0.5	0.00025227	174.5	202.5	165	198	179	147	190	144	108	NA	30	40	48
AfunF3_X	8352086	ATC	A,CTC	intergenic_region	MODIFIER	8352086A>C	NA	AFUN007549-AFUN007545	0.7817	0.76215	0.7918	0.7684	0.7693	0.7915	0.7659	0.6561	0.4868	0.5882	0.5	0.0323	0	3.38475e-97	4.04355e-86	1.3489e-95	7.6538e-104	1.86474e-88	1.43795e-51	1.9999e-83	1.3335e-43	1.3095e-14	7.6278e-05	0.005418	0.5	1	304	284	247	275	245.5	183	261.5	158	76	17	16	42	40
AfunF3_X	8352086	ATC	A,CTC	intergenic_region	MODIFIER	8352087_8352088delTC	NA	AFUN007549-AFUN007545	0.7817	0.76215	0.7918	0.7684	0.7693	0.7915	0.7659	0.6561	0.4868	0.5882	0.5	0.0323	0	3.38475e-97	4.04355e-86	1.3489e-95	7.6538e-104	1.86474e-88	1.43795e-51	1.9999e-83	1.3335e-43	1.3095e-14	7.6278e-05	0.005418	0.5	1	304	284	247	275	245.5	183	261.5	158	76	17	16	42	40
AfunF3_X	8378341	G	A	intergenic_region	MODIFIER	8378341G>A	NA	AFUN007549-AFUN007545	0.8164	0.7371	0.7222	0.7963	0.81575	0.79875	0.76945	0.4841	0.2581	0.6562	0.0217	0	0	4.41635e-96	3.51415e-72	1.9421e-73	7.1203e-99	2.3822e-95	2.6997e-54	3.2706e-83	6.9457e-29	2.3364e-11	3.1387e-09	0.5	1	1	298	255.5	234	270	289	233	281	157	124	32	46	84	71
AfunF3_X	8360210	C	A	intergenic_region	MODIFIER	8360210C>A	NA	AFUN007549-AFUN007545	0.98365	0.93535	0.986	0.9635	0.98125	0.98255	0.9301	0.5897	0.337	1	0.3889	0	0	4.19575e-121	9.5065e-91	1.5972e-122	1.3747e-102	3.7087e-115	2.73e-72	3.4022e-83	7.6513e-28	2.2064e-11	1.3074e-16	1.2005e-05	1	1	234.5	202.5	215	192	216.5	174	198.5	117	92	28	36	55	51
AfunF3_X	8363683	C	T	intergenic_region	MODIFIER	8363683C>T	NA	AFUN007549-AFUN007545	0.96015	0.9394	0.9409	0.9651	0.95565	0.92675	0.9317	0.6277	0.4715	1	0.2571	0	0	3.3672e-91	2.1224e-98	1.3327e-111	7.8995e-123	2.0437e-99	9.7165e-53	3.66145e-83	1.8785e-35	4.6826e-22	4.7526e-13	0.0010857	1	1	206	210	220	229	206.5	148.5	186	137	123	22	35	48	46
AfunF3_X	8363281	C	T	intergenic_region	MODIFIER	8363281C>T	NA	AFUN007549-AFUN007545	0.9728	0.90515	0.9633	0.927	0.95145	0.94365	0.92425	0.6299	0.3684	0.9474	0.0333	0	0	2.4587e-118	7.4605e-93	3.65e-118	8.1877e-115	6.9235e-102	4.53285e-65	1.36345e-82	5.696e-33	1.658e-10	1.1019e-10	0.5	1	1	232	222.5	218	233	206.5	173.5	185	127	76	19	30	43	33
AfunF3_X	8364984	T	C	intergenic_region	MODIFIER	8364984T>C	NA	AFUN007549-AFUN007545	0.9641	0.9237	0.9634	0.9429	0.96695	0.9464	0.94545	0.625	0.4375	0.8571	0.1081	0	0	9.04353e-124	1.94995e-88	5.2914e-102	2.0982e-106	7.036e-100	1.12805e-57	2.6505e-82	6.8879e-35	2.3891e-13	1.3461e-06	0.057399	1	1	234.5	200.5	191	210	198	167	184	136	80	14	37	36	31
AfunF3_X	8363919	T	C	intergenic_region	MODIFIER	8363919T>C	NA	AFUN007549-AFUN007545	0.9971	0.99805	0.9953	1	0.99695	1	0.9976	0.5954	0.3214	0.9474	1	0.0727	0.25	1.2945e-102	5.333e-90	5.9605e-127	6.3033e-112	8.283e-98	5.494e-54	3.42045e-82	1.686e-31	5.0436e-13	1.1019e-10	2.1486e-18	0.059076	0.00051483	185.5	206	216	190	172	118.5	174	129	110	19	31	53	41
AfunF3_X	8363916	C	G	intergenic_region	MODIFIER	8363916C>G	NA	AFUN007549-AFUN007545	1	1	0.9907	1	1	1	0.9964	0.6047	0.3273	1	1	0.0755	0.2439	8.1375e-104	5.333e-90	3.7428e-128	9.9275e-114	2.05956e-101	2.1853e-53	3.42045e-82	1.1327e-31	4.5095e-13	2.8292e-11	2.1486e-18	0.058946	0.00052405	183.5	204.5	213	187	170	117.5	173.5	131	112	19	31	55	40
AfunF3_X	8365083	C	T	intergenic_region	MODIFIER	8365083C>T	NA	AFUN007549-AFUN007545	0.9677	0.9311	0.9686	0.9231	0.95785	0.9608	0.932	0.6181	0.3766	0.9286	0	0	0	3.5649e-99	5.168e-89	2.2151e-104	9.1704e-107	1.5841e-98	2.08775e-57	4.76105e-82	1.9192e-36	6.7529e-11	3.7391e-07	1	1	1	196	207.5	191	221	201	151	184	144	77	14	26	47	39
AfunF3_X	8363582	A	G	intergenic_region	MODIFIER	8363582A>G	NA	AFUN007549-AFUN007545	0.9656	0.90435	0.9433	0.932	0.96915	0.9472	0.9256	0.7037	0.4505	1	0.0588	0	0	3.12115e-84	9.1489e-95	7.6752e-100	4.4784e-105	1.26585e-97	8.599e-62	5.126e-82	6.7632e-33	6.0653e-19	9.6148e-08	0.24627	1	1	177.5	205.5	194	206	202	157.5	190.5	108	111	13	34	41	47
AfunF3_X	8361462	G	A	intergenic_region	MODIFIER	8361462G>A	NA	AFUN007549-AFUN007545	0.9757	0.9511	0.9487	0.9467	0.93975	0.92555	0.93595	0.6356	0.3504	1	0.129	0	0	1.5923e-111	7.968e-104	2.8386e-100	1.5572e-116	2.27595e-104	1.22305e-44	1.6673e-81	4.6813e-31	6.3633e-15	2.8292e-11	0.056405	1	1	222	212	195	225	207.5	179.5	213	118	117	19	31	35	48
AfunF3_X	8362298	C	T	intergenic_region	MODIFIER	8362298C>T	NA	AFUN007549-AFUN007545	0.9879	0.92695	0.9792	0.986	0.985	0.95765	0.969	0.626	0.3269	1	0.5667	0.0769	0.0233	3.27155e-90	3.2833e-71	3.719e-107	1.5972e-122	1.52585e-88	1.56555e-39	1.81155e-81	1.1115e-31	2.2913e-12	2.4927e-08	2.627e-07	0.058877	0.5	190	193.5	192	215	180	127.5	174	123	104	14	30	52	43
AfunF3_X	8360411	C	G	intergenic_region	MODIFIER	8360411C>G	NA	AFUN007549-AFUN007545	0.96765	0.9156	0.9738	0.9655	0.96975	0.9524	0.9329	0.6116	0.2593	0.9615	0.2917	0	0	1.35845e-105	2.97578e-83	5.6975e-105	7.1664e-111	4.4855e-102	6.632e-54	1.88825e-81	3.3324e-30	1.0754e-07	5.4444e-14	0.0047006	1	1	203	179.5	191	203	202	149.5	188	121	81	26	24	43	48
AfunF3_X	8351991	G	A	intergenic_region	MODIFIER	8351991G>A	NA	AFUN007549-AFUN007545	0.91715	0.8758	0.9163	0.8937	0.8931	0.8787	0.8611	0.7445	0.4634	0.8125	0	0	0	8.3435e-105	3.01435e-88	3.0592e-102	3.8655e-115	2.45725e-94	2.3396e-51	2.9495e-81	2.819e-45	1.2905e-14	1.6121e-06	1	1	1	250	242.5	215	254	220.5	160.5	210	137	82	16	29	33	31
AfunF3_X	8338596	G	A	intergenic_region	MODIFIER	8338596G>A	NA	AFUN007550-AFUN007549	0.9793	0.96975	1	0.9955	0.99265	0.992	0.9964	1	1	1	0.5517	0.0698	0	2.4956e-116	4.75745e-108	6.6597e-94	8.2165e-132	1.53864e-116	3.48545e-61	3.0146e-81	1.7063e-85	1.7512e-61	3.698e-07	4.1493e-07	0.12059	1	228	222	157	224	203.5	145	171.5	143	103	12	29	43	25
AfunF3_X	8343192	T	G	intergenic_region	MODIFIER	8343192T>G	NA	AFUN007549-AFUN007545	0.93255	0.9463	0.9685	0.9393	0.95765	0.958	0.94075	0.6786	0.4674	0.931	0.5385	0	0	8.372e-112	2.941e-96	3.4745e-120	5.2119e-124	4.46377e-129	2.30195e-65	3.81885e-81	2.7661e-40	1.7418e-16	1.5465e-14	5.4595e-06	1	1	255	223	222	247	248	177	205	140	92	29	26	36	31
AfunF3_X	8364969	C	A	intergenic_region	MODIFIER	8364969C>A	NA	AFUN007549-AFUN007545	0.95835	0.9212	0.9605	0.9522	0.9754	0.9442	0.9466	0.6288	0.4474	0.9167	0.1053	0	0	1.47474e-119	3.4022e-83	1.1913e-94	2.1503e-108	4.4136e-95	4.67655e-56	3.81885e-81	3.6759e-34	4.794e-13	4.8074e-06	0.057534	1	1	227	192.5	177	209	190.5	169	177	132	76	12	38	37	35
AfunF3_X	8371222	CG	AG,C	intergenic_region	MODIFIER	8371222C>A	NA	AFUN007549-AFUN007545	0.9626	0.9194	0.9345	0.9487	0.9476	0.94065	0.9598	0.5	0.2366	NA	0.1481	0	0.2632	5.275e-85	5.3965e-75	4.205e-84	5.2808e-101	1.5559e-86	9.7655e-55	3.81885e-81	1.5058e-32	5.8309e-08	NA	0.05461	1	1.0583e-05	179.5	189	168	195	172.5	139.5	186	170	93	NA	27	44	57
AfunF3_X	8371222	CG	AG,C	intergenic_region	MODIFIER	8371223delG	NA	AFUN007549-AFUN007545	0.9626	0.9194	0.9345	0.9487	0.9476	0.94065	0.9598	0.5	0.2366	NA	0.1481	0	0.2632	5.275e-85	5.3965e-75	4.205e-84	5.2808e-101	1.5559e-86	9.7655e-55	3.81885e-81	1.5058e-32	5.8309e-08	NA	0.05461	1	1.0583e-05	179.5	189	168	195	172.5	139.5	186	170	93	NA	27	44	57
AfunF3_X	8363918	A	G	intergenic_region	MODIFIER	8363918A>G	NA	AFUN007549-AFUN007545	1	1	0.9906	0.9947	0.9939	1	0.9963	0.5954	0.3214	1	1	0.0727	0.25	1.2945e-102	5.333e-90	1.3585e-122	1.185e-109	1.35845e-95	2.1853e-53	5.4325e-81	1.686e-31	4.8628e-13	2.8292e-11	2.1486e-18	0.059076	0.00051483	258	224.5	216	212	261	202.5	260.5	164	121	17	33	82	29
AfunF3_X	8363478	G	C,A	intergenic_region	MODIFIER	8363478G>A	NA	AFUN007549-AFUN007545	0.97355	0.93005	0.9798	0.9545	0.9526	0.9299	0.9104	0.719	0.4196	1	0.2812	0	0	1.5371e-101	9.2025e-112	8.1033e-112	5.0288e-127	5.398e-97	3.04005e-59	6.652e-81	5.5344e-38	1.4983e-17	5.1363e-16	0.0009678	1	1	220.5	233	198	242	217	175.5	203	121	112	27	32	47	51
AfunF3_X	8363478	G	C,A	intergenic_region	MODIFIER	8363478G>C	NA	AFUN007549-AFUN007545	0.97355	0.93005	0.9798	0.9545	0.9526	0.9299	0.9104	0.719	0.4196	1	0.2812	0	0	1.5371e-101	9.2025e-112	8.1033e-112	5.0288e-127	5.398e-97	3.04005e-59	6.652e-81	5.5344e-38	1.4983e-17	5.1363e-16	0.0009678	1	1	220.5	233	198	242	217	175.5	203	121	112	27	32	47	51
AfunF3_X	8360268	T	A	intergenic_region	MODIFIER	8360268T>A	NA	AFUN007549-AFUN007545	0.967	0.921	0.9709	0.9319	0.9523	0.969	0.9108	0.6154	0.3804	1	0	0	0	1.92415e-119	6.5855e-81	2.8255e-112	2.866e-94	1.23626e-109	1.9891e-64	1.6506e-80	1.1152e-32	5.2461e-13	5.1363e-16	1	1	1	225	181.5	206	191	215	165	201.5	130	92	27	45	54	43
AfunF3_X	8363044	A	G	intergenic_region	MODIFIER	8363044A>G	NA	AFUN007549-AFUN007545	0.9765	0.9797	0.9932	0.973	0.9696	0.97455	0.9835	0.5862	0.459	NA	0.5312	0.0385	0.3111	3.35095e-93	4.86285e-83	6.7575e-88	4.623e-106	1.46475e-64	1.7274e-45	2.16505e-80	1.7926e-27	4.8441e-11	NA	4.1013e-07	0.24757	1.8462e-05	154.5	147.5	151	134	128.5	125.5	158	75	39	11	23	16	40
AfunF3_X	8370655	C	A	intergenic_region	MODIFIER	8370655C>A	NA	AFUN007549-AFUN007545	0.98445	0.98005	0.9925	0.9869	1	0.98275	1	0.6	0.3	1	0.6	0.1176	0.2121	1.8668e-57	1.80845e-76	2.3123e-77	2.0087e-87	8.628e-80	2.35955e-40	2.16505e-80	1.9525e-24	7.5773e-09	4.2852e-10	0.00034983	0.056777	0.0054855	138	158.5	133	153	149.5	107	169	100	80	17	15	34	33
AfunF3_X	8365114	T	A	intergenic_region	MODIFIER	8365114T>A	NA	AFUN007549-AFUN007545	0.9671	0.925	0.9767	0.9048	0.9535	0.9438	0.94195	0.5956	0.3117	0.8571	0.0435	0.0233	0	5.936e-88	4.55915e-70	2.5077e-95	1.4074e-87	2.7747e-88	1.94385e-48	3.9236e-80	1.0851e-32	7.1082e-09	1.3461e-06	0.5	0.5	1	178	184	172	189	186	142.5	169	136	77	14	23	43	32
AfunF3_X	8347102	C	T	intergenic_region	MODIFIER	8347102C>T	NA	AFUN007549-AFUN007545	0.7422	0.7535	0.7787	0.7153	0.77225	0.73935	0.77465	0.7634	0.623	0.6774	0.0571	0	0	2.64949e-105	2.13e-83	8.9533e-90	6.0254e-89	2.82515e-98	1.53895e-48	5.1225e-80	3.001e-45	6.5895e-16	1.7919e-09	0.24638	1	1	324	306.5	253	288	317.5	223.5	292	131	61	31	35	35	20
AfunF3_X	8355725	G	C	intergenic_region	MODIFIER	8355725G>C	NA	AFUN007549-AFUN007545	0.98545	0.96095	0.9742	0.9661	0.98975	0.95065	0.96695	0.6228	0.3718	0.9167	0.6538	0	0	2.1338e-94	9.685e-80	1.0267e-88	4.2311e-97	3.75372e-112	7.3945e-48	5.5435e-80	3.3524e-29	7.5071e-11	4.8074e-06	1.4238e-07	1	1	189.5	193	155	177	195	124	171.5	114	78	12	26	48	41
AfunF3_X	8364973	C	A	intergenic_region	MODIFIER	8364973C>A	NA	AFUN007549-AFUN007545	0.9609	0.9216	0.9663	0.9515	0.97595	0.94525	0.94065	0.6165	0.4416	0.9231	0.1053	0	0	4.66721e-121	2.42745e-84	8.0025e-96	1.1867e-106	2.0674e-97	2.56975e-54	8.3615e-80	1.6668e-33	5.2028e-13	1.3461e-06	0.057534	1	1	229	193.5	178	206	195	166	178	133	77	13	38	38	32
AfunF3_X	8363796	T	A	intergenic_region	MODIFIER	8363796T>A	NA	AFUN007549-AFUN007545	0.98705	0.99245	1	1	0.9968	0.99675	0.9974	0.5747	0.2917	1	0.9714	0.0889	0.3333	3.7254e-84	3.37875e-88	1.5963e-109	3.8319e-122	3.40804e-91	2.1853e-53	8.628e-80	3.5896e-20	3.7027e-10	3.698e-07	3.2089e-19	0.058311	0.00018019	192.5	182.5	148	198	125	88.5	161.5	107	65	NA	30	50	46
AfunF3_X	8363024	C	T	intergenic_region	MODIFIER	8363024C>T	NA	AFUN007549-AFUN007545	0.9946	0.9937	0.9932	1	0.98365	0.9883	0.99475	0.6262	0.4923	NA	0.7	0.04	0.3043	5.261e-92	1.3278e-92	6.7575e-88	1.5463e-118	2.05185e-60	2.46585e-41	8.628e-80	5.8908e-28	1.3846e-12	NA	1.7919e-09	0.24747	1.9039e-05	163.5	173	183	204	154	121	162	87	96	12	35	45	33
AfunF3_X	8355124	C	A,T	intergenic_region	MODIFIER	8355124C>A	NA	AFUN007549-AFUN007545	0.50875	0.49035	0.52	0.5408	0.50995	0.4821	0.51025	0.5	0.3053	0.5455	0.0294	0	0.0227	1.37535e-72	4.04155e-70	2.2663e-77	5.2746e-84	2.9419e-70	6.842e-35	3.01077e-79	1.6849e-27	5.0108e-11	1.1019e-10	0.5	1	0.5	319.5	334.5	275	294	296.5	243	320.5	128	95	33	34	34	44
AfunF3_X	8355124	C	A,T	intergenic_region	MODIFIER	8355124C>T	NA	AFUN007549-AFUN007545	0.50875	0.49035	0.52	0.5408	0.50995	0.4821	0.51025	0.5	0.3053	0.5455	0.0294	0	0.0227	1.37535e-72	4.04155e-70	2.2663e-77	5.2746e-84	2.9419e-70	6.842e-35	3.01077e-79	1.6849e-27	5.0108e-11	1.1019e-10	0.5	1	0.5	319.5	334.5	275	294	296.5	243	320.5	128	95	33	34	34	44
AfunF3_X	8378438	C	T	intergenic_region	MODIFIER	8378438C>T	NA	AFUN007549-AFUN007545	0.7959	0.8026	0.7634	0.8143	0.8241	0.80905	0.8092	0.4586	0.2131	0.8	0.0465	0	0	7.688e-70	2.0838e-77	9.5714e-64	3.0094e-80	1.2919e-87	6.237e-44	3.30125e-79	4.6999e-23	3.3556e-09	1.1273e-09	0.24706	1	1	250	225	186	210	251.5	196.5	254.5	133	122	25	43	71	47
AfunF3_X	8345651	A	T	intergenic_region	MODIFIER	8345651A>T	NA	AFUN007549-AFUN007545	0.9522	0.92615	0.9726	0.9515	0.95435	0.9372	0.91465	0.6711	0.3585	1	0.1389	0.0167	0	4.35385e-116	4.61335e-86	6.2299e-120	1.5795e-117	6.992e-76	3.5896e-56	3.46345e-79	3.6366e-42	6.2738e-14	2.1486e-18	0.026944	0.5	1	241	227	219	227	187	111.5	188	149	106	31	36	60	43
AfunF3_X	8364506	G	A	intergenic_region	MODIFIER	8364506G>A	NA	AFUN007549-AFUN007545	0.9508	0.912	0.9514	0.9464	0.9671	0.9516	0.9348	0.6449	0.36	1	0.0435	0	0	3.1902e-110	4.996e-90	8.9128e-96	3.3126e-115	1.5071e-100	1.42115e-51	3.6032e-79	5.8489e-37	3.0657e-13	6.4467e-09	0.5	1	1	232	209	185	224	201	147.5	196.5	138	100	15	23	38	31
AfunF3_X	8338588	A	G	intergenic_region	MODIFIER	8338588A>G	NA	AFUN007550-AFUN007549	0.99795	0.99795	1	1	0.9974	0.99445	0.98905	1	1	1	0.9667	0.0952	0	3.0505e-121	7.9815e-110	1.0587e-92	2.3214e-132	3.8205e-114	3.48545e-61	7.3885e-79	1.7164e-82	4.3992e-62	1.4176e-06	2.6212e-16	0.05801	1	223	212	155	221	198.5	141	167	138	104	11	30	42	26
AfunF3_X	8365041	G	A	intergenic_region	MODIFIER	8365041G>A	NA	AFUN007549-AFUN007545	0.958	0.9218	0.9694	0.9358	0.95755	0.94455	0.9333	0.6058	0.4103	0.9167	0	0	0	9.8145e-102	1.00665e-83	2.155e-106	7.2126e-110	7.4605e-93	3.70535e-53	7.8965e-79	8.8803e-34	3.879e-12	4.8074e-06	1	1	1	156.5	147	133	150	130	96	141	53	28	NA	13	14	31
AfunF3_X	8363656	A	T	intergenic_region	MODIFIER	8363656A>T	NA	AFUN007549-AFUN007545	0.94985	0.92775	0.9479	0.9461	0.9506	0.92275	0.9168	0.625	0.4508	1	0	0	0	4.06705e-87	1.70035e-84	5.6451e-109	6.5358e-105	2.52e-100	1.73145e-54	1.1763e-78	4.5001e-33	9.8068e-21	4.2852e-10	1	1	1	206.5	192.5	196	218	189	148	169	137	78	12	35	43	29
AfunF3_X	8361373	T	G	intergenic_region	MODIFIER	8361373T>G	NA	AFUN007549-AFUN007545	0.9746	0.927	0.9716	0.9342	0.9552	0.9331	0.93	0.6127	0.3659	0.9545	0.0741	0	0	1.02955e-118	8.798e-109	3.2171e-115	1.6898e-120	7.063e-113	2.63775e-47	1.31335e-78	1.989e-35	2.0055e-16	1.0931e-11	0.24528	1	1	202	188	211	204	203	145	172	128	122	17	33	51	55
AfunF3_X	8378428	A	G	intergenic_region	MODIFIER	8378428A>G	NA	AFUN007549-AFUN007545	0.77295	0.761	0.743	0.7865	0.80205	0.7822	0.79675	0.4309	0.2174	0.76	0.0465	0	0	2.1626e-63	1.4764e-70	8.8069e-60	5.0883e-69	3.69195e-80	1.6891e-42	1.74405e-78	8.1945e-20	6.8982e-09	5.8245e-09	0.24706	1	1	237.5	215.5	179	192	247.5	188.5	249.5	123	115	25	43	78	55
AfunF3_X	8364620	A	G	intergenic_region	MODIFIER	8364620A>G	NA	AFUN007549-AFUN007545	0.9759	0.9073	0.949	0.9483	0.96065	0.95465	0.8966	0.5652	0.3524	0.9474	0.0526	0	0	3.11495e-120	2.60715e-79	1.3847e-101	7.506e-120	7.9055e-97	1.8668e-57	6.431e-78	4.9989e-31	1.4535e-13	1.1019e-10	0.24667	1	1	303.5	247	279	302	266.5	213.5	235	179	119	13	38	71	79
AfunF3_X	8357982	GT	G,TT	intergenic_region	MODIFIER	8357982G>T	NA	AFUN007549-AFUN007545	0.89295	0.88735	0.8579	0.8933	0.89935	0.84405	0.92015	0.875	0.875	0.9524	0.9643	0.0435	0.0244	1.01235e-91	3.6032e-79	1.582e-80	3.2144e-106	4.7774e-82	4.177e-51	1.006e-77	6.215e-35	4.194e-15	4.0873e-11	3.7915e-15	0.5	0.5	235.5	213	175	193	244.5	187	244	123	113	25	42	69	53
AfunF3_X	8357982	GT	G,TT	intergenic_region	MODIFIER	8357983delT	NA	AFUN007549-AFUN007545	0.89295	0.88735	0.8579	0.8933	0.89935	0.84405	0.92015	0.875	0.875	0.9524	0.9643	0.0435	0.0244	1.01235e-91	3.6032e-79	1.582e-80	3.2144e-106	4.7774e-82	4.177e-51	1.006e-77	6.215e-35	4.194e-15	4.0873e-11	3.7915e-15	0.5	0.5	219.5	217.5	199	227	185	132	191	120	93	21	40	55	50
AfunF3_X	8347099	T	C	intergenic_region	MODIFIER	8347099T>C	NA	AFUN007549-AFUN007545	0.74025	0.74855	0.7733	0.7138	0.77035	0.7303	0.7727	0.7734	0.6034	0.6774	0.1111	0	0	4.74125e-103	4.11625e-78	2.2538e-87	1.8602e-87	4.25135e-96	3.00575e-46	1.82445e-77	5.9636e-45	1.5534e-14	1.7919e-09	0.056777	1	1	173.5	163	148	166	159	134	148.5	135	107	13	19	61	73
AfunF3_X	8351814	T	G	intergenic_region	MODIFIER	8351814T>G	NA	AFUN007549-AFUN007545	0.99485	0.97785	0.9793	0.9873	0.99305	0.9855	0.98265	0.679	0.4375	1	0.3333	0	0	1.3469e-87	7.2625e-69	5.6848e-81	8.3652e-90	2.2663e-82	1.34175e-42	2.39455e-77	1.4337e-23	2.8521e-08	5.4125e-06	0.021073	1	1	136	140	111	140	143	91.5	155.5	85	57	16	34	48	53
AfunF3_X	8361986	C	T	intergenic_region	MODIFIER	8361986C>T	NA	AFUN007549-AFUN007545	0.9567	0.9312	0.9614	0.9581	0.97485	0.93205	0.9425	0.6769	0.4182	1	0.0303	0	0	1.11705e-96	1.5071e-100	5.9864e-110	8.2899e-116	1.0621e-114	2.50725e-51	6.694e-77	2.5651e-37	2.8289e-17	1.4176e-06	0.5	1	1	170	155	145	157	143.5	104.5	149.5	81	48	10	15	23	35
AfunF3_X	8355828	C	A	intergenic_region	MODIFIER	8355828C>A	NA	AFUN007549-AFUN007545	0.9577	0.92695	0.9457	0.9504	0.9709	0.92095	0.92845	0.5728	0.2754	NA	0	0	0	1.5326e-73	2.01445e-76	6.3495e-66	7.2438e-73	1.1171e-89	2.36825e-39	6.694e-77	9.6583e-24	4.534e-07	NA	1	1	1	162	168	129	141	173	123.5	167.5	103	69	NA	31	40	42
AfunF3_X	8377941	A	T	intergenic_region	MODIFIER	8377941A>T	NA	AFUN007549-AFUN007545	0.83525	0.81925	0.8138	0.8414	0.85825	0.82835	0.80635	0.533	0.2917	0.8235	0.05	0	0	1.4245e-109	1.88325e-86	3.8467e-110	2.0776e-124	9.364e-107	3.1648e-57	2.37785e-76	1.169e-37	1.5869e-12	4.8851e-07	0.24684	1	1	307.5	244	290	309	255.5	217.5	246	182	120	17	40	83	75
AfunF3_X	8362066	T	A	intergenic_region	MODIFIER	8362066T>A	NA	AFUN007549-AFUN007545	0.98175	0.92675	0.9828	0.9682	0.97185	0.9165	0.9621	0.6696	0.4	1	0.2571	0	0.0588	5.25215e-105	1.02885e-80	3.7076e-98	5.2002e-119	6.8735e-103	5.168e-45	4.56325e-76	9.7624e-32	1.302e-15	6.4467e-09	0.0010857	1	0.24627	178	167	148	165	138.5	104	153	87	49	11	13	14	28
AfunF3_X	8406228	A	G	intergenic_region	MODIFIER	8406228A>G	NA	AFUN007545-AFUN007544	0.67835	0.6937	0.6515	0.6732	0.68035	0.6694	0.6663	0.3816	0.1988	0.7241	0	0	0	1.70825e-76	1.9868e-72	3.4957e-71	2.2594e-86	8.9995e-87	9.982e-35	6.7145e-76	1.4742e-28	9.4117e-12	1.2841e-09	1	1	1	208	174.5	176	198	184.5	150.5	168.5	111	83	23	28	40	26
AfunF3_X	8406234	G	T	intergenic_region	MODIFIER	8406234G>T	NA	AFUN007545-AFUN007544	0.67965	0.7117	0.6653	0.6871	0.6722	0.6751	0.68595	0.3737	0.1875	0.7037	0.2558	0.0476	0	1.21985e-74	4.73825e-68	2.8371e-67	1.641e-85	3.1489e-83	4.412e-32	7.2265e-76	1.074e-26	2.0781e-10	1.2089e-08	0.00023512	0.122	1	305.5	290.5	264	306	319.5	224.5	310.5	207	171	29	46	65	35
AfunF3_X	8362245	A	C	intergenic_region	MODIFIER	8362245A>C	NA	AFUN007549-AFUN007545	0.9623	0.8906	0.9304	0.9732	0.9504	0.93165	0.93485	0.6496	0.375	0.8571	0.0238	0	0	1.99715e-101	3.4923e-74	4.7182e-113	7.0305e-123	6.4805e-85	9.777e-47	8.67e-76	4.5319e-37	1.718e-16	2.9913e-06	0.5	1	1	289.5	275	244	295	302.5	212	294.5	198	160	28	45	63	34
AfunF3_X	8365051	T	A	intergenic_region	MODIFIER	8365051T>A	NA	AFUN007549-AFUN007545	0.96205	0.9261	0.9692	0.9431	0.95645	0.9493	0.92885	0.6222	0.3867	0.9167	0	0	0	9.8145e-102	7.911e-84	8.3427e-106	5.5569e-107	3.56615e-91	1.73145e-54	8.67e-76	1.9964e-34	6.0302e-11	4.8074e-06	1	1	1	200.5	212	230	224	201	143.5	184.5	137	120	14	42	48	47
AfunF3_X	8364992	A	G	intergenic_region	MODIFIER	8364992A>G	NA	AFUN007549-AFUN007545	0.9556	0.92045	0.963	0.9412	0.97665	0.94185	0.92545	0.6154	0.4156	0.8462	0.0571	0	0	6.2415e-115	1.3618e-86	7.8354e-101	6.0451e-103	6.8735e-103	8.0125e-57	9.282e-76	1.1152e-32	3.879e-12	4.8074e-06	0.24638	1	1	205	191.5	195	211	184.5	147.5	167.5	135	75	12	35	41	32
AfunF3_X	8378429	C	T	intergenic_region	MODIFIER	8378429C>T	NA	AFUN007549-AFUN007545	0.76775	0.7615	0.7414	0.7732	0.8014	0.77555	0.79245	0.4309	0.2105	0.76	0.0233	0.013	0	4.91895e-63	3.29265e-68	5.5113e-57	7.8649e-68	2.19375e-80	1.73525e-41	9.757e-76	8.1945e-20	1.5412e-08	3.6826e-09	0.5	0.5	1	236.5	214	174	194	243.5	188.5	244.5	123	114	25	43	77	55
AfunF3_X	8368230	T	C	intergenic_region	MODIFIER	8368230T>C	NA	AFUN007549-AFUN007545	0.94405	0.91415	0.9474	0.9558	0.9538	0.8991	0.91285	0.3846	0.2692	1	0.1111	0	0.02	6.177e-78	7.074e-85	5.9835e-78	8.8272e-95	2.658e-99	1.7612e-48	3.0106e-75	4.2774e-20	2.0584e-12	6.4467e-09	0.057257	1	0.5	107	129	99	115	145.5	92	141.5	79	73	NA	17	33	47
AfunF3_X	8406235	T	G	intergenic_region	MODIFIER	8406235T>G	NA	AFUN007545-AFUN007544	0.66875	0.6999	0.6555	0.6826	0.6672	0.673	0.6743	0.3673	0.1859	0.6786	0.25	0.0635	0	1.2673e-72	9.6695e-67	8.8017e-65	1.5168e-84	3.90807e-83	3.48065e-32	3.768e-75	6.808e-26	4.4374e-10	1.6265e-08	0.00022563	0.059464	1	162.5	189	152	181	208.5	139	197	143	130	15	36	49	50
AfunF3_X	8363081	A	G	intergenic_region	MODIFIER	8363081A>G	NA	AFUN007549-AFUN007545	0.96115	0.90755	0.9535	0.9655	0.9471	0.9555	0.94975	0.6154	0.4714	1	0.1667	0	0	3.54615e-106	8.9805e-76	3.9107e-91	4.9389e-109	6.4605e-64	2.7668e-42	4.4794e-75	1.4473e-29	7.9293e-13	5.4125e-06	0.05461	1	1	285.5	270.5	238	293	300.5	211.5	291	196	156	28	44	63	34
AfunF3_X	8406236	G	A	intergenic_region	MODIFIER	8406236G>A	NA	AFUN007545-AFUN007544	0.6708	0.6984	0.6583	0.6847	0.6689	0.67035	0.6794	0.3756	0.1859	0.6786	0.2619	0.0476	0	4.1737e-73	1.09315e-67	9.9543e-66	2.2492e-85	3.6556e-84	2.01015e-31	4.9486e-75	1.074e-26	4.4374e-10	1.6265e-08	0.00023046	0.122	1	207	188	172	203	149.5	112.5	168.5	117	70	10	24	42	49
AfunF3_X	8346407	T	G	intergenic_region	MODIFIER	8346407T>G	NA	AFUN007549-AFUN007545	0.73635	0.68195	0.781	0.7455	0.77495	0.7098	0.709	0.6525	0.3968	0.6552	0.0857	0	0	1.3336e-73	7.6225e-52	1.3983e-74	7.5874e-74	4.21381e-97	9.8815e-44	9.56796e-75	3.282e-32	1.5062e-09	2.1144e-08	0.11957	1	1	177	123	136	142	139	120	160	102	88	19	25	47	36
AfunF3_X	8362025	G	A	intergenic_region	MODIFIER	8362025G>A	NA	AFUN007549-AFUN007545	1	0.9878	0.994	1	0.9926	0.978	0.98245	0.6429	0.3793	NA	0.9302	0.0667	0.1795	1.31715e-96	2.22655e-100	4.3623e-97	4.0417e-107	8.1375e-104	1.8512e-49	1.20265e-74	5.6697e-30	3.5925e-16	NA	2.287e-21	0.12079	0.0058219	268.5	213	210	224	284.5	219	251	118	63	29	35	35	37
AfunF3_X	8351620	C	T	intergenic_region	MODIFIER	8351620C>T	NA	AFUN007549-AFUN007545	0.94175	0.90775	0.9455	0.9321	0.9287	0.91185	0.9234	0.7358	0.2647	1	0	0	0.0294	5.275e-85	3.92285e-65	3.4007e-84	4.9699e-80	6.1345e-72	4.5174e-45	1.2127e-74	1.5829e-34	1.044e-06	3.698e-07	1	1	0.5	268.5	213	210	224	284.5	219	251	118	63	29	35	35	37
AfunF3_X	8360963	A	T	intergenic_region	MODIFIER	8360963A>T	NA	AFUN007549-AFUN007545	0.9292	0.88405	0.9085	0.9415	0.94015	0.9144	0.92195	0.6696	0.3333	1	0.0909	0	0	2.50305e-73	2.49326e-76	1.0786e-76	2.3423e-96	1.70035e-84	3.40455e-40	1.28475e-74	9.7624e-32	1.7411e-14	5.4125e-06	0.11905	1	1	174	203.5	166	179	188	136	168	112	116	NA	43	45	39
AfunF3_X	8351825	T	A	intergenic_region	MODIFIER	8351825T>A	NA	AFUN007549-AFUN007545	0.9846	0.9257	0.9724	0.8974	0.97885	0.92575	0.94075	0.7013	0.4444	0.9	0.125	0	0	2.14025e-86	5.4145e-61	2.1176e-79	3.626e-71	6.1805e-78	8.676e-35	1.71988e-74	1.6963e-23	6.2178e-08	5.9538e-05	0.24194	1	1	176.5	158.5	165	162	154	123.5	175	106	68	12	32	22	34
AfunF3_X	8351834	T	C	intergenic_region	MODIFIER	8351834T>C	NA	AFUN007549-AFUN007545	1	0.98165	1	0.9667	1	0.957	0.96145	0.9811	1	NA	0.8462	0.2143	0.0323	1.3632e-81	6.4685e-66	1.7256e-79	7.4502e-81	1.37597e-75	1.00005e-33	3.31982e-74	6.3169e-31	1.3074e-16	NA	1.0096e-05	0.10714	0.5	161	180	164	188	175.5	130.5	184.5	112	120	10	33	48	34
AfunF3_X	8363727	C	T	intergenic_region	MODIFIER	8363727C>T	NA	AFUN007549-AFUN007545	0.9611	0.94355	0.9246	0.9461	0.95075	0.93535	0.9412	0.6529	0.4035	0.9583	0.0357	0.0385	0	2.0573e-84	7.576e-90	2.4391e-98	6.5358e-105	4.06705e-87	2.4287e-46	4.53245e-74	4.8673e-33	4.6077e-17	1.2146e-13	0.5	0.5	1	169.5	155	145	156	142	105	149.5	77	45	10	16	20	35
AfunF3_X	8355833	C	T	intergenic_region	MODIFIER	8355833C>T	NA	AFUN007549-AFUN007545	0.95645	0.93525	0.936	0.9485	0.97005	0.92065	0.92075	0.5673	0.2714	NA	0	0.025	0	3.34425e-71	1.25415e-73	4.8748e-63	5.6982e-70	2.45025e-87	1.1602e-37	4.53245e-74	1.3601e-23	4.6433e-07	NA	1	0.5	1	157.5	160	125	136	168	118	163	104	70	NA	31	40	42
AfunF3_X	8351838	C	A	intergenic_region	MODIFIER	8351838C>A	NA	AFUN007549-AFUN007545	0.997	0.9843	1	0.9424	0.992	0.975	1	1	1	NA	0.7692	0.1538	0.0303	8.6675e-77	9.1065e-60	6.9069e-76	3.962e-71	1.38718e-69	8.088e-35	3.4662e-73	6.3169e-31	2.0165e-15	NA	5.3843e-05	0.24	0.5	194.5	174	178	188	177.5	132.5	157.5	129	103	15	47	52	66
AfunF3_X	8363866	C	T	intergenic_region	MODIFIER	8363866C>T	NA	AFUN007549-AFUN007545	0.95835	0.9234	0.9631	0.9518	0.96315	0.9333	0.9141	0.6613	0.3684	1	0	0	0	2.50035e-107	1.3451e-92	4.8301e-131	5.5187e-129	4.2236e-97	1.32715e-49	1.6865e-72	1.8585e-34	2.1622e-15	1.2146e-13	1	1	1	215.5	233.5	244	249	190.5	139	197	124	114	23	37	64	40
AfunF3_X	8364407	C	T	intergenic_region	MODIFIER	8364407C>T	NA	AFUN007549-AFUN007545	0.97035	0.9079	0.9462	0.9506	0.9556	0.9455	0.92525	0.6083	0.3696	0.9375	0.0345	0	0.0227	6.257e-111	3.84495e-87	8.9128e-96	3.0173e-126	5.41e-102	2.0748e-50	2.132e-72	9.5608e-30	1.3567e-12	2.8282e-08	0.5	1	0.5	211.5	204	186	243	202	144	187	120	92	16	29	35	44
AfunF3_X	8364394	G	C	intergenic_region	MODIFIER	8364394G>C	NA	AFUN007549-AFUN007545	0.9734	0.9098	0.9615	0.9449	0.9582	0.94775	0.91485	0.6198	0.3556	0.9333	0.0345	0	0	9.031e-107	1.94675e-85	9.7269e-97	3.6901e-120	2.2975e-94	4.9769e-49	2.36005e-72	9.3228e-31	8.0428e-12	1.0315e-07	0.5	1	1	201.5	207	182	236	189	142.5	186	121	90	15	29	44	44
AfunF3_X	8357170	A	C	intergenic_region	MODIFIER	8357170A>C	NA	AFUN007549-AFUN007545	0.9628	0.93895	0.9615	0.9422	0.95505	0.95575	0.92715	0.6	0.3953	1	0.2727	0	0	4.4386e-94	4.2902e-77	6.0703e-83	1.4709e-87	1.00665e-83	1.6753e-47	2.44755e-72	2.1531e-30	9.7345e-13	4.7526e-13	0.01057	1	1	171.5	162	128	129	170	142.5	158	117	59	13	42	39	45
AfunF3_X	8370869	C	T	intergenic_region	MODIFIER	8370869C>T	NA	AFUN007549-AFUN007545	0.70795	0.6375	0.5938	0.6696	0.6923	0.59715	0.65595	0.4432	0.0743	0.6923	0	0	0	3.88533e-73	1.4896e-56	1.0336e-45	9.9699e-64	6.31736e-66	7.9345e-33	5.78292e-72	5.0504e-29	0.00040216	0.00022883	1	1	1	124.5	69.5	81	83	100.5	86.5	109	66	53	NA	72	41	33
AfunF3_X	8378239	T	G	intergenic_region	MODIFIER	8378239T>G	NA	AFUN007549-AFUN007545	0.92235	0.8874	0.9444	0.9266	0.9366	0.9006	0.87105	0.5028	0.2283	0.9412	0.0185	0	0	4.7331e-111	1.01235e-91	7.2126e-110	3.3729e-106	3.44325e-112	1.42235e-64	6.623e-72	2.0122e-34	3.0134e-10	1.6637e-09	0.5	1	1	124.5	69.5	81	83	100.5	86.5	109	66	53	NA	72	41	33
AfunF3_X	8359206	G	A	intergenic_region	MODIFIER	8359206G>A	NA	AFUN007549-AFUN007545	0.9118	0.8926	0.9295	0.9158	0.9103	0.9127	0.92765	0.5577	0.3608	0.8	0.3333	0	0.1765	9.9865e-88	9.92288e-84	1.3388e-76	2.7448e-90	1.7337e-86	2.5151e-54	8.185e-72	4.4351e-23	6.7764e-13	5.2605e-06	0.00018019	1	0.012287	124.5	69.5	81	83	100.5	86.5	109	66	53	NA	72	41	33
AfunF3_X	8362020	C	G	intergenic_region	MODIFIER	8362020C>G	NA	AFUN007549-AFUN007545	0.9922	0.94815	0.9821	0.9613	0.9817	0.9488	0.95855	0.6552	0.3739	NA	0.6977	0.0667	0.175	1.30605e-99	2.22655e-100	4.3623e-97	5.3714e-97	3.14205e-100	1.56855e-48	1.39465e-71	3.2541e-32	7.9259e-16	NA	2.8473e-13	0.12079	0.0058688	124.5	69.5	81	83	100.5	86.5	109	66	53	NA	72	41	33
AfunF3_X	8346749	C	T	intergenic_region	MODIFIER	8346749C>T	NA	AFUN007549-AFUN007545	0.9955	0.99515	1	1	1	0.98705	1	0.8615	0.7317	1	0.4667	0.25	0	1.5533e-64	3.48545e-61	2.7758e-63	4.392e-68	8.6675e-77	7.736e-51	2.19095e-71	1.1626e-27	1.422e-13	1.4176e-06	0.0031609	0.1087	1	258	221	216	218	238	191.5	204.5	179	127	17	57	88	73
AfunF3_X	8363744	T	C	intergenic_region	MODIFIER	8363744T>C	NA	AFUN007549-AFUN007545	1	1	0.9873	1	0.99265	1	0.99585	0.6465	0.3604	0.9524	1	0	0	3.42045e-82	5.4025e-84	1.0587e-92	4.0417e-107	2.16505e-80	8.503e-44	2.19095e-71	5.3897e-27	1.1663e-14	7.2544e-12	5.4125e-06	1	1	258	221	216	218	238	191.5	204.5	179	127	17	57	88	73
AfunF3_X	8359048	G	A	intergenic_region	MODIFIER	8359048G>A	NA	AFUN007549-AFUN007545	0.8886	0.9206	0.8844	0.8938	0.9117	0.8599	0.90525	0.5288	0.3099	0.8571	0.2692	0	0.3	1.40245e-75	1.7133e-69	3.6157e-65	7.6394e-73	8.54115e-82	1.411e-43	2.64245e-71	1.4089e-21	3.47e-08	2.9913e-06	0.0049169	1	8.8847e-06	258	221	216	218	238	191.5	204.5	179	127	17	57	88	73
AfunF3_X	8365163	C	A	intergenic_region	MODIFIER	8365163C>A	NA	AFUN007549-AFUN007545	0.96075	0.92845	0.9771	0.9189	0.96595	0.92755	0.9368	0.6055	0.3175	1	0.2105	0	0.0294	1.53091e-76	2.731e-67	1.0743e-72	6.5268e-71	2.5259e-80	2.6643e-38	3.2833e-71	6.6113e-27	1.5858e-07	1.4176e-06	0.05251	1	0.5	215	187.5	156	190	196	155	195	104	97	15	33	56	34
AfunF3_X	8368633	C	G	intergenic_region	MODIFIER	8368633C>G	NA	AFUN007549-AFUN007545	0.5309	0.4949	0.5309	0.5273	0.50455	0.51965	0.5528	0.3164	0.1915	0.5882	0.2708	0	0.0328	2.4181e-80	3.0802e-68	8.1067e-73	4.4926e-74	1.0164e-62	7.015e-46	3.9958e-71	1.8579e-30	2.2799e-12	1.6951e-08	4.7798e-05	1	0.24793	179	205.5	168	181	190	138.5	171	116	115	NA	43	45	40
AfunF3_X	8359203	T	C	intergenic_region	MODIFIER	8359203T>C	NA	AFUN007549-AFUN007545	0.92175	0.8783	0.9133	0.9162	0.9098	0.9097	0.9327	0.5534	0.3505	0.8	0.303	0	0	2.0025e-89	9.62343e-79	6.0089e-71	3.6809e-85	1.76085e-82	4.27565e-52	1.10225e-70	1.2241e-22	1.721e-12	5.2605e-06	0.00043872	1	1	148	163	131	148	163.5	125.5	151	109	63	11	19	37	34
AfunF3_X	8406308	G	A	intergenic_region	MODIFIER	8406308G>A	NA	AFUN007545-AFUN007544	0.7262	0.7082	0.6978	0.6951	0.7121	0.6532	0.68335	0.4049	0.1887	0.7778	0.0233	0	0	4.58895e-79	2.36485e-72	2.2286e-67	3.234e-90	1.01245e-84	2.68125e-32	1.44165e-70	2.837e-30	2.0565e-10	5.6888e-10	0.5	1	1	417	403	356	366	350.5	308.5	406.5	275	188	34	48	67	61
AfunF3_X	8406311	C	T	intergenic_region	MODIFIER	8406311C>T	NA	AFUN007545-AFUN007544	0.723	0.70645	0.6947	0.6895	0.70405	0.64975	0.68175	0.4039	0.1801	0.7778	0	0	0.0294	6.944e-79	7.215e-70	3.1399e-67	1.8967e-89	8.25454e-84	3.19965e-32	2.5999e-70	6.6519e-30	4.6604e-10	5.6888e-10	1	1	0.5	149.5	126.5	126	139	144	118	139	61	26	14	17	NA	34
AfunF3_X	8363942	T	C	intergenic_region	MODIFIER	8363942T>C	NA	AFUN007549-AFUN007545	0.98655	0.9531	0.9689	0.963	0.97435	0.962	0.94185	0.6299	0.2931	1	0.3333	0	0	1.3278e-92	1.17095e-75	1.4653e-105	7.8354e-101	4.4386e-94	2.7443e-48	2.7099e-70	4.5001e-33	3.4017e-12	2.8292e-11	7.5302e-05	1	1	149.5	126.5	126	139	144	118	139	61	26	14	17	NA	34
AfunF3_X	8359053	A	C	intergenic_region	MODIFIER	8359053A>C	NA	AFUN007549-AFUN007545	0.88445	0.91495	0.8732	0.9026	0.9117	0.85515	0.9119	0.5189	0.2838	0.8571	0.3846	0	0.3	2.347e-73	6.3415e-69	1.8581e-61	4.4602e-71	2.02172e-79	6.027e-42	3.5195e-70	1.8312e-21	9.1193e-08	2.9913e-06	0.00033576	1	8.8847e-06	145.5	138	126	123	126.5	110.5	123.5	45	22	12	17	19	39
AfunF3_X	8363879	C	T	intergenic_region	MODIFIER	8363879C>T	NA	AFUN007549-AFUN007545	0.95405	0.9376	0.9506	0.9483	0.96685	0.92285	0.9146	0.6378	0.3445	1	0	0	0	2.229e-99	7.5325e-91	5.0288e-127	7.506e-120	5.43931e-98	2.6047e-43	4.04155e-70	1.2035e-33	6.6517e-15	1.8578e-12	1	1	1	136.5	156.5	111	133	143.5	127	134.5	102	65	13	15	37	32
AfunF3_X	8346774	T	G	intergenic_region	MODIFIER	8346774T>G	NA	AFUN007549-AFUN007545	0.89605	0.91335	0.9353	0.8797	0.89345	0.8892	0.8774	0.7551	0.68	1	0	0.0556	0	8.185e-72	3.5195e-70	3.155e-69	2.5951e-69	4.9708e-79	9.231e-49	9.199e-70	2.9534e-33	8.4786e-15	4.2852e-10	1	0.5	1	301	247	274	300	258.5	209.5	235	183	117	13	39	70	77
AfunF3_X	8363860	C	G	intergenic_region	MODIFIER	8363860C>G	NA	AFUN007549-AFUN007545	0.9467	0.9117	0.9669	0.9429	0.95705	0.9359	0.89685	0.6529	0.3784	0.95	0.0263	0	0	7.968e-104	6.989e-89	1.8666e-130	8.7238e-125	8.69e-95	1.32715e-49	3.089e-69	4.8673e-33	1.8471e-15	2.8292e-11	0.5	1	1	174	162.5	139	158	197.5	144.5	184	98	50	17	16	18	19
AfunF3_X	8360960	T	C	intergenic_region	MODIFIER	8360960T>C	NA	AFUN007549-AFUN007545	0.9012	0.86375	0.8889	0.9081	0.9155	0.86735	0.89575	0.6435	0.3008	NA	0	0	0	5.1285e-69	2.64293e-71	1.6857e-72	1.9973e-87	2.51925e-80	1.38515e-33	3.87145e-69	8.42e-31	2.9799e-13	NA	1	1	1	174	162.5	139	158	197.5	144.5	184	98	50	17	16	18	19
AfunF3_X	8360232	T	C	intergenic_region	MODIFIER	8360232T>C	NA	AFUN007549-AFUN007545	0.99245	0.9715	0.9769	0.9691	0.99185	0.9944	0.9456	0.5556	0.3293	1	0.7059	0.0385	0.2553	5.1155e-105	5.482e-75	6.4327e-96	6.7314e-88	3.46028e-103	5.522e-60	1.9303e-68	7.9558e-24	5.7096e-10	3.101e-14	8.7205e-11	0.24757	0.00010942	213.5	231.5	242	245	185.5	138.5	194.5	121	111	20	38	66	39
AfunF3_X	8347531	G	T	intergenic_region	MODIFIER	8347531G>T	NA	AFUN007549-AFUN007545	0.97195	0.9429	0.9828	0.9626	0.95755	0.94955	0.96395	0.6636	0.3684	1	0.0938	0	0	8.2495e-97	1.17095e-75	3.7076e-98	1.1593e-99	1.1001e-88	1.77315e-52	4.2902e-68	8.727e-31	1.7445e-10	1.2146e-13	0.11905	1	1	171.5	164	146	156	136.5	106	147	81	39	12	13	12	27
AfunF3_X	8361779	A	C	intergenic_region	MODIFIER	8361779A>C	NA	AFUN007549-AFUN007545	0.9578	0.94235	0.9212	0.9427	0.94545	0.9554	0.92205	0.662	0.3796	NA	0.6207	0	0.234	4.7202e-80	3.72155e-90	6.9407e-82	1.1144e-98	8.795e-86	1.8512e-49	6.1995e-68	1.4886e-39	4.0757e-15	NA	7.6888e-08	1	0.00025227	195.5	160.5	144	162	175.5	151	207	121	108	19	37	74	41
AfunF3_X	8353180	C	T	intergenic_region	MODIFIER	8353180C>T	NA	AFUN007549-AFUN007545	0.9545	0.92355	0.962	0.8788	0.95845	0.8721	0.91085	0.6625	0.5493	NA	0.2	0	0.4231	1.4228e-78	4.3005e-62	4.1146e-84	4.694e-73	2.5259e-80	5.724e-43	6.1995e-68	1.7099e-22	1.1875e-15	NA	0.025076	1	0.00012791	195.5	160.5	144	162	175.5	151	207	121	108	19	37	74	41
AfunF3_X	8363097	TA	AA,T	intergenic_region	MODIFIER	8363097T>A	NA	AFUN007549-AFUN007545	0.95385	0.88805	0.9639	0.9585	0.96535	0.9364	0.9192	0.6019	0.4493	NA	0.2917	0.0714	0	5.749e-100	1.28335e-69	8.601e-89	1.8707e-103	7.2625e-69	4.7589e-41	2.6556e-67	1.8877e-26	5.8009e-12	NA	0.0047006	0.12048	1	169	162	153	162	130	103	140.5	76	45	11	12	11	29
AfunF3_X	8363097	TA	AA,T	intergenic_region	MODIFIER	8363098delA	NA	AFUN007549-AFUN007545	0.95385	0.88805	0.9639	0.9585	0.96535	0.9364	0.9192	0.6019	0.4493	NA	0.2917	0.0714	0	5.749e-100	1.28335e-69	8.601e-89	1.8707e-103	7.2625e-69	4.7589e-41	2.6556e-67	1.8877e-26	5.8009e-12	NA	0.0047006	0.12048	1	208	168.5	174	187	177.5	145.5	161.5	110	76	23	32	37	28
AfunF3_X	8360225	A	T	intergenic_region	MODIFIER	8360225A>T	NA	AFUN007549-AFUN007545	0.99255	0.9697	0.9773	0.9689	0.9946	0.9944	0.94815	0.5463	0.3333	1	0.7059	0.0377	0.2553	8.1375e-104	3.45345e-76	1.0849e-97	2.6039e-87	8.13971e-104	8.7465e-59	2.731e-67	2.5491e-23	2.3876e-10	3.101e-14	8.7205e-11	0.24762	0.00010942	183	155	158	165	157	134	164	80	71	NA	25	16	26
AfunF3_X	8362492	C	T	intergenic_region	MODIFIER	8362492C>T	NA	AFUN007549-AFUN007545	0.9962	0.9965	0.9944	0.9945	0.99365	0.996	0.9956	0.6565	0.3248	1	0.9677	0.0727	0.3171	1.37005e-78	3.4006e-85	2.565e-105	1.0132e-107	2.08445e-91	3.2286e-34	3.48275e-67	5.3511e-36	9.9441e-14	6.4467e-09	8.4556e-18	0.059076	3.9497e-05	176.5	205.5	168	202	180	149.5	192	146	109	NA	31	40	48
AfunF3_X	8347534	G	A	intergenic_region	MODIFIER	8347534G>A	NA	AFUN007549-AFUN007545	0.946	0.9429	0.9425	0.9468	0.9551	0.93645	0.9498	0.6396	0.3553	0.9565	0.2258	0	0	5.212e-91	1.17095e-75	8.0378e-89	3.2006e-96	7.53254e-91	2.78635e-51	8.3965e-67	1.6636e-29	4.4502e-10	2.9149e-12	0.0053469	1	1	192	211	194	246	191.5	139.5	175.5	137	100	12	29	58	59
AfunF3_X	8406142	A	T	intergenic_region	MODIFIER	8406142A>T	NA	AFUN007545-AFUN007544	0.70375	0.6899	0.6885	0.7026	0.7089	0.67605	0.65995	0.44	0.1386	0.7037	0.1176	0	0	6.2495e-77	2.41155e-60	2.7655e-71	5.6894e-92	6.6953e-90	1.4136e-42	1.10255e-66	1.2939e-28	5.26e-08	1.2089e-08	0.013375	1	1	151	137	131	142	131.5	116.5	138	70	55	NA	21	18	27
AfunF3_X	8362301	A	T	intergenic_region	MODIFIER	8362301A>T	NA	AFUN007549-AFUN007545	0.96735	0.8942	0.9333	0.9722	0.9741	0.9292	0.92315	0.6172	0.3271	1	0	0	0	1.73905e-92	5.082e-68	1.4672e-96	3.8477e-119	2.45025e-87	5.628e-36	2.40535e-66	2.5887e-32	1.0361e-12	2.4927e-08	1	1	1	199	183	166	193	151.5	113	167.5	108	69	NA	24	42	48
AfunF3_X	8359058	T	C	intergenic_region	MODIFIER	8359058T>C	NA	AFUN007549-AFUN007545	0.87585	0.8804	0.8333	0.8994	0.88815	0.8629	0.86235	0.5283	0.2895	0.8571	0.4231	0.0811	0	6.4595e-75	1.1175e-63	1.3533e-59	7.6394e-73	4.91611e-74	8.1165e-42	2.6102e-66	5.9484e-22	4.028e-08	2.9913e-06	0.00012791	0.11986	1	151	146.5	131	119	144	114	140	137	101	14	46	29	44
AfunF3_X	8362392	G	A	intergenic_region	MODIFIER	8362392G>A	NA	AFUN007549-AFUN007545	0.95965	0.92055	0.9461	0.9818	0.9677	0.92065	0.9324	0.6718	0.3421	0.9231	0.129	0.0308	0	4.6661e-82	1.6977e-69	8.1341e-87	9.4607e-124	2.411e-98	2.6533e-41	4.03325e-66	3.44e-37	3.5461e-14	1.3461e-06	0.056405	0.24806	1	151	146.5	131	119	144	114	140	137	101	14	46	29	44
AfunF3_2	8541013	G	A	intron_variant	MODIFIER	1956+18242G>A	NA	AFUN020405	0.90595	0.9674	0.973	0.9368	0.89855	0.87995	0.9487	0.6531	0.3793	0.8571	0.029	0	0	2.2044e-75	4.4732e-82	3.6231e-81	6.5588e-87	2.4057e-66	1.38515e-33	4.03325e-66	4.9979e-40	4.7845e-20	3.7603e-09	0.24818	1	1	208.5	168	174	187	177.5	144.5	161.5	108	73	23	30	34	28
AfunF3_2	8541013	G	A	intron_variant	MODIFIER	1956+18242G>A	NA	AFUN020405	0.90595	0.9674	0.973	0.9368	0.89855	0.87995	0.9487	0.6531	0.3793	0.8571	0.029	0	0	2.2044e-75	4.4732e-82	3.6231e-81	6.5588e-87	2.4057e-66	1.38515e-33	4.03325e-66	4.9979e-40	4.7845e-20	3.7603e-09	0.24818	1	1	176	172.5	148	174	148	129	161.5	147	145	21	69	67	44
AfunF3_X	8360227	A	G	intergenic_region	MODIFIER	8360227A>G	NA	AFUN007549-AFUN007545	0.9924	0.96875	0.9766	0.962	0.9918	0.9943	0.94395	0.5505	0.3293	1	0.7059	0.0364	0.2553	1.2945e-102	5.5005e-72	9.7742e-95	5.8182e-85	1.37873e-102	3.48075e-58	1.4484e-65	9.2802e-24	5.7096e-10	3.101e-14	8.7205e-11	0.24771	0.00010942	80	73.5	70	86	80.5	66.5	110	72	69	NA	43	56	58
AfunF3_X	8360230	A	G	intergenic_region	MODIFIER	8360230A>G	NA	AFUN007549-AFUN007545	0.98985	0.9712	0.9824	0.962	0.9918	0.9863	0.9468	0.5463	0.3293	1	0.7059	0.037	0.2553	1.2945e-102	5.5005e-72	8.7567e-96	5.8182e-85	1.37873e-102	1.3851e-57	1.4484e-65	2.193e-23	5.4945e-10	3.101e-14	8.7205e-11	0.24766	0.00010942	80	73.5	70	86	80.5	66.5	110	72	69	NA	43	56	58
AfunF3_X	8347547	A	T	intergenic_region	MODIFIER	8347547A>T	NA	AFUN007549-AFUN007545	0.94475	0.9286	0.9438	0.9388	0.9295	0.92505	0.9291	0.6121	0.3333	1	0	0	0.0345	3.58155e-92	1.7358e-75	1.9208e-90	2.4391e-98	1.95003e-88	1.4502e-53	5.944e-65	5.1783e-29	1.1231e-10	4.7526e-13	1	1	0.5	212	158.5	131	148	152.5	141	144.5	86	61	15	11	33	25
AfunF3_X	8378547	A	G	intergenic_region	MODIFIER	8378547A>G	NA	AFUN007549-AFUN007545	0.9974	0.987	1	0.9922	1	0.9859	0.99245	0.5376	0.4023	1	0.75	0.0889	0.4444	2.1753e-77	8.7465e-59	4.368e-74	5.6558e-75	2.19895e-65	3.5262e-39	1.5533e-64	9.1368e-20	3.9107e-13	6.4467e-09	1.8413e-08	0.058311	1.7753e-06	193.5	182.5	137	172	168.5	133	186.5	154	144	12	73	90	42
AfunF3_X	8346447	G	A	intergenic_region	MODIFIER	8346447G>A	NA	AFUN007549-AFUN007545	0.74965	0.7439	0.7853	0.73	0.77975	0.7412	0.72035	0.6827	0.4035	0.625	0.3929	0.0741	0.0294	5.4345e-73	2.02625e-51	9.7518e-69	7.0109e-64	5.02086e-86	2.9545e-44	3.50545e-64	2.4659e-30	7.2965e-09	1.196e-06	0.00014422	0.24528	0.5	193.5	182.5	137	172	168.5	133	186.5	154	144	12	73	90	42
AfunF3_X	8363749	G	A	intergenic_region	MODIFIER	8363749G>A	NA	AFUN007549-AFUN007545	0.98555	0.9781	1	0.954	0.9967	0.99315	0.95665	0.6146	0.3423	1	0.0909	0	0	2.09255e-72	7.2675e-73	1.683e-91	1.0424e-90	5.482e-75	6.292e-42	6.13e-64	2.4302e-24	7.8433e-14	7.2544e-12	0.5	1	1	211	173	178	196	183.5	150	167	116	87	22	32	41	29
AfunF3_X	8378548	C	T	intergenic_region	MODIFIER	8378548C>T	NA	AFUN007549-AFUN007545	0.9935	0.9882	0.992	0.9923	0.99075	0.97515	0.98795	0.5376	0.3837	1	0.68	0.0851	0.4324	3.45345e-76	2.1977e-59	4.368e-74	1.4303e-75	1.3879e-63	1.36215e-38	6.13e-64	9.1368e-20	2.553e-12	6.4467e-09	1.0983e-07	0.05849	1.9143e-06	160.5	112.5	124	129	128.5	103	137.5	93	87	15	24	45	37
AfunF3_X	8359057	A	G	intergenic_region	MODIFIER	8359057A>G	NA	AFUN007549-AFUN007545	0.84985	0.84275	0.8264	0.8831	0.884	0.82055	0.84755	0.5238	0.2877	0.8571	0.0385	0	0	1.51565e-69	1.7187e-58	2.1226e-56	4.555e-68	5.0985e-71	6.604e-40	6.478e-64	1.6091e-21	8.8799e-08	2.9913e-06	0.5	1	1	151.5	152.5	153	174	138.5	103.5	135	96	111	20	11	31	23
AfunF3_X	8363959	G	T	intergenic_region	MODIFIER	8363959G>T	NA	AFUN007549-AFUN007545	0.9759	0.91045	0.9634	0.9571	0.958	0.9601	0.94085	0.614	0.225	1	0.2059	0	0	3.06375e-75	1.59915e-61	1.7398e-88	1.8848e-86	1.5929e-83	7.3225e-42	1.4718e-63	1.2038e-28	1.4111e-09	6.4467e-09	0.0055492	1	1	160.5	113	125	130	126.5	104	137	93	86	15	25	47	38
AfunF3_X	8353419	A	C	intergenic_region	MODIFIER	8353419A>C	NA	AFUN007549-AFUN007545	0.47555	0.47065	0.4901	0.4429	0.462	0.49235	0.47405	0.3456	0.2792	0.4242	0.0182	0	0	7.793e-67	5.19e-66	1.8595e-74	7.381e-70	2.4902e-65	3.576e-44	2.8949e-63	1.1117e-26	3.6382e-15	1.0577e-05	0.5	1	1	199.5	152.5	144	154	168.5	140	172	105	73	14	26	37	53
AfunF3_X	8347537	A	C	intergenic_region	MODIFIER	8347537A>C	NA	AFUN007549-AFUN007545	0.9301	0.9161	0.9425	0.9415	0.9248	0.92405	0.92805	0.6283	0.3462	0.9565	0	0	0	1.94995e-88	1.2238e-70	3.8999e-88	5.7902e-95	2.14055e-86	4.8111e-49	3.13175e-63	2.6721e-29	4.8611e-10	2.9149e-12	1	1	1	149	174.5	164	163	154.5	99.5	153.5	114	120	15	34	44	45
AfunF3_X	8347540	A	T	intergenic_region	MODIFIER	8347540A>T	NA	AFUN007549-AFUN007545	0.93475	0.91375	0.948	0.9316	0.92725	0.92405	0.92805	0.6283	0.3418	0.9565	0	0	0	4.0189e-89	1.2238e-70	8.0378e-89	1.0705e-93	1.3837e-86	4.8111e-49	3.13175e-63	2.6721e-29	5.0701e-10	2.9149e-12	1	1	1	401	365.5	355	376	371	296.5	363	173	130	24	45	50	11
AfunF3_X	8232783	C	G	intergenic_region	MODIFIER	8232783C>G	NA	AFUN007563-AFUN007562	0.9967	0.99055	1	0.9868	1	1	1	0.5508	0.3294	NA	1	0	0.8077	1.38685e-66	4.57275e-77	1.0964e-74	3.1108e-86	3.4205e-82	1.3249e-39	5.5255e-63	1.0816e-25	2.5816e-10	NA	6.6743e-40	1	6.7918e-20	207.5	169	173	190	177.5	144.5	162	113	79	23	32	40	28
AfunF3_X	8362977	T	A	intergenic_region	MODIFIER	8362977T>A	NA	AFUN007549-AFUN007545	0.9604	0.90915	0.9262	0.9486	0.9666	0.95735	0.95025	0.6757	0.4933	1	0	0	0	1.0588e-79	1.2725e-73	1.3185e-72	5.5872e-90	8.383e-52	2.0551e-31	1.1373e-62	7.3054e-32	1.8524e-14	9.6148e-08	1	1	1	217.5	173.5	175	191	223	184	206.5	92	51	25	29	21	33
AfunF3_X	8354868	C	A	intergenic_region	MODIFIER	8354868C>A	NA	AFUN007549-AFUN007545	0.97985	0.98135	0.9823	1	0.99585	0.9657	0.97155	1	1	1	0.6364	0.0909	0	1.48505e-61	9.1065e-60	1.1465e-63	2.7616e-72	4.3819e-71	1.00005e-33	3.76575e-62	1.5066e-25	1.8578e-12	5.4125e-06	0.001935	0.5	1	131	154.5	125	151	141	95.5	133	118	85	NA	67	53	52
AfunF3_X	8364264	T	G	intergenic_region	MODIFIER	8364264T>G	NA	AFUN007549-AFUN007545	0.96635	0.94075	0.9382	0.968	0.9643	0.962	0.93545	0.6099	0.2772	1	0.4583	0	0.1837	3.03515e-83	1.12625e-92	7.254e-90	2.42e-119	1.68605e-94	1.6753e-47	4.2849e-62	5.7145e-35	4.2313e-10	5.4125e-06	0.00011047	1	0.0013055	131	154.5	125	151	141	95.5	133	118	85	NA	67	53	52
AfunF3_X	8378486	T	A	intergenic_region	MODIFIER	8378486T>A	NA	AFUN007549-AFUN007545	0.81775	0.8224	0.792	0.8239	0.80255	0.8207	0.8483	0.3966	0.1635	0.8333	0.4375	0	0.0238	1.24785e-55	2.6433e-54	1.2458e-45	1.2485e-55	6.441e-49	2.536e-33	6.4195e-62	5.2238e-17	3.7189e-06	1.4655e-07	9.1194e-06	1	0.5	337	336	275	305	295.5	239.5	335	236	167	40	43	70	49
AfunF3_X	8353342	C	A	intergenic_region	MODIFIER	8353342C>A	NA	AFUN007549-AFUN007545	0.57925	0.59555	0.5651	0.5387	0.5537	0.6001	0.58065	0.5074	0.38	0.5455	0.0571	0	NA	1.58535e-63	8.616e-66	8.7066e-65	2.4811e-67	1.58715e-60	6.0745e-51	8.0275e-62	1.328e-26	4.624e-14	3.066e-05	0.24638	1	NA	134	135	113	121	120	103	116.5	43	21	10	11	11	30
AfunF3_X	8318155	T	C	intergenic_region	MODIFIER	8318155T>C	NA	AFUN007551-AFUN007550	0.98275	0.91055	0.9741	0.9722	0.9624	0.9745	0.9588	0.5086	0.4603	1	0.7429	0.0308	0	7.804e-76	3.77195e-46	5.0508e-66	3.8495e-82	1.02792e-61	3.2286e-34	3.33495e-61	6.5806e-23	6.2174e-22	6.4467e-09	4.1482e-12	0.24806	1	147	104.5	104	102	128	101	134	91	78	12	54	37	40
AfunF3_X	8364261	A	T	intergenic_region	MODIFIER	8364261A>T	NA	AFUN007549-AFUN007545	0.9526	0.9041	0.9318	0.9585	0.95425	0.94355	0.92125	0.6028	0.2745	NA	0	0	0	6.5855e-81	4.51925e-78	1.7478e-87	2.1242e-114	5.083e-86	1.89925e-44	5.8485e-61	2.0103e-34	4.3378e-10	NA	1	1	1	144	114.5	116	144	115.5	77.5	135	116	126	15	35	65	60
AfunF3_X	8363962	G	A	intergenic_region	MODIFIER	8363962G>A	NA	AFUN007549-AFUN007545	0.9868	0.93055	0.9689	0.9506	0.9737	0.9634	0.93755	0.5913	0.2203	1	0.5	0	0	2.8279e-75	1.3024e-64	2.6039e-87	1.7394e-84	3.29894e-83	2.80245e-41	6.4835e-61	1.7926e-27	3.1699e-09	6.4467e-09	5.1914e-07	1	1	92	93	66	86	85.5	59.5	103.5	52	78	NA	42	50	47
AfunF3_X	8362983	A	T	intergenic_region	MODIFIER	8362983A>T	NA	AFUN007549-AFUN007545	0.97315	0.91555	0.9357	0.9474	0.9683	0.96635	0.9504	0.6726	0.473	1	0	0	0	9.4715e-85	2.6261e-75	8.4248e-70	2.2002e-88	1.51735e-51	4.47785e-35	6.4835e-61	3.2541e-32	1.4154e-13	1.4176e-06	1	1	1	92	93	66	86	85.5	59.5	103.5	52	78	NA	42	50	47
AfunF3_X	8362386	T	A	intergenic_region	MODIFIER	8362386T>A	NA	AFUN007549-AFUN007545	0.95185	0.8938	0.9494	0.9718	0.94145	0.8886	0.9124	0.6613	0.3214	0.9231	0	0	0.0208	1.43715e-80	1.1838e-66	2.0125e-81	2.2816e-117	8.28645e-92	8.732e-40	1.73285e-60	1.8585e-34	4.8628e-13	1.3461e-06	1	1	0.5	284	261.5	264	261	245	190	241.5	171	97	22	34	55	37
AfunF3_X	8351960	C	T	intergenic_region	MODIFIER	8351960C>T	NA	AFUN007549-AFUN007545	0.92375	0.89575	0.9319	0.9045	0.90075	0.8684	0.87565	0.7685	0.4789	0.8	0.2222	0	0	1.94995e-88	4.8683e-80	2.866e-94	3.8299e-92	1.0636e-80	2.6939e-37	2.33495e-60	7.7614e-38	2.7419e-13	5.2605e-06	0.011461	1	1	145.5	137.5	100	133	133.5	113	146	80	89	20	24	52	34
AfunF3_X	8363798	T	C	intergenic_region	MODIFIER	8363798T>C	NA	AFUN007549-AFUN007545	0.94425	0.9079	0.9457	0.9317	0.9586	0.93225	0.89485	0.5632	0.2979	1	0.1143	0	0	3.7251e-81	2.8506e-75	1.2895e-94	2.2781e-102	7.0435e-80	9.777e-47	3.16425e-60	1.1808e-19	3.3899e-10	9.6148e-08	0.057106	1	1	88.5	111	84	88	93	76	111	95	61	NA	41	55	45
AfunF3_2	8541033	T	A	intron_variant	MODIFIER	1956+18262T>A	NA	AFUN020405	0.9077	0.96205	0.9786	0.9317	0.90185	0.882	0.93825	0.6667	0.4127	0.8182	0.0435	0	0	1.80785e-65	4.71515e-77	5.1561e-78	1.8558e-79	8.43173e-63	1.0426e-35	5.2255e-60	1.4886e-39	2.7658e-19	7.1052e-09	0.12226	1	1	197.5	192.5	191	199	187	129	159.5	108	71	15	28	31	29
AfunF3_2	8541033	T	A	intron_variant	MODIFIER	1956+18262T>A	NA	AFUN020405	0.9077	0.96205	0.9786	0.9317	0.90185	0.882	0.93825	0.6667	0.4127	0.8182	0.0435	0	0	1.80785e-65	4.71515e-77	5.1561e-78	1.8558e-79	8.43173e-63	1.0426e-35	5.2255e-60	1.4886e-39	2.7658e-19	7.1052e-09	0.12226	1	1	164.5	175.5	184	205	157	124	163.5	87	94	13	35	47	30
AfunF3_X	8356787	T	G	intergenic_region	MODIFIER	8356787T>G	NA	AFUN007549-AFUN007545	0.9541	0.93865	0.9596	0.9825	0.96715	0.93855	0.91795	0.4535	0.2857	NA	0.3333	0	0	1.56135e-46	4.67655e-56	1.9433e-52	2.9295e-64	2.3679e-66	1.2228e-29	1.8928e-59	6.5271e-15	4.1385e-08	NA	0.0043101	1	1	134	129	94	112	147.5	101.5	135.5	81	71	11	25	37	58
AfunF3_X	8365174	T	C	intergenic_region	MODIFIER	8365174T>C	NA	AFUN007549-AFUN007545	0.96625	0.9606	0.9727	0.9318	0.9862	0.92765	0.9327	0.5882	0.3125	1	0.2	0	0	4.2634e-71	7.281e-69	2.6849e-61	3.2165e-65	1.2886e-77	5.628e-36	2.93665e-59	2.8642e-24	1.6397e-07	9.6148e-08	0.11207	1	1	104.5	128.5	99	114	144.5	93	143.5	86	77	NA	21	38	47
AfunF3_X	8364120	A	T	intergenic_region	MODIFIER	8364120A>T	NA	AFUN007549-AFUN007545	0.9675	0.89795	0.9492	0.9716	0.9817	0.94565	0.9196	0.5635	0.3571	1	0	0	0	3.12115e-84	1.9591e-80	1.9693e-101	3.2171e-115	8.4225e-104	3.6541e-46	9.774e-59	3.3224e-28	7.1046e-13	3.698e-07	1	1	1	103.5	86	57	88	104.5	67	108.5	72	45	NA	71	34	32
AfunF3_X	8232719	T	A	intergenic_region	MODIFIER	8232719T>A	NA	AFUN007563-AFUN007562	0.9965	0.9972	1	1	0.997	0.9846	1	0.5682	0.2952	NA	0.9434	0	0.5932	1.38685e-66	8.6675e-77	6.8763e-79	4.1542e-98	1.37595e-75	1.16285e-35	3.48075e-58	7.7305e-30	3.4479e-11	NA	9.0394e-28	1	1.8826e-14	322	319.5	278	306	286.5	236.5	296	161	110	34	48	28	53
AfunF3_X	8346214	C	T	intergenic_region	MODIFIER	8346214C>T	NA	AFUN007549-AFUN007545	0.7733	0.74825	0.7415	0.7811	0.8091	0.7645	0.7478	0.6186	0.3571	0.6875	0.1818	0	0	4.02735e-74	1.15593e-62	1.9667e-58	6.7314e-88	2.77684e-88	4.5174e-45	4.0884e-58	4.1213e-25	1.0405e-07	1.4176e-06	0.011977	1	1	139	97.5	86	88	112	78.5	100.5	61	58	14	54	35	37
AfunF3_X	8346453	A	T	intergenic_region	MODIFIER	8346453A>T	NA	AFUN007549-AFUN007545	0.74205	0.7231	0.7544	0.6957	0.75605	0.7419	0.6964	0.6813	0.3818	0.625	0.4138	0	0	2.0183e-65	2.7113e-41	1.4971e-57	1.0274e-54	3.79381e-74	9.1025e-40	4.3063e-58	1.5456e-26	4.4698e-08	1.196e-06	5.8193e-05	1	1	104.5	91	82	90	102.5	68.5	113	75	59	11	40	33	48
AfunF3_X	8347056	T	A,C	intergenic_region	MODIFIER	8347056T>A	NA	AFUN007549-AFUN007545	0.7021	0.7236	0.7318	0.7014	0.74905	0.70065	0.72435	0.7333	0.6136	0.6364	0.2903	0	0	3.54445e-66	2.71645e-53	1.2591e-57	1.3996e-63	1.73805e-66	8.2125e-34	8.6855e-58	3.0318e-29	2.0452e-11	2.7817e-06	0.00091169	1	1	156.5	142	110	162	143	114.5	134.5	122	144	24	84	95	42
AfunF3_X	8347056	T	A,C	intergenic_region	MODIFIER	8347056T>C	NA	AFUN007549-AFUN007545	0.7021	0.7236	0.7318	0.7014	0.74905	0.70065	0.72435	0.7333	0.6136	0.6364	0.2903	0	0	3.54445e-66	2.71645e-53	1.2591e-57	1.3996e-63	1.73805e-66	8.2125e-34	8.6855e-58	3.0318e-29	2.0452e-11	2.7817e-06	0.00091169	1	1	156.5	142	110	162	143	114.5	134.5	122	144	24	84	95	42
AfunF3_X	8378532	A	C	intergenic_region	MODIFIER	8378532A>C	NA	AFUN007549-AFUN007545	0.8569	0.8396	0.8406	0.8718	0.86485	0.8726	0.86415	0.3679	0.2396	1	0.0385	0	0	1.84925e-64	1.7061e-48	1.0408e-55	2.8912e-67	5.9625e-56	6.075e-35	9.1715e-58	2.3297e-14	2.6678e-08	1.1019e-10	0.5	1	1	136.5	131	90	115	151	104.5	141	92	81	11	38	47	50
AfunF3_X	8355866	T	G	intergenic_region	MODIFIER	8355866T>G	NA	AFUN007549-AFUN007545	0.9831	0.97825	0.978	0.9574	0.9856	0.96	0.96875	0.5513	0.1429	NA	0.7419	0	0	1.48505e-61	8.85158e-59	1.1816e-50	1.5844e-49	4.3295e-55	9.7865e-33	1.12805e-57	3.2729e-17	0.0062092	NA	1.3219e-10	1	1	98.5	93	83	92	84.5	75	114.5	68	67	11	39	41	36
AfunF3_X	8362444	A	T	intergenic_region	MODIFIER	8362444A>T	NA	AFUN007549-AFUN007545	0.93275	0.91055	0.9351	0.9515	0.95485	0.88765	0.9249	0.6535	0.3675	0.9333	0.0645	0	0	4.71515e-77	1.9303e-68	8.8272e-95	6.3804e-110	2.65482e-91	3.4916e-37	1.38655e-57	8.1973e-35	9.7882e-16	1.0315e-07	0.24576	1	1	239.5	212	179	211	224	175	226	90	44	22	31	28	19
AfunF3_X	8353361	T	C	intergenic_region	MODIFIER	8353361T>C	NA	AFUN007549-AFUN007545	0.5423	0.53685	0.544	0.5028	0.5192	0.5596	0.5406	0.4667	0.3774	0.5455	0	0	0	5.1285e-65	6.626e-61	4.3673e-67	3.3017e-68	3.1864e-58	7.92e-46	1.5765e-57	1.8381e-26	9.4956e-15	3.066e-05	1	1	1	187.5	135.5	138	156	150	130	177.5	106	96	18	26	52	35
AfunF3_X	8348717	T	C	intergenic_region	MODIFIER	8348717T>C	NA	AFUN007549-AFUN007545	0.9927	0.9799	1	0.9784	0.96785	0.99145	0.97915	0.6049	0.4815	1	0.5	0	0	3.3551e-91	2.6433e-69	4.368e-74	1.6701e-78	4.2124e-70	3.04225e-50	1.8668e-57	3.9974e-20	2.7171e-10	3.698e-07	0.006865	1	1	261	228	214	210	218	172.5	217	120	94	20	31	28	15
AfunF3_X	8353686	T	A	intergenic_region	MODIFIER	8353686T>A	NA	AFUN007549-AFUN007545	0.47515	0.47615	0.4642	0.5148	0.4991	0.4696	0.5228	0.4583	0.2846	0.5806	0.025	0	0	2.8955e-50	1.7175e-56	3.2435e-60	1.9307e-66	8.50951e-64	2.41215e-31	2.90365e-57	7.631e-25	3.6471e-13	1.1154e-07	0.5	1	1	100.5	84.5	76	82	92	74.5	101.5	67	85	NA	47	43	45
AfunF3_X	8364441	T	G	intergenic_region	MODIFIER	8364441T>G	NA	AFUN007549-AFUN007545	0.94635	0.87025	0.9216	0.9389	0.94995	0.89645	0.89085	0.598	0.3049	0.8462	0	0	0	6.5495e-74	3.6827e-66	9.4988e-74	2.3362e-90	2.731e-67	7.0345e-33	4.02355e-57	8.3539e-25	3.4311e-09	1.0096e-05	1	1	1	100.5	84.5	76	82	92	74.5	101.5	67	85	NA	47	43	45
AfunF3_X	8377878	A	T,G	intergenic_region	MODIFIER	8377878A>G	NA	AFUN007549-AFUN007545	0.88155	0.85335	0.837	0.8731	0.8727	0.8433	0.8364	0.5528	0.25	0.8333	0.1842	0	0	2.8002e-76	1.7835e-69	7.0568e-74	1.7837e-85	1.1492e-72	7.0725e-45	5.364e-57	7.0358e-27	2.4963e-09	3.3652e-05	0.005721	1	1	200.5	145	124	139	135.5	133	131	81	54	12	13	34	25
AfunF3_X	8377878	A	T,G	intergenic_region	MODIFIER	8377878A>T	NA	AFUN007549-AFUN007545	0.88155	0.85335	0.837	0.8731	0.8727	0.8433	0.8364	0.5528	0.25	0.8333	0.1842	0	0	2.8002e-76	1.7835e-69	7.0568e-74	1.7837e-85	1.1492e-72	7.0725e-45	5.364e-57	7.0358e-27	2.4963e-09	3.3652e-05	0.005721	1	1	134.5	129	87	111	150	103	141	95	83	11	39	51	52
AfunF3_X	8352204	G	A	intergenic_region	MODIFIER	8352204G>A	NA	AFUN007549-AFUN007545	0.94015	0.9094	0.9146	0.9645	0.9449	0.9286	0.90115	0.8421	0.6667	0.8182	0	0	0	1.16535e-82	7.2635e-68	9.0385e-78	1.5065e-90	4.2903e-77	7.299e-43	8.957e-57	1.2961e-38	3.4574e-12	5.9538e-05	1	1	1	203.5	175	184	197	180.5	151	175	123	104	12	38	65	64
AfunF3_X	8356863	T	C	intergenic_region	MODIFIER	8356863T>C	NA	AFUN007549-AFUN007545	0.9237	0.8822	0.8936	0.9524	0.92345	0.9313	0.9009	0.4314	0.2766	1	0.2368	0	0	3.22815e-57	1.51655e-55	1.1448e-42	1.8017e-65	8.1975e-67	6.132e-36	1.1623e-56	1.4543e-16	2e-09	3.698e-07	0.0011442	1	1	89	69	54	75	89.5	71	96.5	57	53	NA	32	40	35
AfunF3_X	8364445	T	C	intergenic_region	MODIFIER	8364445T>C	NA	AFUN007549-AFUN007545	0.95325	0.87645	0.9145	0.9435	0.95355	0.9137	0.89675	0.5941	0.3086	0.8462	0.08	0	0	3.92475e-77	1.10115e-67	9.0649e-74	7.254e-90	1.9303e-68	6.4315e-36	1.16735e-56	2.3718e-24	3.3238e-09	4.8074e-06	0.2449	1	1	89	69	54	75	89.5	71	96.5	57	53	NA	32	40	35
AfunF3_X	8364443	T	C	intergenic_region	MODIFIER	8364443T>C	NA	AFUN007549-AFUN007545	0.9545	0.8749	0.915	0.9435	0.95655	0.912	0.8962	0.58	0.3086	0.8462	0.0769	0	0	3.92475e-77	1.03385e-66	1.2129e-72	7.254e-90	5.866e-68	8.676e-35	1.4604e-56	1.8953e-23	3.3238e-09	4.8074e-06	0.2451	1	1	89	69	54	75	89.5	71	96.5	57	53	NA	32	40	35
AfunF3_X	8362746	G	A	intergenic_region	MODIFIER	8362746G>A	NA	AFUN007549-AFUN007545	0.9859	0.9806	0.981	0.9941	0.989	0.9457	0.98545	0.73	0.4078	1	0.5556	0	0.3137	6.177e-78	5.7615e-83	1.1401e-88	7.0008e-99	2.5254e-66	1.56585e-28	1.68925e-56	3.274e-32	1.0715e-15	2.8292e-11	2.0087e-06	1	3.7826e-06	89	69	54	75	89.5	71	96.5	57	53	NA	32	40	35
AfunF3_X	8362959	T	C	intergenic_region	MODIFIER	8362959T>C	NA	AFUN007549-AFUN007545	0.9863	0.951	1	0.9771	0.99045	1	0.9765	0.7184	0.5185	1	0.5588	0.0159	0.2391	1.80845e-76	2.72885e-80	2.6752e-90	2.4779e-99	8.645e-50	2.0528e-35	2.84435e-56	1.5379e-32	1.3596e-16	2.4927e-08	5.5375e-08	0.5	0.00024398	100	85	81	61	90	65	93	70	69	17	39	47	37
AfunF3_X	8353733	C	T	intergenic_region	MODIFIER	8353733C>T	NA	AFUN007549-AFUN007545	0.4742	0.48435	0.4638	0.5122	0.51065	0.46275	0.51615	0.4371	0.2759	0.5333	0.0233	0	0	1.2687e-50	6.739e-55	1.7481e-52	4.9994e-64	6.54262e-63	1.53885e-30	3.8641e-56	1.384e-24	1.9419e-11	9.7202e-07	0.5	1	1	115.5	75	63	82	97.5	78	93	52	54	NA	73	46	29
AfunF3_X	8355189	C	T	intergenic_region	MODIFIER	8355189C>T	NA	AFUN007549-AFUN007545	0.56455	0.55425	0.6175	0.5609	0.55005	0.49825	0.53235	0.4938	0.2596	0.7576	0.1739	0.0345	0.0182	3.32865e-59	1.3126e-62	2.2917e-71	1.3956e-68	8.625e-55	3.7281e-28	6.437e-56	3.3664e-30	1.0698e-09	1.3235e-11	0.0028033	0.5	0.5	97	89	79	85	95	68.5	106.5	71	60	NA	28	41	34
AfunF3_X	8364019	AT	A,TT	intergenic_region	MODIFIER	8364019A>T	NA	AFUN007549-AFUN007545	0.98505	0.9285	0.9568	0.9461	0.97095	0.9353	0.9462	0.578	0.1944	1	0.0541	0.0678	0.22	3.37875e-88	1.24865e-70	1.007e-86	6.5358e-105	1.21992e-83	6.4315e-36	1.1788e-55	2.651e-25	1.6256e-07	1.4176e-06	0.24638	0.059309	0.00026374	83.5	107	84	86	87.5	67.5	102	69	74	10	42	42	41
AfunF3_X	8364019	AT	A,TT	intergenic_region	MODIFIER	8364020delT	NA	AFUN007549-AFUN007545	0.98505	0.9285	0.9568	0.9461	0.97095	0.9353	0.9462	0.578	0.1944	1	0.0541	0.0678	0.22	3.37875e-88	1.24865e-70	1.007e-86	6.5358e-105	1.21992e-83	6.4315e-36	1.1788e-55	2.651e-25	1.6256e-07	1.4176e-06	0.24638	0.059309	0.00026374	166.5	164.5	151	175	111	69	142.5	103	81	14	34	63	46
AfunF3_X	8353320	C	A	intergenic_region	MODIFIER	8353320C>A	NA	AFUN007549-AFUN007545	0.5804	0.5715	0.5737	0.5734	0.5577	0.58675	0.5636	0.5242	0.3838	0.45	0.0909	0	0	3.4608e-58	2.47218e-61	5.574e-57	1.0354e-64	7.4785e-56	1.0324e-44	1.3366e-55	2.5326e-25	4.3747e-14	0.00061425	0.05801	1	1	173.5	197.5	137	151	146	130.5	182	133	127	15	30	53	52
AfunF3_X	8355205	G	C	intergenic_region	MODIFIER	8355205G>C	NA	AFUN007549-AFUN007545	0.58485	0.5793	0.6237	0.541	0.54405	0.50695	0.54685	0.5155	0.2778	0.7353	0.0208	0	0	1.4342e-70	8.219e-66	9.7921e-71	5.7418e-64	5.283e-54	6.638e-29	2.372e-55	5.1943e-32	8.9511e-11	1.9819e-11	0.5	1	1	104	66.5	52	71	113.5	73	99	46	43	12	58	44	31
AfunF3_X	8348711	A	T,C	intergenic_region	MODIFIER	8348711A>C	NA	AFUN007549-AFUN007545	0.96105	0.93355	0.9508	0.9695	0.93995	0.9327	0.90495	0.6049	0.4727	1	0.9286	0.0294	0	3.37875e-88	2.41885e-63	2.7689e-69	6.9069e-76	3.17475e-66	8.5825e-47	3.47145e-55	3.9974e-20	2.9965e-10	1.4176e-06	3.7391e-07	0.5	1	335.5	344	304	328	334	250.5	334	151	116	30	43	52	34
AfunF3_X	8348711	A	T,C	intergenic_region	MODIFIER	8348711A>T	NA	AFUN007549-AFUN007545	0.96105	0.93355	0.9508	0.9695	0.93995	0.9327	0.90495	0.6049	0.4727	1	0.9286	0.0294	0	3.37875e-88	2.41885e-63	2.7689e-69	6.9069e-76	3.17475e-66	8.5825e-47	3.47145e-55	3.9974e-20	2.9965e-10	1.4176e-06	3.7391e-07	0.5	1	403.5	369	357	380	379.5	296	372.5	179	132	26	46	52	12
AfunF3_X	8235706	A	G	intron_variant	MODIFIER	-185-230A>G	NA	AFUN007562	0.69065	0.7297	0.646	0.6575	0.68055	0.67175	0.71685	0.4407	0.2857	0.6923	0.6333	0	0	9.18445e-61	8.7e-55	1.848e-43	3.6543e-60	1.6006e-55	7.9325e-36	4.12195e-55	1.292e-19	8.0515e-11	0.00022883	5.2607e-16	1	1	110	83	58	85	92.5	71.5	114	74	74	NA	72	48	44
AfunF3_X	8356840	T	C	intergenic_region	MODIFIER	8356840T>C	NA	AFUN007549-AFUN007545	0.91575	0.865	0.9149	0.9464	0.9228	0.90295	0.8809	0.4321	0.2989	NA	0.0645	0	0	1.09715e-49	1.6989e-48	9.6185e-45	2.2952e-57	3.97365e-61	6.0055e-31	4.784e-55	2.581e-13	1.6027e-09	NA	0.2459	1	1	106.5	66.5	60	73	111.5	76.5	98.5	40	46	13	54	42	30
AfunF3_X	8362813	G	T	intergenic_region	MODIFIER	8362813G>T	NA	AFUN007549-AFUN007545	0.9738	0.93525	0.9783	0.9669	0.98755	0.92595	0.95465	0.7647	0.4545	0.9375	0.5	0	0.3265	4.76725e-83	1.00625e-81	7.8495e-77	2.4033e-82	1.1205e-46	3.8651e-26	8.8075e-55	2.7721e-35	2.7625e-15	2.8282e-08	3.8815e-05	1	3.5325e-06	86	87	89	95	92	67	91	84	69	NA	15	43	38
AfunF3_2	8567091	C	T	intron_variant	MODIFIER	1957-4641C>T	NA	AFUN020405	0.9306	0.91995	1	0.875	0.94945	0.90055	0.9704	0.8133	0.4684	NA	0.0233	0	0	9.6505e-38	3.47305e-38	4.3185e-47	6.215e-35	3.5386e-42	3.02695e-19	9.76556e-55	4.38e-29	2.781e-14	NA	0.5	1	1	104	88	79	80	92	74	92	53	67	23	38	47	37
AfunF3_2	8567091	C	T	intron_variant	MODIFIER	1957-4641C>T	NA	AFUN020405	0.9306	0.91995	1	0.875	0.94945	0.90055	0.9704	0.8133	0.4684	NA	0.0233	0	0	9.6505e-38	3.47305e-38	4.3185e-47	6.215e-35	3.5386e-42	3.02695e-19	9.76556e-55	4.38e-29	2.781e-14	NA	0.5	1	1	104	88	79	80	92	74	92	53	67	23	38	47	37
AfunF3_X	8362809	A	T	intergenic_region	MODIFIER	8362809A>T	NA	AFUN007549-AFUN007545	0.9357	0.9208	0.9648	0.9545	0.96625	0.9206	0.9416	0.7624	0.4681	0.9412	0	0	0	6.1435e-76	1.1763e-78	3.6319e-76	2.0577e-80	2.0454e-47	3.15057e-26	1.0253e-54	5.5599e-35	7.3611e-17	7.7134e-09	1	1	1	104	88	79	80	92	74	92	53	67	23	38	47	37
AfunF3_X	8364058	C	A	intergenic_region	MODIFIER	8364058C>A	NA	AFUN007549-AFUN007545	0.9715	0.8901	0.96	0.9602	0.97355	0.93805	0.9246	0.5802	0.2679	1	0	0.0159	0	9.17027e-106	6.364e-79	7.365e-106	1.1825e-119	8.0825e-98	2.6047e-43	3.5834e-54	1.9534e-30	9.8639e-11	9.6148e-08	1	0.5	1	103	91	79	80	92	78	101.5	75	79	NA	43	52	44
AfunF3_2	8526505	G	C	intron_variant	MODIFIER	1956+3734G>C	NA	AFUN020405	0.9953	1	1	1	0.9942	1	0.9764	0.831	0.4146	NA	1	0.0889	0	5.5255e-63	1.34176e-42	6.6743e-40	4.3861e-56	5.48935e-51	7.9715e-32	5.67187e-54	2.599e-28	7.5332e-13	NA	2.1486e-18	0.058311	1	148	110.5	101	123	134	105	126.5	93	95	11	47	59	28
AfunF3_2	8526505	G	C	intron_variant	MODIFIER	1956+3734G>C	NA	AFUN020405	0.9953	1	1	1	0.9942	1	0.9764	0.831	0.4146	NA	1	0.0889	0	5.5255e-63	1.34176e-42	6.6743e-40	4.3861e-56	5.48935e-51	7.9715e-32	5.67187e-54	2.599e-28	7.5332e-13	NA	2.1486e-18	0.058311	1	148	110.5	101	123	134	105	126.5	93	95	11	47	59	28
AfunF3_X	8354622	A	G	intergenic_region	MODIFIER	8354622A>G	NA	AFUN007549-AFUN007545	0.9456	0.9116	0.9504	0.9478	0.9615	0.95425	0.90645	0.8861	0.6977	NA	0	0	0	1.07985e-69	6.63395e-70	3.0618e-76	1.5495e-69	2.7099e-70	8.093e-39	9.093e-54	2.4674e-35	2.8473e-13	NA	1	1	1	87.5	93	86	100	90.5	57	104.5	71	71	NA	24	45	39
AfunF3_X	8370927	A	G	intergenic_region	MODIFIER	8370927A>G	NA	AFUN007549-AFUN007545	0.63435	0.58215	0.5689	0.5789	0.63975	0.5585	0.61945	0.3765	0.0873	0.5833	0	0	0	1.69535e-46	1.271e-43	1.0165e-37	6.6348e-44	6.806e-45	4.72095e-26	1.09535e-53	3.926e-22	0.00038807	0.0022883	1	1	1	112	75.5	67	94	87.5	82	98	71	82	NA	31	45	46
AfunF3_X	8346958	G	A	intergenic_region	MODIFIER	8346958G>A	NA	AFUN007549-AFUN007545	0.82445	0.8528	0.8559	0.7787	0.84025	0.7514	0.8169	0.8167	0.7333	0.8	0.24	0.1739	0	4.1509e-53	7.777e-59	2.2655e-46	2.4556e-43	7.471e-71	1.25995e-21	1.2074e-53	2.6503e-23	4.1351e-10	6.3493e-10	0.011145	0.054264	1	112	75.5	67	94	87.5	82	98	71	82	NA	31	45	46
AfunF3_2	8555176	T	C	synonymous_variant	LOW	753A>G	Val251Val	AFUN015889	0.95615	0.98315	0.9762	0.9659	0.95815	0.9554	0.97895	0.7681	0.3333	NA	0.5143	0	0	2.0297e-37	2.1165e-41	6.8742e-49	2.3923e-49	1.68851e-54	3.31445e-24	3.23718e-53	1.2169e-24	1.315e-08	NA	1.9562e-07	1	1	83	83.5	54	80	79.5	54	96.5	62	63	NA	32	42	33
AfunF3_2	8555176	T	C	intron_variant	MODIFIER	1957-16556T>C	NA	AFUN020405	0.95615	0.98315	0.9762	0.9659	0.95815	0.9554	0.97895	0.7681	0.3333	NA	0.5143	0	0	2.0297e-37	2.1165e-41	6.8742e-49	2.3923e-49	1.68851e-54	3.31445e-24	3.23718e-53	1.2169e-24	1.315e-08	NA	1.9562e-07	1	1	104	99	60	117	112	82	96	63	68	NA	71	47	45
AfunF3_2	8555176	T	C	intron_variant	MODIFIER	1957-16556T>C	NA	AFUN020405	0.95615	0.98315	0.9762	0.9659	0.95815	0.9554	0.97895	0.7681	0.3333	NA	0.5143	0	0	2.0297e-37	2.1165e-41	6.8742e-49	2.3923e-49	1.68851e-54	3.31445e-24	3.23718e-53	1.2169e-24	1.315e-08	NA	1.9562e-07	1	1	104	99	60	117	112	82	96	63	68	NA	71	47	45
AfunF3_X	8368784	C	T	intergenic_region	MODIFIER	8368784C>T	NA	AFUN007549-AFUN007545	0.5555	0.58035	0.5985	0.5911	0.5663	0.5542	0.59405	0.2824	0.1494	0.4865	0.0556	0	0	3.1819e-62	6.76974e-68	1.7147e-64	1.5029e-68	5.776e-60	1.15785e-33	3.34085e-53	3.0782e-21	4.9097e-08	2.432e-07	0.24648	1	1	104	99	60	117	112	82	96	63	68	NA	71	47	45
AfunF3_X	8378167	A	C	intergenic_region	MODIFIER	8378167A>C	NA	AFUN007549-AFUN007545	0.6998	0.68945	0.6255	0.7087	0.74795	0.69985	0.67735	0.44	0.2302	0.35	0.0192	0	0	8.6295e-70	6.8335e-61	6.1274e-62	3.6554e-70	4.73205e-77	4.36225e-43	5.039e-53	1.2769e-24	3.0134e-10	0.004158	0.5	1	1	88.5	94	94	94	89	70	86	88	70	NA	14	42	38
AfunF3_X	8241286	A	G	intergenic_region	MODIFIER	8241286A>G	NA	AFUN007560-AFUN007559	1	0.98875	0.9885	1	0.98685	0.9759	0.9889	1	0.9836	NA	0.9667	0.0714	0	3.3779e-43	2.1402e-44	2.7498e-51	6.9429e-55	2.1402e-44	7.77e-29	8.692e-53	1.0659e-41	1.035e-35	NA	2.6212e-16	0.059137	1	92.5	83	80	78	90.5	73	105	86	84	NA	43	48	53
AfunF3_X	8353760	C	T	intergenic_region	MODIFIER	8353760C>T	NA	AFUN007549-AFUN007545	0.49995	0.50215	0.4523	0.5382	0.5241	0.4795	0.52705	0.4228	0.2308	0.5161	0.093	0	0.0256	3.29585e-57	3.4459e-52	1.9984e-47	1.178e-62	2.81951e-61	3.91985e-27	1.6645e-52	2.4548e-23	1.3082e-08	1.0995e-06	0.057784	1	0.5	95	91	94	97	93	72.5	96.5	84	71	20	17	42	35
AfunF3_2	8507359	G	C,A	intron_variant	MODIFIER	1731-7984G>A	NA	AFUN020405	0.91785	0.92595	0.9762	0.8878	0.89725	0.93755	0.95155	0.7701	0.4231	NA	0.3478	0	0	5.5687e-40	1.2949e-37	1.5893e-46	8.7931e-48	4.29182e-43	1.18375e-28	3.4571e-52	1.6537e-30	1.4308e-12	NA	0.0015455	1	1	91	97.5	95	76	94.5	67	94.5	84	74	NA	25	56	35
AfunF3_2	8507359	G	C,A	intron_variant	MODIFIER	1731-7984G>C	NA	AFUN020405	0.91785	0.92595	0.9762	0.8878	0.89725	0.93755	0.95155	0.7701	0.4231	NA	0.3478	0	0	5.5687e-40	1.2949e-37	1.5893e-46	8.7931e-48	4.29182e-43	1.18375e-28	3.4571e-52	1.6537e-30	1.4308e-12	NA	0.0015455	1	1	93.5	77	77	72	96	71	84.5	61	73	NA	22	35	54
AfunF3_2	8507359	G	C,A	intron_variant	MODIFIER	1731-7984G>A	NA	AFUN020405	0.91785	0.92595	0.9762	0.8878	0.89725	0.93755	0.95155	0.7701	0.4231	NA	0.3478	0	0	5.5687e-40	1.2949e-37	1.5893e-46	8.7931e-48	4.29182e-43	1.18375e-28	3.4571e-52	1.6537e-30	1.4308e-12	NA	0.0015455	1	1	93.5	77	77	72	96	71	84.5	61	73	NA	22	35	54
AfunF3_2	8507359	G	C,A	intron_variant	MODIFIER	1731-7984G>C	NA	AFUN020405	0.91785	0.92595	0.9762	0.8878	0.89725	0.93755	0.95155	0.7701	0.4231	NA	0.3478	0	0	5.5687e-40	1.2949e-37	1.5893e-46	8.7931e-48	4.29182e-43	1.18375e-28	3.4571e-52	1.6537e-30	1.4308e-12	NA	0.0015455	1	1	83.5	101	90	81	95.5	66.5	102	84	84	NA	34	51	42
AfunF3_2	8567285	C	A	intron_variant	MODIFIER	1957-4447C>A	NA	AFUN020405	0.95305	1	1	0.9341	0.99005	0.97	0.9842	0.8148	0.4375	NA	0.2444	0	0	1.8512e-49	1.3555e-45	6.8219e-46	2.7294e-45	3.57182e-58	1.0881e-20	8.383e-52	3.5751e-31	8.2552e-11	NA	0.00024398	1	1	84.5	69	62	70	63.5	74	98.5	58	60	NA	36	52	28
AfunF3_2	8567285	C	A	intron_variant	MODIFIER	1957-4447C>A	NA	AFUN020405	0.95305	1	1	0.9341	0.99005	0.97	0.9842	0.8148	0.4375	NA	0.2444	0	0	1.8512e-49	1.3555e-45	6.8219e-46	2.7294e-45	3.57182e-58	1.0881e-20	8.383e-52	3.5751e-31	8.2552e-11	NA	0.00024398	1	1	84.5	69	62	70	63.5	74	98.5	58	60	NA	36	52	28
AfunF3_X	8336583	G	T	intergenic_region	MODIFIER	8336583G>T	NA	AFUN007550-AFUN007549	0.98405	0.99205	0.9907	0.9658	0.9948	1	0.97795	0.3294	0.1954	1	0.9643	0.0455	0	1.4683e-54	2.15925e-47	6.972e-64	1.7491e-67	5.51185e-57	3.15845e-31	1.3749e-51	2.5816e-10	3.2121e-06	5.4125e-06	5.6837e-31	0.24713	1	113.5	70.5	59	75	94	74.5	85.5	48	49	NA	68	45	28
AfunF3_2	8571300	G	A	intron_variant	MODIFIER	1957-432G>A	NA	AFUN020405	0.9821	0.98735	1	0.9512	0.9889	1	1	0.7681	0.5079	NA	0.5769	0	0	1.0509e-42	7.53465e-44	2.6498e-39	1.4598e-42	2.2997e-50	3.0756e-28	1.3749e-51	3.3306e-24	1.1052e-12	NA	1.7241e-06	1	1	117	94.5	64	117	110.5	88.5	103	62	67	11	69	36	35
AfunF3_2	8571300	G	A	intron_variant	MODIFIER	1957-432G>A	NA	AFUN020405	0.9821	0.98735	1	0.9512	0.9889	1	1	0.7681	0.5079	NA	0.5769	0	0	1.0509e-42	7.53465e-44	2.6498e-39	1.4598e-42	2.2997e-50	3.0756e-28	1.3749e-51	3.3306e-24	1.1052e-12	NA	1.7241e-06	1	1	117	94.5	64	117	110.5	88.5	103	62	67	11	69	36	35
AfunF3_X	8441968	T	G	synonymous_variant	LOW	1533T>G	Pro511Pro	AFUN007544	1	1	1	1	1	1	1	0.4043	0.3387	NA	1	0.0769	0	1.36645e-48	8.53711e-44	4.233e-41	2.6498e-39	3.43797e-49	4.95585e-30	1.3749e-51	1.9354e-07	6.1853e-08	NA	5.4567e-19	0.12013	1	98	76.5	64	70	83.5	72.5	99	68	88	NA	28	29	34
AfunF3_2	8505757	T	C	intron_variant	MODIFIER	1731-9586T>C	NA	AFUN020405	0.91405	0.9457	0.9259	0.9151	0.8274	0.9334	0.95425	0.6941	0.4	0.9286	0.275	0	0	1.2422e-40	2.33194e-45	3.5636e-40	1.9519e-50	1.87045e-27	6.2065e-23	2.0211e-51	1.2213e-25	6.4394e-10	3.7391e-07	0.00022064	1	1	82	89.5	99	94	87.5	74.5	101.5	94	83	NA	30	47	41
AfunF3_2	8505757	T	C	intron_variant	MODIFIER	1731-9586T>C	NA	AFUN020405	0.91405	0.9457	0.9259	0.9151	0.8274	0.9334	0.95425	0.6941	0.4	0.9286	0.275	0	0	1.2422e-40	2.33194e-45	3.5636e-40	1.9519e-50	1.87045e-27	6.2065e-23	2.0211e-51	1.2213e-25	6.4394e-10	3.7391e-07	0.00022064	1	1	82	89.5	99	94	87.5	74.5	101.5	94	83	NA	30	47	41
AfunF3_X	8355145	G	T	intergenic_region	MODIFIER	8355145G>T	NA	AFUN007549-AFUN007545	0.47865	0.5082	0.5078	0.4349	0.4849	0.4549	0.4999	0.4274	0.2529	0.5806	0.129	0	0.0625	1.01625e-43	4.1168e-51	6.0275e-50	4.962e-43	5.32681e-48	1.43955e-22	2.68449e-51	1.07e-18	5.2156e-08	1.1154e-07	0.0562	1	0.12105	83.5	83	72	90	81	67.5	102.5	68	64	11	42	54	34
AfunF3_X	8353880	G	A	intergenic_region	MODIFIER	8353880G>A	NA	AFUN007549-AFUN007545	0.5799	0.56165	0.5307	0.6298	0.5822	0.5419	0.56815	0.4747	0.25	0.48	0	0	0	1.5258e-52	3.3174e-44	8.0153e-47	8.1643e-54	1.62595e-44	4.9034e-21	4.10705e-51	5.0376e-18	2.416e-05	4.2836e-05	1	1	1	83.5	83	72	90	81	67.5	102.5	68	64	11	42	54	34
AfunF3_X	8445769	A	G	intron_variant	MODIFIER	342+11A>G	NA	AFUN021782	0.99545	0.9959	1	1	1	1	1	0.4651	0.2466	1	1	0.0455	0.5472	1.36645e-48	2.1165e-41	4.3706e-53	1.0935e-50	4.344e-55	1.2801e-33	5.4675e-51	2.3066e-15	1.1555e-06	3.698e-07	1.4508e-22	0.24713	8.7266e-12	92.5	75	69	66	85	74.5	93.5	47	62	NA	32	39	17
AfunF3_X	8445774	C	T	intron_variant	MODIFIER	342+16C>T	NA	AFUN021782	1	0.9916	1	1	0.98345	1	1	0.45	0.2603	1	1	0.0444	0.5556	3.4371e-49	5.3295e-42	1.0935e-50	4.3483e-50	4.3706e-53	1.2801e-33	5.4675e-51	7.8903e-14	4.9649e-07	9.6148e-08	2.2598e-21	0.24719	3.1807e-12	83	84.5	63	67	88	79.5	88	54	47	NA	34	41	36
AfunF3_X	8481583	C	A	intergenic_region	MODIFIER	8481583C>A	NA	AFUN007541-AFUN020736	1	1	0.987	0.9885	1	0.9878	1	0.3729	0.2373	1	1	0.04	0.3636	3.4371e-49	2.14021e-44	5.3211e-44	2.7498e-51	8.64514e-50	1.8371e-23	5.48935e-51	2.133e-08	2.5488e-05	5.4125e-06	1.3074e-16	0.5	2.7433e-06	95.5	94.5	88	82	97.5	71.5	106	101	94	14	45	36	63
AfunF3_2	8564328	A	T	synonymous_variant	LOW	102T>A	Ile34Ile	AFUN019365	0.8968	0.94975	1	0.8889	0.97205	0.897	0.97835	0.7429	0.4154	0.4375	0.1562	0.0227	0	4.7899e-41	1.1602e-37	1.729e-49	1.9583e-32	6.996e-44	1.57675e-20	1.25941e-50	2.5778e-23	2.4148e-10	0.0033988	0.026412	0.5	1	88	81.5	88	75	77.5	65.5	93.5	73	60	NA	34	45	45
AfunF3_2	8564328	A	T	intron_variant	MODIFIER	1957-7404A>T	NA	AFUN020405	0.8968	0.94975	1	0.8889	0.97205	0.897	0.97835	0.7429	0.4154	0.4375	0.1562	0.0227	0	4.7899e-41	1.1602e-37	1.729e-49	1.9583e-32	6.996e-44	1.57675e-20	1.25941e-50	2.5778e-23	2.4148e-10	0.0033988	0.026412	0.5	1	80	83.5	75	71	75	60	81.5	74	66	NA	36	47	41
AfunF3_2	8564328	A	T	intron_variant	MODIFIER	1957-7404A>T	NA	AFUN020405	0.8968	0.94975	1	0.8889	0.97205	0.897	0.97835	0.7429	0.4154	0.4375	0.1562	0.0227	0	4.7899e-41	1.1602e-37	1.729e-49	1.9583e-32	6.996e-44	1.57675e-20	1.25941e-50	2.5778e-23	2.4148e-10	0.0033988	0.026412	0.5	1	80	83.5	75	71	75	60	81.5	74	66	NA	36	47	41
AfunF3_X	8336875	C	A	intergenic_region	MODIFIER	8336875C>A	NA	AFUN007550-AFUN007549	1	0.99015	1	1	1	1	0.9963	0.3953	0.253	1	0.9459	0.0244	0	4.3573e-67	1.3879e-63	4.392e-68	6.8409e-82	1.3808e-72	5.432e-48	2.17415e-50	9.7345e-13	1.1207e-07	5.4125e-06	4.2437e-19	0.5	1	95.5	95.5	89	85	92.5	68.5	109	86	73	12	38	44	53
AfunF3_X	8318229	G	A	intergenic_region	MODIFIER	8318229G>A	NA	AFUN007551-AFUN007550	0.97045	0.9455	1	0.9661	0.95085	0.9171	0.96715	0.9881	0.989	NA	0.7083	0.04	0	8.383e-52	2.34615e-31	2.711e-45	1.5331e-63	4.75937e-41	2.10895e-19	2.2997e-50	1.729e-49	1.0988e-53	NA	8.1543e-08	0.24747	1	103	81.5	83	72	88.5	65.5	92	70	65	16	32	44	40
AfunF3_X	8481629	T	A	intergenic_region	MODIFIER	8481629T>A	NA	AFUN007541-AFUN020736	1	0.98155	1	1	1	1	1	0.3699	0.2769	1	1	0.0357	0.3235	3.43732e-49	4.41366e-46	2.711e-45	6.8742e-49	2.15928e-47	1.8371e-23	2.7209e-50	3.8541e-10	9.7371e-07	5.4125e-06	1.3074e-16	0.5	0.00018662	96.5	82	85	78	84	65	90.5	70	62	NA	39	31	33
AfunF3_X	8261142	G	T	intergenic_region	MODIFIER	8261142G>T	NA	AFUN007557-AFUN007556	1	0.9946	0.9859	1	0.9954	1	0.99025	0.2903	0.1528	1	1	0.0811	0.125	5.175e-36	3.0055e-53	1.9322e-40	4.2804e-44	3.47145e-55	7.533e-26	3.04225e-50	9.0099e-07	0.00032327	1.4176e-06	2.2598e-21	0.11986	0.013237	94	90.5	60	84	88	76	96	72	73	NA	29	45	40
AfunF3_X	8355871	C	T,CT	intergenic_region	MODIFIER	8355871C>T	NA	AFUN007549-AFUN007545	0.953	0.8885	0.9286	0.9438	0.9525	0.90375	0.90185	0.5068	0.14	NA	0.25	0	0	5.6285e-53	2.6047e-43	3.608e-44	9.4042e-49	7.077e-44	8.286e-27	3.53788e-50	1.3095e-14	0.0062398	NA	0.0049169	1	1	97	61.5	53	64	80	66	87.5	53	47	NA	25	33	32
AfunF3_X	8355871	C	T,CT	intergenic_region	MODIFIER	8355871_8355872insT	NA	AFUN007549-AFUN007545	0.953	0.8885	0.9286	0.9438	0.9525	0.90375	0.90185	0.5068	0.14	NA	0.25	0	0	5.6285e-53	2.6047e-43	3.608e-44	9.4042e-49	7.077e-44	8.286e-27	3.53788e-50	1.3095e-14	0.0062398	NA	0.0049169	1	1	97	61.5	53	64	80	66	87.5	53	47	NA	25	33	32
AfunF3_2	8531522	C	A	intron_variant	MODIFIER	1956+8751C>A	NA	AFUN020405	0.83775	0.9296	0.9322	0.8375	0.7848	0.9115	0.94695	0.7917	0.4225	NA	0.3944	0.0217	0	3.80415e-35	1.36215e-38	2.4456e-29	2.8199e-32	3.59735e-34	1.007e-24	4.805e-50	1.7783e-26	1.8624e-11	NA	1.3284e-10	0.5	1	107.5	77.5	69	72	87.5	68.5	97.5	66	81	12	23	23	34
AfunF3_2	8531522	C	A	intron_variant	MODIFIER	1956+8751C>A	NA	AFUN020405	0.83775	0.9296	0.9322	0.8375	0.7848	0.9115	0.94695	0.7917	0.4225	NA	0.3944	0.0217	0	3.80415e-35	1.36215e-38	2.4456e-29	2.8199e-32	3.59735e-34	1.007e-24	4.805e-50	1.7783e-26	1.8624e-11	NA	1.3284e-10	0.5	1	107.5	77.5	69	72	87.5	68.5	97.5	66	81	12	23	23	34
AfunF3_X	8363775	C	A	intergenic_region	MODIFIER	8363775C>A	NA	AFUN007549-AFUN007545	0.9432	0.8861	0.965	0.933	0.9429	0.9342	0.8817	0.5132	0.2268	1	0	0	0	1.9891e-64	7.71735e-64	9.4303e-77	1.3978e-88	2.28374e-64	3.05285e-38	5.333e-50	2.3308e-15	6.2266e-08	5.4125e-06	1	1	1	113	96.5	74	96	96.5	78	99	87	65	11	33	43	41
AfunF3_X	8356716	G	C	intergenic_region	MODIFIER	8356716G>C	NA	AFUN007549-AFUN007545	0.8532	0.853	0.8879	0.8938	0.85085	0.82345	0.87865	0.5581	0.3088	NA	0.1429	0	0	1.2337e-35	4.93845e-43	6.6154e-48	3.0812e-51	2.6065e-49	4.7606e-22	5.477e-50	3.2684e-19	7.6659e-08	NA	0.11585	1	1	113	96.5	74	96	96.5	78	99	87	65	11	33	43	41
AfunF3_X	8346747	C	T	intergenic_region	MODIFIER	8346747C>T	NA	AFUN007549-AFUN007545	0.88915	0.92865	0.9537	0.8783	0.91835	0.9022	0.86985	0.7742	0.7073	1	0.1333	0	0	2.5523e-50	1.428e-49	2.4579e-56	2.1513e-50	2.23695e-64	4.48225e-40	6.224e-50	4.5191e-22	6.2804e-13	5.4125e-06	0.24138	1	1	113	96.5	74	96	96.5	78	99	87	65	11	33	43	41
AfunF3_X	8368781	G	A	intergenic_region	MODIFIER	8368781G>A	NA	AFUN007549-AFUN007545	0.54865	0.573	0.5856	0.5868	0.5697	0.55075	0.58995	0.2788	0.1572	0.4722	0	0	0	1.1795e-59	2.02459e-66	2.5522e-61	3.411e-67	1.77664e-59	4.1682e-32	1.5117e-49	3.3815e-20	1.0711e-08	6.3405e-07	1	1	1	106	75	58	88	89.5	76.5	96	83	60	10	32	46	36
AfunF3_X	8351873	C	T	intergenic_region	MODIFIER	8351873C>T	NA	AFUN007549-AFUN007545	0.9498	0.961	0.9487	0.952	0.94685	0.9165	0.93805	0.9434	1	NA	0.4706	0.0455	0.1	2.4937e-60	4.93295e-63	2.9542e-60	6.8521e-65	9.42001e-51	7.9935e-22	1.8512e-49	4.4193e-27	1.3074e-16	NA	0.0013389	0.5	0.11864	106	75	58	88	89.5	76.5	96	83	60	10	32	46	36
AfunF3_X	8368254	G	A,T	intergenic_region	MODIFIER	8368254G>A	NA	AFUN007549-AFUN007545	0.50205	0.4824	0.5232	0.5076	0.5261	0.46725	0.54455	0.2973	0.1479	0.5333	0	0	0	2.69627e-43	1.68998e-46	7.289e-42	3.9321e-52	5.333e-50	2.81775e-25	2.57355e-49	6.1491e-16	1.9226e-07	7.77e-05	1	1	1	107	74.5	54	87	77.5	69.5	97	69	61	NA	37	41	46
AfunF3_X	8368254	G	A,T	intergenic_region	MODIFIER	8368254G>T	NA	AFUN007549-AFUN007545	0.50205	0.4824	0.5232	0.5076	0.5261	0.46725	0.54455	0.2973	0.1479	0.5333	0	0	0	2.69627e-43	1.68998e-46	7.289e-42	3.9321e-52	5.333e-50	2.81775e-25	2.57355e-49	6.1491e-16	1.9226e-07	7.77e-05	1	1	1	107	74.5	54	87	77.5	69.5	97	69	61	NA	37	41	46
AfunF3_X	8362943	A	T	intergenic_region	MODIFIER	8362943A>T	NA	AFUN007549-AFUN007545	0.97275	0.91375	0.9673	0.9545	0.9573	0.95205	0.95435	0.7679	0.5517	1	0.0909	0	0	1.15615e-77	8.211e-76	1.2955e-82	1.1947e-92	8.847e-45	8.0995e-30	3.02325e-49	6.0512e-39	3.8149e-19	1.1019e-10	0.11923	1	1	107	74.5	54	87	77.5	69.5	97	69	61	NA	37	41	46
AfunF3_X	8336891	T	A	intergenic_region	MODIFIER	8336891T>A	NA	AFUN007550-AFUN007549	0.99065	0.9933	1	0.9922	0.9961	1	1	0.3721	0.2222	1	0.9459	0.0513	0	1.58048e-61	2.1996e-62	6.972e-64	5.6558e-75	5.50085e-72	2.1402e-44	3.4371e-49	6.6189e-12	1.3198e-06	5.4125e-06	4.2437e-19	0.24675	1	104.5	95	75	79	97	64.5	86.5	78	65	10	38	39	27
AfunF3_X	8334534	A	G	intergenic_region	MODIFIER	8334534A>G	NA	AFUN007550-AFUN007549	1	1	1	1	1	1	1	0.3768	0.1389	NA	0.963	0.1739	0	8.70073e-53	8.692e-53	6.8742e-49	6.8742e-49	6.87505e-54	7.533e-26	3.4371e-49	8.0845e-10	0.00069868	NA	2.0165e-15	0.054264	1	90.5	79.5	54	95	93	67.5	98.5	86	84	NA	37	42	44
AfunF3_X	8372661	C	G	intergenic_region	MODIFIER	8372661C>G	NA	AFUN007549-AFUN007545	1	1	1	1	1	1	0.985	0.3924	0.2105	NA	0.9565	0	0	1.38105e-54	5.4675e-51	6.8742e-49	4.3819e-71	5.3865e-45	4.8157e-27	3.4371e-49	1.1715e-11	6.3227e-06	NA	4.7526e-13	1	1	74.5	89.5	86	91	82	64	90	83	52	10	34	50	20
AfunF3_X	8410660	G	A	intergenic_region	MODIFIER	8410660G>A	NA	AFUN007545-AFUN007544	0.97825	0.9802	1	1	0.9655	0.96665	0.97435	0.3333	0.1809	1	0.9118	0.025	0.6522	1.15867e-48	8.4045e-41	2.711e-45	2.7329e-48	6.394e-44	8.329e-23	3.4812e-49	2.4842e-10	3.448e-06	1.6637e-09	2.7308e-16	0.5	6.654e-13	85.5	88.5	93	104	89	67.5	106	77	85	NA	42	49	43
AfunF3_X	8362707	C	T	intergenic_region	MODIFIER	8362707C>T	NA	AFUN007549-AFUN007545	0.9844	0.96215	0.9669	0.984	0.98995	0.9561	0.9941	0.6364	0.3412	1	0.5652	0	0.2679	2.17255e-52	8.019e-60	3.329e-66	5.46e-72	7.736e-51	3.31445e-24	4.7021e-49	1.3076e-20	1.0363e-10	3.698e-07	3.7078e-06	1	1.0121e-05	92.5	93	72	91	95	68.5	90.5	77	69	NA	38	43	47
AfunF3_2	8539274	G	C	synonymous_variant	LOW	1545C>G	Thr515Thr	AFUN015793	0.897	0.9353	0.9663	0.8696	0.9052	0.9563	0.94425	0.7083	0.4154	0.7	0.0435	0	0	2.4784e-36	7.32259e-42	5.4886e-48	1.2001e-39	9.70555e-47	2.2425e-23	4.9769e-49	2.498e-22	2.4148e-10	0.001548	0.24725	1	1	97	85.5	64	82	86.5	71.5	90	68	76	NA	33	47	38
AfunF3_2	8539274	G	C	intron_variant	MODIFIER	1956+16503G>C	NA	AFUN020405	0.897	0.9353	0.9663	0.8696	0.9052	0.9563	0.94425	0.7083	0.4154	0.7	0.0435	0	0	2.4784e-36	7.32259e-42	5.4886e-48	1.2001e-39	9.70555e-47	2.2425e-23	4.9769e-49	2.498e-22	2.4148e-10	0.001548	0.24725	1	1	92.5	116.5	78	101	90.5	69	100.5	85	84	NA	40	49	61
AfunF3_2	8539274	G	C	intron_variant	MODIFIER	1956+16503G>C	NA	AFUN020405	0.897	0.9353	0.9663	0.8696	0.9052	0.9563	0.94425	0.7083	0.4154	0.7	0.0435	0	0	2.4784e-36	7.32259e-42	5.4886e-48	1.2001e-39	9.70555e-47	2.2425e-23	4.9769e-49	2.498e-22	2.4148e-10	0.001548	0.24725	1	1	95.5	92.5	83	104	91	82.5	103	80	80	NA	37	44	38
AfunF3_X	8368615	C	T	intergenic_region	MODIFIER	8368615C>T	NA	AFUN007549-AFUN007545	0.4233	0.455	0.4078	0.4146	0.4484	0.41035	0.4034	0.2955	0.1294	0.4324	0.1702	0	0.1833	2.0768e-55	4.0456e-60	7.9811e-53	8.9103e-54	1.43231e-57	5.7295e-33	5.2715e-49	3.9549e-27	6.2812e-09	1.9143e-06	0.0028249	1	0.00029526	95.5	92.5	83	104	91	82.5	103	80	80	NA	37	44	38
AfunF3_X	8369794	G	A	intergenic_region	MODIFIER	8369794G>A	NA	AFUN007549-AFUN007545	0.64955	0.66725	0.7135	0.6564	0.63725	0.67885	0.6723	0.3378	0.1327	0.5294	0.1176	0	0	2.8576e-42	9.88821e-51	5.6231e-55	2.7212e-53	6.0271e-49	2.0455e-34	9.48307e-49	5.7212e-18	1.8568e-05	0.00046348	0.24242	1	1	90.5	94.5	82	82	90.5	67.5	106	69	72	NA	27	23	44
AfunF3_2	8580716	G	C	intergenic_region	MODIFIER	8580716G>C	NA	AFUN020405-AFUN008362	0.89025	0.931	0.88	0.8866	0.9317	0.9381	0.97085	0.7556	0.3558	NA	0.0286	0	0	2.07885e-34	1.2174e-39	3.9659e-33	8.8242e-44	1.7001e-44	7.6155e-27	1.1532e-48	1.2991e-30	1.4535e-13	NA	0.5	1	1	87	73	53	82	82	61	88	59	58	NA	26	41	33
AfunF3_X	8319241	A	G	intergenic_region	MODIFIER	8319241A>G	NA	AFUN007551-AFUN007550	1	1	0.9875	1	1	1	1	1	1	NA	1	0.0851	0	8.4045e-41	2.1402e-44	4.3185e-47	2.7498e-51	1.36645e-48	7.77e-29	1.36645e-48	1.0773e-44	1.7384e-52	NA	4.2852e-10	0.05849	1	102.5	95.5	68	102	97.5	66	92.5	64	76	NA	62	43	47
AfunF3_2	8555758	G	C	synonymous_variant	LOW	171C>G	Ala57Ala	AFUN015889	0.96755	1	0.9863	0.9359	0.9777	0.9706	1	0.7397	0.5205	1	0.3214	0.0323	0	1.50742e-55	5.3295e-42	1.2584e-41	4.9837e-39	7.26741e-48	8.572e-25	1.36645e-48	3.89e-24	4.8769e-15	5.4125e-06	0.00091169	0.5	1	100.5	88.5	89	92	104.5	68	109	72	65	10	46	39	47
AfunF3_2	8555758	G	C	intron_variant	MODIFIER	1957-15974G>C	NA	AFUN020405	0.96755	1	0.9863	0.9359	0.9777	0.9706	1	0.7397	0.5205	1	0.3214	0.0323	0	1.50742e-55	5.3295e-42	1.2584e-41	4.9837e-39	7.26741e-48	8.572e-25	1.36645e-48	3.89e-24	4.8769e-15	5.4125e-06	0.00091169	0.5	1	418	398.5	358	357	348	308	399.5	264	201	37	47	68	60
AfunF3_2	8555758	G	C	intron_variant	MODIFIER	1957-15974G>C	NA	AFUN020405	0.96755	1	0.9863	0.9359	0.9777	0.9706	1	0.7397	0.5205	1	0.3214	0.0323	0	1.50742e-55	5.3295e-42	1.2584e-41	4.9837e-39	7.26741e-48	8.572e-25	1.36645e-48	3.89e-24	4.8769e-15	5.4125e-06	0.00091169	0.5	1	120.5	123.5	111	111	116.5	88.5	111.5	121	97	NA	35	62	38
AfunF3_X	8323088	T	C	intergenic_region	MODIFIER	8323088T>C	NA	AFUN007550-AFUN007549	1	1	1	1	1	1	1	1	1	NA	0.9167	0.0526	0	8.692e-53	8.692e-53	2.711e-45	4.3706e-53	9.27665e-56	7.9715e-32	1.36645e-48	4.1752e-38	4.1056e-35	NA	1.0078e-11	0.24667	1	83.5	96.5	78	102	102	76.5	87	113	75	NA	31	43	41
AfunF3_X	8240999	T	C	intergenic_region	MODIFIER	8240999T>C	NA	AFUN007560-AFUN007559	0.9737	0.95455	1	1	1	1	0.9844	0.9833	1	NA	0.9394	0.0755	0.1795	2.14385e-39	4.88035e-42	1.035e-35	6.7558e-43	6.8219e-46	2.9781e-25	1.36667e-48	4.1056e-35	2.5602e-33	NA	8.2416e-17	0.058946	0.0058219	107.5	79.5	68	67	102	70.5	100.5	80	85	NA	31	45	41
AfunF3_X	8355884	G	A	intergenic_region	MODIFIER	8355884G>A	NA	AFUN007549-AFUN007545	0.9558	0.9335	0.9268	0.9438	0.9496	0.92275	0.922	0.561	0.1429	NA	0	0	0	2.0748e-50	3.13601e-46	3.7254e-40	2.3991e-45	5.675e-40	7.6155e-27	1.68176e-48	1.8211e-18	0.012905	NA	1	1	1	103	77.5	73	78	87.5	63.5	94	73	73	10	28	31	34
AfunF3_X	8362729	C	T	intergenic_region	MODIFIER	8362729C>T	NA	AFUN007549-AFUN007545	0.93805	0.899	0.951	0.9675	0.9713	0.90445	0.94865	0.6915	0.3895	0.9375	0.2857	0.0172	0.3061	6.011e-66	4.06105e-59	8.9588e-75	3.3549e-83	2.05185e-60	4.54045e-23	1.94385e-48	5.5412e-28	9.1084e-14	2.8282e-08	0.002188	0.5	8.6234e-06	85.5	75	56	60	74.5	67.5	81	57	59	10	29	44	24
AfunF3_2	8571022	G	A	missense_variant	MODERATE	103C>T	His35Tyr	CYP6AD1	0.9491	0.91915	0.9796	0.9241	0.95765	0.88515	0.97345	0.7045	0.46	NA	0.0357	0	0	4.1615e-29	3.20598e-26	1.554e-28	1.8887e-38	2.7674e-42	1.5989e-16	2.7443e-48	9.3274e-14	4.3451e-09	NA	0.5	1	1	90.5	78	70	83	95	77.5	96.5	70	65	NA	26	40	41
AfunF3_2	8571022	G	A	intron_variant	MODIFIER	1957-710G>A	NA	AFUN020405	0.9491	0.91915	0.9796	0.9241	0.95765	0.88515	0.97345	0.7045	0.46	NA	0.0357	0	0	4.1615e-29	3.20598e-26	1.554e-28	1.8887e-38	2.7674e-42	1.5989e-16	2.7443e-48	9.3274e-14	4.3451e-09	NA	0.5	1	1	90.5	78	70	83	95	77.5	96.5	70	65	NA	26	40	41
AfunF3_2	8571022	G	A	intron_variant	MODIFIER	1957-710G>A	NA	AFUN020405	0.9491	0.91915	0.9796	0.9241	0.95765	0.88515	0.97345	0.7045	0.46	NA	0.0357	0	0	4.1615e-29	3.20598e-26	1.554e-28	1.8887e-38	2.7674e-42	1.5989e-16	2.7443e-48	9.3274e-14	4.3451e-09	NA	0.5	1	1	104.5	80	70	92	80.5	67	86.5	68	71	NA	37	48	32
AfunF3_X	8381653	T	C	intergenic_region	MODIFIER	8381653T>C	NA	AFUN007549-AFUN007545	0.94415	0.9367	0.9577	0.9762	0.94135	0.8518	0.9777	0.3563	0.2222	NA	0.3548	0	0	1.91235e-42	1.36215e-38	1.7396e-37	1.4523e-47	3.47305e-38	9.555e-15	2.74433e-48	1.6968e-11	1.3198e-06	NA	0.00016659	1	1	97.5	80	92	106	93	63	101.5	83	80	NA	25	46	44
AfunF3_2	8570735	T	G	synonymous_variant	LOW	390A>C	Ala130Ala	AFUN015714	0.92255	0.9152	1	0.9506	0.96085	0.9094	0.98255	0.8913	0.449	NA	0	0	0	2.3635e-35	7.8695e-26	1.0149e-32	5.5336e-42	2.11105e-40	5.682e-18	5.38261e-48	5.7183e-21	1.1173e-08	NA	1	1	1	88	90	85	97	89	68	98.5	68	73	NA	38	40	36
AfunF3_2	8570735	T	G	intron_variant	MODIFIER	1957-997T>G	NA	AFUN020405	0.92255	0.9152	1	0.9506	0.96085	0.9094	0.98255	0.8913	0.449	NA	0	0	0	2.3635e-35	7.8695e-26	1.0149e-32	5.5336e-42	2.11105e-40	5.682e-18	5.38261e-48	5.7183e-21	1.1173e-08	NA	1	1	1	72	88.5	67	81	84	63.5	80.5	90	72	NA	35	39	55
AfunF3_2	8570735	T	G	intron_variant	MODIFIER	1957-997T>G	NA	AFUN020405	0.92255	0.9152	1	0.9506	0.96085	0.9094	0.98255	0.8913	0.449	NA	0	0	0	2.3635e-35	7.8695e-26	1.0149e-32	5.5336e-42	2.11105e-40	5.682e-18	5.38261e-48	5.7183e-21	1.1173e-08	NA	1	1	1	84.5	87.5	58	78	99	82	104.5	70	67	12	31	47	42
AfunF3_X	8249480	C	T	intron_variant	MODIFIER	1082+28G>A	NA	AFUN021785	0.996	0.9823	1	0.972	1	0.96955	0.97215	0.4043	0.1842	NA	0.9737	0	0	8.645e-50	1.3555e-45	6.6743e-40	4.3992e-62	3.4371e-49	8.1415e-35	5.432e-48	3.2414e-14	3.1607e-05	NA	5.7269e-22	1	1	81	79.5	60	72	77	63	89	60	56	NA	33	53	39
AfunF3_X	8240058	A	C	synonymous_variant	LOW	780T>G	Gly260Gly	AFUN007560	0.98475	0.9878	1	1	0.97365	0.98015	0.9961	1	1	0.9	0.8621	0.1081	0.3421	5.3865e-45	4.41848e-46	6.5755e-37	2.6835e-42	2.0297e-37	3.15685e-34	5.432e-48	1.0519e-38	2.609e-36	5.9538e-05	1.3609e-12	0.057399	3.5456e-05	81	79.5	60	72	77	63	89	60	56	NA	33	53	39
AfunF3_X	8266770	G	A	intron_variant	MODIFIER	654+176C>T	NA	AFUN007555	0.9718	0.976	0.9683	1	0.97295	0.99445	0.9956	1	1	NA	0.8056	0.0204	0	7.829e-37	1.60519e-42	3.4466e-34	1.0935e-50	2.30227e-50	1.2512e-30	5.432e-48	1.0773e-44	6.6743e-40	NA	7.2821e-14	0.5	1	89	94.5	70	101	81.5	75	91.5	70	84	NA	29	49	39
AfunF3_X	8450484	T	C	synonymous_variant	LOW	753T>C	Asp251Asp	AFUN021783	0.9828	0.9878	1	1	0.97695	1	0.9898	0.3289	0.2571	NA	1	0.1154	0	2.71205e-43	3.33716e-40	1.0659e-41	6.8742e-49	1.1982e-45	4.95585e-30	5.432e-48	2.7926e-09	1.0894e-06	NA	1.3852e-19	0.11765	1	85	94.5	75	100	81.5	73	84	91	75	11	36	38	40
AfunF3_X	8217243	A	G	intergenic_region	MODIFIER	8217243A>G	NA	AFUN007565-AFUN007564	1	1	1	0.9878	1	0.99075	1	1	1	NA	1	0.0213	0.8718	1.34175e-42	2.1853e-53	1.0935e-50	2.7329e-48	2.15925e-47	5.175e-36	5.432e-48	1.7006e-43	1.0519e-38	NA	3.6742e-23	0.5	3.9902e-17	69.5	55.5	49	79	83	70.5	96	44	50	NA	28	16	36
AfunF3_X	8270933	T	A	intergenic_region	MODIFIER	8270933T>A	NA	AFUN007554-AFUN007553	0.9798	0.9709	1	0.9886	0.9936	0.98875	0.9951	1	1	NA	0.9565	0.025	0.2812	8.4045e-41	4.09775e-40	2.6498e-39	1.5472e-50	6.78e-45	1.7573e-20	5.432e-48	4.3954e-59	6.8219e-46	NA	2.9149e-12	0.5	0.0010185	108.5	89.5	79	85	82.5	75	85	71	58	NA	29	47	32
AfunF3_X	8448057	A	G	intergenic_region	MODIFIER	8448057A>G	NA	AFUN021782-AFUN021783	0.9935	0.9782	0.9789	0.9889	0.969	1	1	0.3788	0.2667	NA	0.8947	0.0222	0	2.66055e-44	1.48155e-39	5.1324e-53	9.9987e-52	4.72435e-53	4.65085e-24	5.432e-48	1.7848e-09	2.2117e-07	NA	1.6239e-17	0.5	1	81	88	73	89	73.5	55.5	94	85	81	11	34	29	45
AfunF3_X	8446019	A	G	intron_variant	MODIFIER	498+26A>G	NA	AFUN021782	1	0.985	1	0.9756	1	1	0.98935	0.3714	0.3077	NA	0.9762	0.0732	0.4615	1.3249e-39	3.41095e-46	6.8219e-46	1.0864e-47	1.72061e-51	1.2512e-30	5.432e-48	8.5141e-10	3.905e-06	NA	2.3541e-24	0.12037	1.8384e-09	93	78.5	84	102	88	61.5	93.5	77	65	NA	35	48	38
AfunF3_X	8442932	C	T	synonymous_variant	LOW	2436C>T	Asp812Asp	AFUN007544	1	0.99125	1	1	1	1	1	0.4419	0.3023	NA	0.8333	0.0488	0.027	5.494e-54	1.8726e-32	6.3169e-31	1.0659e-41	2.0876e-38	8.1415e-35	5.51845e-48	1.4658e-07	4.2025e-05	NA	6.3493e-10	0.24691	0.5	89	91	64	91	83.5	63.5	96.5	71	60	NA	34	43	32
AfunF3_2	8564061	A	G	synonymous_variant	LOW	369T>C	Phe123Phe	AFUN019365	1	1	1	1	1	1	1	0.6883	0.7101	0.6875	0.8095	0.0488	0	2.17415e-50	8.4045e-41	1.0519e-38	2.7498e-51	2.1747e-50	3.15845e-31	5.51845e-48	7.1385e-23	1.6785e-21	3.3854e-05	2.3502e-08	0.24691	1	89	91	64	91	83.5	63.5	96.5	71	60	NA	34	43	32
AfunF3_2	8564061	A	G	intron_variant	MODIFIER	1957-7671A>G	NA	AFUN020405	1	1	1	1	1	1	1	0.6883	0.7101	0.6875	0.8095	0.0488	0	2.17415e-50	8.4045e-41	1.0519e-38	2.7498e-51	2.1747e-50	3.15845e-31	5.51845e-48	7.1385e-23	1.6785e-21	3.3854e-05	2.3502e-08	0.24691	1	87	100.5	72	93	100	66.5	90.5	64	59	NA	26	47	43
AfunF3_2	8564061	A	G	intron_variant	MODIFIER	1957-7671A>G	NA	AFUN020405	1	1	1	1	1	1	1	0.6883	0.7101	0.6875	0.8095	0.0488	0	2.17415e-50	8.4045e-41	1.0519e-38	2.7498e-51	2.1747e-50	3.15845e-31	5.51845e-48	7.1385e-23	1.6785e-21	3.3854e-05	2.3502e-08	0.24691	1	90	86	55	88	90.5	79	95	46	72	11	24	38	39
AfunF3_X	8370004	T	A	intergenic_region	MODIFIER	8370004T>A	NA	AFUN007549-AFUN007545	0.57655	0.54745	0.6104	0.6107	0.54065	0.5469	0.5563	0.3488	0.1504	0.6111	0	0	0	1.03695e-53	1.62155e-46	5.7739e-57	3.5787e-60	6.84542e-50	6.2895e-30	6.215e-48	1.6452e-21	4.4086e-07	5.2969e-05	1	1	1	88.5	95	85	82	93.5	84	93.5	73	65	NA	39	47	39
AfunF3_X	8365225	A	T	intergenic_region	MODIFIER	8365225A>T	NA	AFUN007549-AFUN007545	0.9828	0.96655	0.9925	0.9613	0.9812	0.94415	0.9384	0.5862	0.2838	1	0.3158	0	0	5.4085e-80	3.17355e-71	2.3123e-77	3.3549e-83	8.15e-72	8.698e-38	6.985e-48	2.1609e-27	9.1193e-08	9.6148e-08	0.009828	1	1	88.5	95	85	82	93.5	84	93.5	73	65	NA	39	47	39
AfunF3_X	8263774	G	A	synonymous_variant	LOW	942G>A	Pro314Pro	AFUN007556	0.99455	0.97245	1	1	0.9806	0.97015	0.94775	1	1	1	0.8947	0.0294	0	5.43203e-48	5.799e-39	4.1752e-38	6.9142e-52	1.36645e-48	1.18375e-28	6.99091e-48	1.7165e-46	2.711e-45	3.698e-07	1.6239e-17	0.5	1	88.5	95	85	82	93.5	84	93.5	73	65	NA	39	47	39
AfunF3_2	8571293	G	C,A	intron_variant	MODIFIER	1957-439G>A	NA	AFUN020405	0.92115	0.8957	1	0.8701	0.95375	0.9347	0.95735	0.7246	0.4839	NA	0.2917	0	0.0244	9.198e-35	1.16512e-35	4.1752e-38	4.2492e-34	7.129e-49	8.572e-25	7.2615e-48	1.7052e-22	7.7752e-12	NA	0.0045803	1	0.5	90	80.5	63	85	93	70.5	96.5	75	67	NA	36	49	23
AfunF3_2	8571293	G	C,A	intron_variant	MODIFIER	1957-439G>C	NA	AFUN020405	0.92115	0.8957	1	0.8701	0.95375	0.9347	0.95735	0.7246	0.4839	NA	0.2917	0	0.0244	9.198e-35	1.16512e-35	4.1752e-38	4.2492e-34	7.129e-49	8.572e-25	7.2615e-48	1.7052e-22	7.7752e-12	NA	0.0045803	1	0.5	90	80.5	63	85	93	70.5	96.5	75	67	NA	36	49	23
AfunF3_2	8571293	G	C,A	intron_variant	MODIFIER	1957-439G>A	NA	AFUN020405	0.92115	0.8957	1	0.8701	0.95375	0.9347	0.95735	0.7246	0.4839	NA	0.2917	0	0.0244	9.198e-35	1.16512e-35	4.1752e-38	4.2492e-34	7.129e-49	8.572e-25	7.2615e-48	1.7052e-22	7.7752e-12	NA	0.0045803	1	0.5	82.5	74.5	69	81	93	64.5	92	77	65	10	32	26	30
AfunF3_2	8571293	G	C,A	intron_variant	MODIFIER	1957-439G>C	NA	AFUN020405	0.92115	0.8957	1	0.8701	0.95375	0.9347	0.95735	0.7246	0.4839	NA	0.2917	0	0.0244	9.198e-35	1.16512e-35	4.1752e-38	4.2492e-34	7.129e-49	8.572e-25	7.2615e-48	1.7052e-22	7.7752e-12	NA	0.0045803	1	0.5	82.5	74.5	69	81	93	64.5	92	77	65	10	32	26	30
AfunF3_X	8263735	T	C	synonymous_variant	LOW	903T>C	Ile301Ile	AFUN007556	0.9745	1	0.9848	1	0.98825	0.9617	0.98295	1	0.9848	NA	0.8421	0	0.2093	3.3779e-43	2.18531e-53	1.7754e-37	6.9142e-52	1.9345e-48	2.2425e-23	1.05595e-47	6.8742e-49	1.0519e-38	NA	1.0241e-15	1	0.0012263	96	70	61	87	80.5	66.5	99	65	65	NA	34	38	28
AfunF3_2	8571017	A	G	synonymous_variant	LOW	108T>C	Gly36Gly	AFUN015714	0.9316	0.9083	1	0.9231	0.95795	0.88995	0.9687	0.6977	0.42	NA	0.037	0	0	5.7225e-28	1.5734e-24	2.5024e-30	1.8614e-38	7.305e-43	2.7714e-16	1.6753e-47	2.8473e-13	3.2974e-08	NA	0.5	1	1	96	74.5	70	82	87	78	102	76	70	NA	33	26	36
AfunF3_2	8571017	A	G	intron_variant	MODIFIER	1957-715A>G	NA	AFUN020405	0.9316	0.9083	1	0.9231	0.95795	0.88995	0.9687	0.6977	0.42	NA	0.037	0	0	5.7225e-28	1.5734e-24	2.5024e-30	1.8614e-38	7.305e-43	2.7714e-16	1.6753e-47	2.8473e-13	3.2974e-08	NA	0.5	1	1	82	78	62	74	83.5	70.5	84.5	73	52	NA	36	41	49
AfunF3_2	8571017	A	G	intron_variant	MODIFIER	1957-715A>G	NA	AFUN020405	0.9316	0.9083	1	0.9231	0.95795	0.88995	0.9687	0.6977	0.42	NA	0.037	0	0	5.7225e-28	1.5734e-24	2.5024e-30	1.8614e-38	7.305e-43	2.7714e-16	1.6753e-47	2.8473e-13	3.2974e-08	NA	0.5	1	1	88	78.5	71	82	82	72.5	96.5	82	77	11	36	40	44
AfunF3_X	8336513	T	A	intergenic_region	MODIFIER	8336513T>A	NA	AFUN007550-AFUN007549	0.98405	0.99195	0.9884	0.9737	0.9901	0.97645	0.97025	0.3056	0.2051	NA	0.9091	0.0444	0	3.24189e-53	3.41095e-46	1.0935e-50	1.1425e-62	7.28785e-57	4.95585e-30	2.0454e-47	3.47e-08	6.484e-06	NA	7.413e-21	0.24719	1	267	247	231	244	247.5	198.5	250.5	172	133	18	19	59	63
AfunF3_X	8336594	G	A	intergenic_region	MODIFIER	8336594G>A	NA	AFUN007550-AFUN007549	0.98865	0.99595	1	0.9717	0.9737	0.995	0.9838	0.3218	0.1935	NA	1	0.0222	0.0222	1.38039e-51	3.4371e-49	1.1044e-59	1.7512e-61	2.2997e-50	3.2286e-34	2.15925e-47	2.7793e-10	1.5361e-06	NA	1.5943e-31	0.5	0.5	95.5	86.5	78	78	83.5	64	91	71	76	NA	10	42	39
AfunF3_X	8322975	T	C	intergenic_region	MODIFIER	8322975T>C	NA	AFUN007550-AFUN007549	0.9954	1	1	1	0.99285	1	1	1	0.9863	NA	1	0.05	0	1.3749e-51	8.4045e-41	4.1056e-35	1.6809e-40	2.64945e-41	1.7573e-20	2.15925e-47	4.233e-41	6.7558e-43	NA	5.1363e-16	0.24684	1	111.5	69.5	58	77	93.5	72	81	50	47	NA	68	44	27
AfunF3_X	8447039	A	G	synonymous_variant	LOW	1401A>G	Leu467Leu	AFUN021782	1	1	1	1	1	1	1	0.4808	0.1628	NA	1	0.0732	0	3.37812e-43	5.3865e-45	6.6743e-40	6.8219e-46	2.20872e-50	7.9715e-32	2.16142e-47	6.4344e-10	0.0059972	NA	2.1486e-18	0.12037	1	81.5	91.5	71	104	65.5	58.5	92	69	66	NA	30	44	31
AfunF3_X	8441890	C	G	synonymous_variant	LOW	1455C>G	Gly485Gly	AFUN007544	0.91635	0.90005	0.9833	1	0.9484	0.9007	0.93685	0.3559	0.1364	NA	0.5714	0	0	6.0995e-41	4.89585e-30	6.3137e-34	1.0519e-38	4.23617e-37	2.47795e-20	2.61435e-47	5.4448e-08	0.013026	NA	7.3043e-07	1	1	87	80.5	74	101	95	65	90.5	66	60	10	33	41	42
AfunF3_2	8572356	G	T	intron_variant	MODIFIER	2173+313G>T	NA	AFUN020405	0.8934	0.9396	0.9275	0.8854	0.94525	0.9389	0.9674	0.7229	0.4194	NA	0.2222	0	0	2.77625e-29	3.52589e-44	6.8188e-34	8.5835e-43	6.985e-48	2.30965e-27	8.4415e-47	1.943e-26	5.295e-10	NA	0.0025282	1	1	94.5	89.5	101	103	81	78	91	81	91	10	36	49	36
AfunF3_2	8572356	G	T	intron_variant	MODIFIER	2173+313G>T	NA	AFUN020405	0.8934	0.9396	0.9275	0.8854	0.94525	0.9389	0.9674	0.7229	0.4194	NA	0.2222	0	0	2.77625e-29	3.52589e-44	6.8188e-34	8.5835e-43	6.985e-48	2.30965e-27	8.4415e-47	1.943e-26	5.295e-10	NA	0.0025282	1	1	88.5	82	66	81	76.5	72.5	91.5	76	70	NA	36	34	52
AfunF3_X	8332118	A	G	intergenic_region	MODIFIER	8332118A>G	NA	AFUN007550-AFUN007549	1	0.98925	1	1	1	1	1	0.4231	0.1525	NA	0.8571	0	0	1.2801e-33	2.1165e-41	1.6283e-34	1.6809e-40	5.175e-36	7.254e-23	8.5825e-47	1.4308e-12	0.0014054	NA	4.7015e-12	1	1	92.5	73.5	73	66	85.5	61	95	75	81	10	48	39	55
AfunF3_X	8323306	A	T	intergenic_region	MODIFIER	8323306A>T	NA	AFUN007550-AFUN007549	0.9823	0.99255	0.9623	0.9868	0.9574	1	1	1	1	NA	1	0.025	0	8.645e-50	2.01145e-32	2.3675e-28	2.0875e-43	3.4094e-34	1.17705e-24	8.5825e-47	6.5755e-37	2.5024e-30	NA	2.4927e-08	0.5	1	106.5	85	91	79	96	58.5	95	60	67	NA	40	47	37
AfunF3_X	8444598	A	G	intergenic_region	MODIFIER	8444598A>G	NA	AFUN007544-AFUN021782	0.99525	0.99365	1	1	0.9876	1	1	0.4407	0.2603	NA	1	0.1053	0.3529	5.2595e-39	1.07418e-46	2.6835e-42	2.7329e-48	5.5205e-46	1.8371e-23	8.58467e-47	3.9115e-10	4.9649e-07	NA	9.3017e-24	0.057534	7.5302e-05	108	75	54	89	84.5	68.5	82.5	70	61	NA	30	40	30
AfunF3_2	8559700	T	A	intron_variant	MODIFIER	1957-12032T>A	NA	AFUN020405	0.95375	0.98615	0.9583	0.9592	0.9784	0.9403	0.98255	0.8119	0.4556	NA	0.2564	0	0	9.87105e-43	2.8528e-47	1.0863e-50	7.4338e-52	1.24993e-50	8.286e-27	1.56135e-46	8.6584e-39	1.1691e-15	NA	0.00050524	1	1	108	82.5	84	97	101.5	72.5	96	77	65	NA	82	61	47
AfunF3_2	8559700	T	A	intron_variant	MODIFIER	1957-12032T>A	NA	AFUN020405	0.95375	0.98615	0.9583	0.9592	0.9784	0.9403	0.98255	0.8119	0.4556	NA	0.2564	0	0	9.87105e-43	2.8528e-47	1.0863e-50	7.4338e-52	1.24993e-50	8.286e-27	1.56135e-46	8.6584e-39	1.1691e-15	NA	0.00050524	1	1	108	82.5	84	97	101.5	72.5	96	77	65	NA	82	61	47
AfunF3_2	8555059	C	T	synonymous_variant	LOW	870G>A	Gly290Gly	AFUN015889	0.9404	0.9935	1	0.8784	0.9942	0.9596	0.97725	0.8429	0.4423	NA	0.2895	0	0	8.4415e-47	2.711e-45	6.7558e-43	1.4069e-32	1.19615e-49	1.4763e-26	2.4287e-46	1.2923e-28	5.1348e-09	NA	0.00020455	1	1	104.5	83	82	99	101	74.5	96	74	63	NA	83	62	45
AfunF3_2	8555059	C	T	intron_variant	MODIFIER	1957-16673C>T	NA	AFUN020405	0.9404	0.9935	1	0.8784	0.9942	0.9596	0.97725	0.8429	0.4423	NA	0.2895	0	0	8.4415e-47	2.711e-45	6.7558e-43	1.4069e-32	1.19615e-49	1.4763e-26	2.4287e-46	1.2923e-28	5.1348e-09	NA	0.00020455	1	1	104.5	83	82	99	101	74.5	96	74	63	NA	83	62	45
AfunF3_2	8555059	C	T	intron_variant	MODIFIER	1957-16673C>T	NA	AFUN020405	0.9404	0.9935	1	0.8784	0.9942	0.9596	0.97725	0.8429	0.4423	NA	0.2895	0	0	8.4415e-47	2.711e-45	6.7558e-43	1.4069e-32	1.19615e-49	1.4763e-26	2.4287e-46	1.2923e-28	5.1348e-09	NA	0.00020455	1	1	104.5	83	82	99	101	74.5	96	74	63	NA	83	62	45
AfunF3_X	8318529	T	C	intergenic_region	MODIFIER	8318529T>C	NA	AFUN007551-AFUN007550	0.98945	0.94705	0.9881	0.9878	1	0.9934	0.9833	1	0.9875	NA	0.8077	0.0222	0	5.49316e-51	3.5262e-39	1.729e-49	2.7329e-48	1.3555e-45	2.9781e-25	3.0862e-46	4.233e-41	4.3185e-47	NA	3.4262e-10	0.5	1	104.5	83	82	99	101	74.5	96	74	63	NA	83	62	45
AfunF3_2	8563838	A	G	synonymous_variant	LOW	592T>C	Leu198Leu	AFUN019365	0.9562	0.9762	1	0.939	0.98	0.9681	0.98795	0.661	0.4677	0.8125	0.1579	0	0	6.3805e-47	1.36215e-38	4.3185e-47	2.54e-41	1.18273e-55	1.97155e-23	3.0862e-46	1.0886e-16	2.4857e-11	1.6121e-06	0.11486	1	1	104.5	83	82	99	101	74.5	96	74	63	NA	83	62	45
AfunF3_2	8563838	A	G	intron_variant	MODIFIER	1957-7894A>G	NA	AFUN020405	0.9562	0.9762	1	0.939	0.98	0.9681	0.98795	0.661	0.4677	0.8125	0.1579	0	0	6.3805e-47	1.36215e-38	4.3185e-47	2.54e-41	1.18273e-55	1.97155e-23	3.0862e-46	1.0886e-16	2.4857e-11	1.6121e-06	0.11486	1	1	91.5	104.5	92	94	83	59	91.5	91	60	NA	32	40	40
AfunF3_2	8563838	A	G	intron_variant	MODIFIER	1957-7894A>G	NA	AFUN020405	0.9562	0.9762	1	0.939	0.98	0.9681	0.98795	0.661	0.4677	0.8125	0.1579	0	0	6.3805e-47	1.36215e-38	4.3185e-47	2.54e-41	1.18273e-55	1.97155e-23	3.0862e-46	1.0886e-16	2.4857e-11	1.6121e-06	0.11486	1	1	91.5	104.5	92	94	83	59	91.5	91	60	NA	32	40	40
AfunF3_2	8567974	G	A	missense_variant	MODERATE	1036C>T	Arg346Cys	CYP6P2	0.9416	0.90585	1	0.9571	0.92525	0.92875	0.9774	0.7736	0.3137	NA	0	0	0	2.30365e-35	1.16664e-33	4.2804e-44	6.6292e-37	3.97436e-41	2.9683e-18	3.0862e-46	6.4214e-19	3.7826e-06	NA	1	1	1	107.5	73	71	74	76.5	60	82.5	46	48	NA	31	36	21
AfunF3_2	8567974	G	A	intron_variant	MODIFIER	1957-3758G>A	NA	AFUN020405	0.9416	0.90585	1	0.9571	0.92525	0.92875	0.9774	0.7736	0.3137	NA	0	0	0	2.30365e-35	1.16664e-33	4.2804e-44	6.6292e-37	3.97436e-41	2.9683e-18	3.0862e-46	6.4214e-19	3.7826e-06	NA	1	1	1	104	87	72	86	86.5	80	85.5	86	61	NA	39	40	46
AfunF3_2	8567974	G	A	intron_variant	MODIFIER	1957-3758G>A	NA	AFUN020405	0.9416	0.90585	1	0.9571	0.92525	0.92875	0.9774	0.7736	0.3137	NA	0	0	0	2.30365e-35	1.16664e-33	4.2804e-44	6.6292e-37	3.97436e-41	2.9683e-18	3.0862e-46	6.4214e-19	3.7826e-06	NA	1	1	1	104	87	72	86	86.5	80	85.5	86	61	NA	39	40	46
AfunF3_X	8521057	C	T	intergenic_region	MODIFIER	8521057C>T	NA	AFUN007541-AFUN020736	0.9693	0.9924	0.9839	0.9892	0.98735	0.96805	0.95295	0.5238	0.3621	NA	0.7188	0	0.0909	3.33715e-40	8.877e-38	4.1425e-35	6.9429e-55	7.03011e-44	4.9437e-23	3.08764e-46	3.6448e-13	5.1992e-08	NA	1.9117e-10	1	0.11923	104	87	72	86	86.5	80	85.5	86	61	NA	39	40	46
AfunF3_2	8575824	C	T	synonymous_variant	LOW	2655C>T	Ile885Ile	AFUN020405	0.9022	0.93815	0.9048	0.8852	0.96465	0.9156	0.9447	0.7	0.4615	0.7273	0	0	0	1.35585e-29	2.54919e-33	6.3504e-30	9.4042e-28	2.4663e-41	4.5741e-15	3.1831e-46	1.5693e-18	1.8384e-09	0.000516	1	1	1	104	87	72	86	86.5	80	85.5	86	61	NA	39	40	46
AfunF3_2	8575824	C	T	synonymous_variant	LOW	2655C>T	Ile885Ile	AFUN020405	0.9022	0.93815	0.9048	0.8852	0.96465	0.9156	0.9447	0.7	0.4615	0.7273	0	0	0	1.35585e-29	2.54919e-33	6.3504e-30	9.4042e-28	2.4663e-41	4.5741e-15	3.1831e-46	1.5693e-18	1.8384e-09	0.000516	1	1	1	96.5	88.5	89	78	88.5	63	102.5	84	82	NA	32	47	41
AfunF3_X	8232836	T	C	intergenic_region	MODIFIER	8232836T>C	NA	AFUN007563-AFUN007562	0.9901	0.99145	0.9714	0.9922	0.99555	0.9918	1	0.5263	0.25	NA	1	0.0192	0.7407	8.692e-53	8.7255e-56	2.2561e-57	6.9069e-76	5.522e-60	5.175e-36	3.41095e-46	1.6511e-23	2.476e-08	NA	3.925e-29	0.5	4.9576e-18	86	78.5	71	84	87.5	65.5	88.5	75	71	NA	23	42	51
AfunF3_X	8520398	G	C	intergenic_region	MODIFIER	8520398G>C	NA	AFUN007541-AFUN020736	0.9815	1	0.9811	0.9867	0.9885	0.98335	1	0.4167	0.2258	NA	1	0	0.2222	8.5825e-47	3.28775e-37	6.3169e-31	4.2804e-44	5.0745e-33	1.8371e-23	3.41095e-46	1.2435e-09	2.6732e-05	NA	2.0165e-15	1	0.0025282	110	82.5	84	68	89	69.5	97.5	80	62	NA	30	39	29
AfunF3_X	8319674	C	T	intergenic_region	MODIFIER	8319674C>T	NA	AFUN007551-AFUN007550	1	0.99055	0.9733	0.9892	0.95385	0.99305	1	1	1	1	1	0.0323	0	3.33715e-40	3.15845e-31	1.7006e-43	6.9429e-55	4.8235e-37	7.77e-29	3.41095e-46	2.711e-45	4.3185e-47	5.4125e-06	1.2146e-13	0.5	1	94	101.5	79	94	73	70	89	67	82	NA	28	30	42
AfunF3_X	8384968	A	G	intron_variant	MODIFIER	1102-151T>C	NA	AFUN007545	1	1	1	1	0.99365	1	0.98865	0.4182	0.1228	0.9333	1	0.0455	0	1.3555e-45	1.2814e-33	6.6743e-40	4.233e-41	3.37876e-43	4.65085e-24	3.41096e-46	5.9704e-09	0.0064254	2.4927e-08	3.3259e-17	0.24713	1	93	93	74	82	85.5	70	84	70	72	NA	36	55	31
AfunF3_X	8384968	A	G	intron_variant	MODIFIER	231+317A>G	NA	AFUN007546	1	1	1	1	0.99365	1	0.98865	0.4182	0.1228	0.9333	1	0.0455	0	1.3555e-45	1.2814e-33	6.6743e-40	4.233e-41	3.37876e-43	4.65085e-24	3.41096e-46	5.9704e-09	0.0064254	2.4927e-08	3.3259e-17	0.24713	1	91.5	84	79	80	84	66	92	71	64	NA	35	32	37
AfunF3_X	8219423	C	A	synonymous_variant	LOW	711C>A	Pro237Pro	AFUN007564	0.92225	0.94195	0.942	0.9286	0.90575	0.9708	0.9031	0.4364	0.1286	NA	0.8293	0	0	3.5386e-42	1.5673e-24	4.6073e-35	6.7734e-42	2.048e-35	8.0995e-30	6.98365e-46	2.3553e-09	0.0014851	NA	1.7333e-16	1	1	99.5	73	54	61	83.5	71	85.5	45	52	NA	35	42	36
AfunF3_2	8565999	C	T	synonymous_variant	LOW	876G>A	Ala292Ala	AFUN015802	0.9367	0.94255	0.9821	0.962	0.9446	0.9381	0.97155	0.7286	0.4545	NA	0.0645	0	0	2.72142e-43	1.28745e-37	1.0149e-32	3.8245e-42	4.30657e-41	1.02035e-21	9.2395e-46	1.2075e-22	1.2581e-11	NA	0.2459	1	1	99.5	73	54	61	83.5	71	85.5	45	52	NA	35	42	36
AfunF3_2	8565999	C	T	intron_variant	MODIFIER	1957-5733C>T	NA	AFUN020405	0.9367	0.94255	0.9821	0.962	0.9446	0.9381	0.97155	0.7286	0.4545	NA	0.0645	0	0	2.72142e-43	1.28745e-37	1.0149e-32	3.8245e-42	4.30657e-41	1.02035e-21	9.2395e-46	1.2075e-22	1.2581e-11	NA	0.2459	1	1	95.5	77	52	77	78.5	73	97	63	67	NA	31	39	37
AfunF3_2	8565999	C	T	intron_variant	MODIFIER	1957-5733C>T	NA	AFUN020405	0.9367	0.94255	0.9821	0.962	0.9446	0.9381	0.97155	0.7286	0.4545	NA	0.0645	0	0	2.72142e-43	1.28745e-37	1.0149e-32	3.8245e-42	4.30657e-41	1.02035e-21	9.2395e-46	1.2075e-22	1.2581e-11	NA	0.2459	1	1	95.5	77	52	77	78.5	73	97	63	67	NA	31	39	37
AfunF3_2	8555356	T	A	synonymous_variant	LOW	573A>T	Ala191Ala	AFUN015889	0.9579	1	1	0.9494	0.9952	0.9777	0.9878	0.8182	0.4068	NA	0.3824	0	0	6.6695e-52	5.3295e-42	6.9142e-52	7.9358e-41	7.8316e-60	6.5065e-29	1.1982e-45	7.2872e-30	3.1153e-09	NA	2.9583e-05	1	1	97	93	67	77	89.5	79.5	88.5	56	67	NA	40	38	50
AfunF3_2	8555356	T	A	intron_variant	MODIFIER	1957-16376T>A	NA	AFUN020405	0.9579	1	1	0.9494	0.9952	0.9777	0.9878	0.8182	0.4068	NA	0.3824	0	0	6.6695e-52	5.3295e-42	6.9142e-52	7.9358e-41	7.8316e-60	6.5065e-29	1.1982e-45	7.2872e-30	3.1153e-09	NA	2.9583e-05	1	1	85.5	87	71	76	84	66	86.5	62	75	NA	49	32	33
AfunF3_2	8555356	T	A	intron_variant	MODIFIER	1957-16376T>A	NA	AFUN020405	0.9579	1	1	0.9494	0.9952	0.9777	0.9878	0.8182	0.4068	NA	0.3824	0	0	6.6695e-52	5.3295e-42	6.9142e-52	7.9358e-41	7.8316e-60	6.5065e-29	1.1982e-45	7.2872e-30	3.1153e-09	NA	2.9583e-05	1	1	85.5	87	71	76	84	66	86.5	62	75	NA	49	32	33
AfunF3_X	8216271	T	C	intron_variant	MODIFIER	329+23A>G	NA	AFUN007565	0.96105	0.9863	0.9853	1	0.97305	1	0.98315	1	1	NA	0.9714	0.0222	0.8974	1.82675e-35	1.30452e-36	6.6743e-40	1.7165e-46	4.34433e-40	3.0756e-28	1.1982e-45	4.233e-41	6.6743e-40	NA	3.5146e-20	0.5	4.5343e-18	93	97	86	91	81.5	66	97	77	89	NA	23	47	45
AfunF3_2	8539001	G	A	intron_variant	MODIFIER	1956+16230G>A	NA	AFUN020405	0.8815	0.93375	0.9652	0.8454	0.88145	0.8909	0.92015	0.6471	0.2537	0.9167	0.0444	0	0	9.51e-41	5.724e-43	1.1425e-62	1.0927e-39	7.39452e-42	1.007e-24	1.31045e-45	1.0517e-18	2.3887e-06	4.8074e-06	0.24719	1	1	80.5	80.5	69	80	80	64.5	94.5	73	64	NA	42	51	35
AfunF3_2	8539001	G	A	intron_variant	MODIFIER	1956+16230G>A	NA	AFUN020405	0.8815	0.93375	0.9652	0.8454	0.88145	0.8909	0.92015	0.6471	0.2537	0.9167	0.0444	0	0	9.51e-41	5.724e-43	1.1425e-62	1.0927e-39	7.39452e-42	1.007e-24	1.31045e-45	1.0517e-18	2.3887e-06	4.8074e-06	0.24719	1	1	78	79	63	72	72.5	59.5	90	63	74	NA	26	36	47
AfunF3_X	8232841	G	T	intergenic_region	MODIFIER	8232841G>T	NA	AFUN007563-AFUN007562	1	0.9947	1	1	0.995	1	0.9961	0.5172	0.2632	NA	1	0.0189	0.7358	2.1853e-53	8.7255e-56	4.3992e-62	1.0919e-77	2.1977e-59	3.28775e-37	1.3555e-45	2.4499e-23	4.8319e-09	NA	3.925e-29	0.5	1.5602e-17	98	81.5	94	97	82	71.5	93	76	70	NA	32	61	35
AfunF3_X	8280295	A	T	intron_variant	MODIFIER	115+2382T>A	NA	AFUN007552	0.98585	0.9576	1	1	1	0.9394	0.9956	0.375	0.0968	NA	0.9	0	0	3.4571e-52	9.661e-41	1.729e-49	4.3992e-62	3.41095e-46	1.56585e-28	1.3555e-45	3.2277e-11	0.0015945	NA	4.6134e-14	1	1	108	97.5	60	101	103	79	93.5	69	64	NA	73	42	40
AfunF3_X	8319540	A	C	intergenic_region	MODIFIER	8319540A>C	NA	AFUN007551-AFUN007550	1	0.9853	1	0.9857	1	1	1	1	1	NA	0.9444	0.0566	0	2.1165e-41	2.0297e-37	1.0864e-47	7.5676e-40	1.34184e-42	1.8371e-23	1.3555e-45	1.0519e-38	2.6835e-42	NA	2.0936e-09	0.12143	1	101.5	86	65	89	94	72.5	89.5	70	64	16	25	39	40
AfunF3_X	8318606	T	C	intergenic_region	MODIFIER	8318606T>C	NA	AFUN007551-AFUN007550	1	1	1	1	1	1	1	1	1	NA	1	0.02	0	1.3555e-45	2.1402e-44	4.3954e-59	2.7329e-48	1.3555e-45	7.254e-23	1.3555e-45	4.2804e-44	1.7384e-52	NA	5.1363e-16	0.5	1	101.5	86	65	89	94	72.5	89.5	70	64	16	25	39	40
AfunF3_X	8441486	T	C	intron_variant	MODIFIER	1313-262T>C	NA	AFUN007544	1	0.9897	0.9865	1	0.9935	1	1	0.5067	0.1605	NA	1	0.0217	0	2.15925e-47	2.17432e-50	3.2103e-42	1.0864e-47	2.66271e-44	1.21715e-27	1.3555e-45	6.2293e-15	7.2404e-05	NA	2.1486e-18	0.5	1	95	81	60	83	90	65.5	78	68	59	NA	32	34	33
AfunF3_X	8217289	T	C	intergenic_region	MODIFIER	8217289T>C	NA	AFUN007565-AFUN007564	1	0.9839	1	0.9877	0.9899	1	1	1	1	NA	1	0.0789	0.8235	2.1165e-41	3.46239e-52	2.7329e-48	1.0864e-47	8.503e-44	1.3249e-39	1.3555e-45	1.0659e-41	1.657e-37	NA	1.3074e-16	0.12	1.349e-13	89.5	74.5	76	93	84	61.5	98.5	70	72	NA	37	46	40
AfunF3_X	8443442	T	C	synonymous_variant	LOW	2946T>C	Asp982Asp	AFUN007544	1	1	1	1	1	1	1	0.3871	0.1522	NA	1	0	0	5.432e-48	6.7558e-43	6.5755e-37	1.7165e-46	1.7006e-43	1.17705e-24	1.36093e-45	3.5204e-09	0.0061097	NA	4.7526e-13	1	1	97.5	96	62	76	94.5	76	87.5	65	43	NA	36	38	34
AfunF3_X	8371249	A	T	intergenic_region	MODIFIER	8371249A>T	NA	AFUN007549-AFUN007545	0.60855	0.5674	0.5842	0.6323	0.622	0.60845	0.58945	0.3548	0.1702	NA	0.186	0	0	1.01225e-53	1.8387e-41	5.0055e-47	9.5905e-58	2.43616e-49	8.282e-33	1.5481e-45	1.1725e-23	7.6032e-06	NA	0.0027329	1	1	97.5	96	61	75	96	76	87.5	63	42	NA	36	36	36
AfunF3_X	8239123	T	A	intergenic_region	MODIFIER	8239123T>A	NA	AFUN007561-AFUN007560	1	1	1	1	1	1	0.99365	1	1	1	1	0.0698	0.3953	3.41095e-46	8.645e-50	2.711e-45	1.0864e-47	3.4371e-49	7.77e-29	1.7274e-45	4.233e-41	4.2804e-44	1.4176e-06	2.4343e-27	0.12059	1.0581e-06	92	99.5	67	76	95.5	72.5	91.5	51	58	NA	45	38	44
AfunF3_2	8582517	G	C	intergenic_region	MODIFIER	8582517G>C	NA	AFUN020405-AFUN008362	0.96875	0.91965	0.9344	1	0.94495	0.99265	0.9874	0.7465	0.3182	NA	0.6364	0	0	1.7001e-32	7.6155e-27	1.7664e-30	4.3185e-47	1.7001e-32	1.7573e-20	2.1674e-45	8.1358e-24	7.1741e-08	NA	2.7817e-06	1	1	103.5	76	56	100	89.5	57	94	56	83	NA	35	54	36
AfunF3_X	8217214	T	G	intergenic_region	MODIFIER	8217214T>G	NA	AFUN007565-AFUN007564	0.96365	0.9367	0.907	0.9348	0.96485	0.90615	0.88625	0.314	0.2923	NA	0.8919	0	0	3.41095e-46	3.5386e-42	9.5798e-41	7.3082e-46	1.5011e-40	1.82675e-35	2.18691e-45	6.5865e-10	4.0861e-07	NA	5.7997e-17	1	1	103.5	76	56	100	89.5	57	94	56	83	NA	35	54	36
AfunF3_X	8363980	G	A	intergenic_region	MODIFIER	8363980G>A	NA	AFUN007549-AFUN007545	0.9391	0.84385	0.9457	0.8905	0.9383	0.9162	0.88785	0.5431	0.1858	1	0.027	0	0	1.9421e-59	1.2035e-43	6.3495e-66	1.6579e-62	4.7503e-61	1.00005e-33	3.3869e-45	6.038e-25	1.7133e-07	2.4927e-08	0.5	1	1	84	78.5	69	76	72	71	82	68	68	NA	40	46	32
AfunF3_2	8553992	C	T	intron_variant	MODIFIER	1957-17740C>T	NA	AFUN020405	0.91815	0.93745	1	0.92	0.94895	0.86215	0.9534	0.6517	0.507	NA	0.3889	0	0	3.26722e-45	5.568e-40	6.9429e-55	1.0712e-48	1.05607e-42	7.003e-17	3.5131e-45	1.6552e-24	3.5003e-14	NA	1.2704e-05	1	1	101.5	124.5	104	130	106	79.5	102	116	95	NA	49	53	53
AfunF3_2	8553992	C	T	intron_variant	MODIFIER	1957-17740C>T	NA	AFUN020405	0.91815	0.93745	1	0.92	0.94895	0.86215	0.9534	0.6517	0.507	NA	0.3889	0	0	3.26722e-45	5.568e-40	6.9429e-55	1.0712e-48	1.05607e-42	7.003e-17	3.5131e-45	1.6552e-24	3.5003e-14	NA	1.2704e-05	1	1	101.5	124.5	104	130	106	79.5	102	116	95	NA	49	53	53
AfunF3_X	8371228	A	T	intergenic_region	MODIFIER	8371228A>T	NA	AFUN007549-AFUN007545	0.63735	0.5879	0.6096	0.6473	0.64445	0.6118	0.6214	0.3506	0.1398	NA	0.0833	0	0	4.15821e-50	2.552e-36	3.0461e-46	1.9522e-55	2.72047e-49	4.8471e-29	4.08585e-45	7.1126e-22	7.7839e-05	NA	0.24468	1	1	75	95	96	92	91	73.5	91.5	82	80	10	28	27	46
AfunF3_2	8512489	A	G	intron_variant	MODIFIER	1731-2854A>G	NA	AFUN020405	0.82925	0.9619	0.8841	0.8925	0.7899	0.8986	0.95155	0.8571	0.3974	NA	0.3864	0.0435	0	8.81582e-32	1.33495e-44	8.9071e-31	4.1169e-42	3.3219e-20	2.053e-24	4.65749e-45	1.1332e-23	1.1034e-11	NA	1.1194e-06	0.24725	1	92	51.5	53	81	68	63.5	78	66	41	NA	36	39	47
AfunF3_2	8512489	A	G	intron_variant	MODIFIER	1731-2854A>G	NA	AFUN020405	0.82925	0.9619	0.8841	0.8925	0.7899	0.8986	0.95155	0.8571	0.3974	NA	0.3864	0.0435	0	8.81582e-32	1.33495e-44	8.9071e-31	4.1169e-42	3.3219e-20	2.053e-24	4.65749e-45	1.1332e-23	1.1034e-11	NA	1.1194e-06	0.24725	1	94	86	74	90	90.5	65.5	92	74	87	NA	26	58	51
AfunF3_2	8565008	G	A	intron_variant	MODIFIER	1957-6724G>A	NA	AFUN020405	0.91195	0.9363	1	0.9722	0.95775	0.87045	0.9586	0.7975	0.403	0.8	0	0	0	5.8155e-39	1.28745e-37	1.0988e-53	1.8247e-39	1.07195e-40	2.20535e-18	5.093e-45	2.3833e-29	2.751e-10	0.00035723	1	1	1	87.5	96	89	76	96	71	99	81	67	NA	32	28	34
AfunF3_2	8565008	G	A	intron_variant	MODIFIER	1957-6724G>A	NA	AFUN020405	0.91195	0.9363	1	0.9722	0.95775	0.87045	0.9586	0.7975	0.403	0.8	0	0	0	5.8155e-39	1.28745e-37	1.0988e-53	1.8247e-39	1.07195e-40	2.20535e-18	5.093e-45	2.3833e-29	2.751e-10	0.00035723	1	1	1	87.5	96	89	76	96	71	99	81	67	NA	32	28	34
AfunF3_2	8567375	C	G	intron_variant	MODIFIER	1957-4357C>G	NA	AFUN020405	0.90595	0.89875	1	0.8987	0.94935	0.87055	0.9572	0.7593	0.3333	NA	0.027	0	0	2.6939e-37	7.628e-34	6.8219e-46	2.5235e-36	6.674e-36	6.2275e-20	5.168e-45	1.0207e-18	6.4328e-08	NA	0.5	1	1	254	218.5	218	204	225.5	168	202	140	127	18	53	77	65
AfunF3_2	8567375	C	G	intron_variant	MODIFIER	1957-4357C>G	NA	AFUN020405	0.90595	0.89875	1	0.8987	0.94935	0.87055	0.9572	0.7593	0.3333	NA	0.027	0	0	2.6939e-37	7.628e-34	6.8219e-46	2.5235e-36	6.674e-36	6.2275e-20	5.168e-45	1.0207e-18	6.4328e-08	NA	0.5	1	1	254	218.5	218	204	225.5	168	202	140	127	18	53	77	65
AfunF3_X	8521542	A	T	intergenic_region	MODIFIER	8521542A>T	NA	AFUN007541-AFUN020736	0.96455	0.9844	0.9494	0.9902	0.9751	0.9899	0.99115	0.3919	0.2941	NA	1	0.0577	0.0909	4.7021e-49	1.34175e-42	1.0773e-44	7.18e-59	1.04375e-43	1.2512e-30	5.3865e-45	5.6815e-11	1.8526e-07	NA	8.4556e-18	0.12136	0.11923	98	107	92	100	84.5	59.5	96.5	89	71	NA	36	41	36
AfunF3_2	8582386	T	C	intergenic_region	MODIFIER	8582386T>C	NA	AFUN020405-AFUN008362	1	1	1	0.988	1	1	1	0.8246	0.4699	NA	0.9706	0	0	1.39675e-51	8.692e-53	6.8742e-49	6.8742e-49	3.33715e-40	1.21715e-27	5.3865e-45	1.6014e-22	4.9663e-15	NA	1.2301e-18	1	1	110	79	73	113	91	68.5	89	83	75	NA	66	47	37
AfunF3_X	8270195	C	T	synonymous_variant	LOW	198G>A	Ala66Ala	AFUN007554	0.9517	0.9165	1	1	0.9735	0.9645	1	0.3934	0.1346	NA	0.9167	0	0	2.3045e-45	2.24001e-31	1.0519e-38	1.0659e-41	5.9775e-39	2.2152e-25	5.3865e-45	3.5204e-09	0.0062977	NA	2.0653e-17	1	1	106.5	89	68	78	91.5	67	97.5	71	81	NA	41	49	48
AfunF3_X	8481432	A	G	intergenic_region	MODIFIER	8481432A>G	NA	AFUN007541-AFUN020736	1	0.9941	0.9885	1	1	1	1	0.3521	0.1646	NA	1	0.0244	0.2162	3.3779e-43	5.175e-36	2.7498e-51	2.6835e-42	5.2595e-39	7.254e-23	5.3865e-45	2.2765e-09	7.0836e-05	NA	4.7526e-13	0.5	0.0025617	95.5	67.5	72	74	78.5	65	84.5	65	73	NA	40	43	40
AfunF3_X	8438990	A	G	intron_variant	MODIFIER	1312+676A>G	NA	AFUN007544	1	1	1	1	1	1	1	1	1	NA	1	0.1765	0	5.43209e-48	2.17415e-50	2.7498e-51	1.7451e-55	2.18749e-53	3.15845e-31	5.38787e-45	5.7269e-22	1.8578e-12	NA	1.3852e-19	0.11364	1	81	81.5	66	75	77.5	65	84.5	60	71	NA	42	35	30
AfunF3_X	8392587	C	T	intergenic_region	MODIFIER	8392587C>T	NA	AFUN007545-AFUN007544	0.9859	0.99055	1	0.961	0.9589	0.93	0.9734	0.3971	0.1707	NA	0.8889	0	0.0185	3.5262e-39	1.3555e-45	4.1752e-38	5.6049e-41	2.3635e-35	1.31025e-21	5.38807e-45	2.9254e-10	3.3315e-05	NA	2.0853e-12	1	0.5	81	81.5	66	75	77.5	65	84.5	60	71	NA	42	35	30
AfunF3_X	8511496	T	C	intergenic_region	MODIFIER	8511496T>C	NA	AFUN007541-AFUN020736	0.9922	1	1	1	1	0.9722	0.9934	0.4074	0.2097	NA	0.9737	0.0714	0	8.285e-38	3.65452e-49	1.0864e-47	1.0149e-32	5.33489e-42	1.7573e-20	5.40809e-45	1.6045e-08	6.0557e-05	NA	5.7269e-22	0.12048	1	84.5	74	56	84	93	84.5	97	64	64	NA	36	47	37
AfunF3_X	8249693	A	G	synonymous_variant	LOW	897T>C	Thr299Thr	AFUN021785	0.9543	0.96385	0.9831	0.9351	0.9623	0.95675	0.98525	0.3333	0.2568	NA	0.8205	0	0.3409	4.0937e-43	2.35955e-40	2.4634e-33	1.8614e-38	1.5011e-40	1.18375e-28	6.78e-45	5.9452e-09	5.0699e-07	NA	1.9666e-15	1	7.2456e-06	84.5	74	56	84	93	84.5	97	64	64	NA	36	47	37
AfunF3_2	8572293	G	C	intron_variant	MODIFIER	2173+250G>C	NA	AFUN020405	0.93335	0.96785	1	0.9703	0.98975	0.97635	0.98855	0.7176	0.4762	NA	0.25	0.0889	0	3.9679e-41	1.56135e-46	4.3185e-47	5.0528e-55	1.34442e-55	7.2965e-32	6.78e-45	9.0332e-27	9.545e-12	NA	0.0051054	0.058311	1	87.5	97	82	83	76.5	67.5	95	57	83	NA	34	54	38
AfunF3_2	8572293	G	C	intron_variant	MODIFIER	2173+250G>C	NA	AFUN020405	0.93335	0.96785	1	0.9703	0.98975	0.97635	0.98855	0.7176	0.4762	NA	0.25	0.0889	0	3.9679e-41	1.56135e-46	4.3185e-47	5.0528e-55	1.34442e-55	7.2965e-32	6.78e-45	9.0332e-27	9.545e-12	NA	0.0051054	0.058311	1	87.5	97	82	83	76.5	67.5	95	57	83	NA	34	54	38
AfunF3_X	8270963	A	C	intergenic_region	MODIFIER	8270963A>C	NA	AFUN007554-AFUN007553	0.99275	0.9799	1	1	1	0.9942	0.9732	0.977	1	NA	0.7778	0.0238	0.1935	1.48155e-39	2.46585e-41	2.6835e-42	2.7498e-51	1.71016e-48	1.1299e-21	6.78e-45	2.7076e-48	4.2804e-44	NA	5.6888e-10	0.5	0.011977	92.5	96.5	85	97	81.5	77	95	78	90	12	21	59	39
AfunF3_X	8334542	A	T	intergenic_region	MODIFIER	8334542A>T	NA	AFUN007550-AFUN007549	1	0.97235	1	0.988	0.98235	0.94925	0.9745	0.3529	0.1299	NA	0.8889	0	0	8.69203e-53	1.56135e-46	1.0864e-47	1.4523e-47	6e-46	3.7065e-21	8.847e-45	5.0344e-09	0.00071508	NA	2.0853e-12	1	1	90	94	108	99	85	77.5	90	88	83	NA	35	44	31
AfunF3_X	8392832	G	C	intergenic_region	MODIFIER	8392832G>C	NA	AFUN007545-AFUN007544	0.97035	0.9419	0.9506	1	0.9351	0.99385	0.94925	0.3768	0.2125	NA	0.6923	0	0.0204	1.57605e-41	1.92425e-43	9.9822e-43	2.6835e-42	5.0252e-41	4.65085e-24	8.847e-45	8.0845e-10	2.9511e-06	NA	3.6611e-08	1	0.5	99.5	65.5	65	70	78.5	63.5	85	61	52	NA	36	29	25
AfunF3_X	8337033	T	C	intergenic_region	MODIFIER	8337033T>C	NA	AFUN007550-AFUN007549	0.96725	0.98	0.9189	0.9592	0.9412	0.90195	0.9252	0.4	0.1852	NA	0.7708	0	0.0179	9.1235e-40	5.3865e-45	1.2863e-35	7.4338e-52	9.4435e-39	8.329e-23	9.37e-45	9.1568e-13	1.4959e-05	NA	4.3492e-17	1	0.5	102.5	91	73	84	89.5	68.5	86	76	74	NA	27	47	41
AfunF3_2	8529713	C	T	intron_variant	MODIFIER	1956+6942C>T	NA	AFUN020405	0.85255	0.9323	0.9667	0.807	0.8465	0.90475	0.9576	0.7258	0.3768	NA	0.4675	0	0	6.9235e-35	9.0245e-43	1.9573e-32	5.6211e-43	6.012e-44	1.10485e-29	1.33495e-44	5.2553e-20	7.6618e-10	NA	6.58e-14	1	1	90	76.5	74	86	86	70	95.5	71	74	NA	27	37	35
AfunF3_2	8529713	C	T	intron_variant	MODIFIER	1956+6942C>T	NA	AFUN020405	0.85255	0.9323	0.9667	0.807	0.8465	0.90475	0.9576	0.7258	0.3768	NA	0.4675	0	0	6.9235e-35	9.0245e-43	1.9573e-32	5.6211e-43	6.012e-44	1.10485e-29	1.33495e-44	5.2553e-20	7.6618e-10	NA	6.58e-14	1	1	80	91	64	77	84	68	84.5	68	82	NA	27	49	54
AfunF3_X	8239089	G	A	intergenic_region	MODIFIER	8239089G>A	NA	AFUN007561-AFUN007560	0.9066	0.9137	0.9398	0.9892	0.93775	0.97885	0.938	1	1	NA	0.7632	0.0217	0.3333	1.1602e-37	1.39675e-45	6.7734e-42	1.6404e-53	4.7899e-41	3.31445e-24	1.33495e-44	1.657e-37	1.7006e-43	NA	1.977e-13	0.5	1.6656e-05	66.5	62	65	67	73	52.5	68	33	15	NA	NA	22	33
AfunF3_X	8441818	A	G	synonymous_variant	LOW	1383A>G	Lys461Lys	AFUN007544	0.9119	0.9425	1	0.975	0.941	0.94705	0.9293	0.4091	0.2364	NA	0.6923	0.0476	0	3.36125e-39	1.07637e-39	4.1752e-38	3.608e-44	2.05845e-42	1.90485e-26	1.33756e-44	2.2534e-10	5.473e-05	NA	3.6611e-08	0.24699	1	86	98	87	93	95	62.5	79.5	76	66	NA	37	48	38
AfunF3_X	8371251	G	A	intergenic_region	MODIFIER	8371251G>A	NA	AFUN007549-AFUN007545	0.6045	0.545	0.5771	0.6244	0.60655	0.5857	0.5798	0.3497	0.1596	NA	0.1136	0.0196	0	6.823e-53	3.2473e-38	4.7464e-46	1.8804e-56	8.49345e-49	1.07655e-30	1.5439e-44	6.5782e-23	1.665e-05	NA	0.02764	0.5	1	91	88.5	61	89	92	68	82	83	64	NA	41	50	34
AfunF3_X	8362520	A	T	intergenic_region	MODIFIER	8362520A>T	NA	AFUN007549-AFUN007545	0.96975	0.9675	0.98	0.9742	0.98755	0.9538	0.94805	0.6161	0.265	1	0.25	0	0	2.24325e-63	4.0598e-68	6.2423e-84	2.7143e-85	1.59068e-67	5.7205e-26	1.7001e-44	2.7964e-28	4.6985e-11	3.698e-07	0.0051054	1	1	86.5	81	76	93	78	70.5	100.5	63	76	NA	29	54	44
AfunF3_X	8371516	T	G	intergenic_region	MODIFIER	8371516T>G	NA	AFUN007549-AFUN007545	0.9095	0.8583	0.8942	0.9151	0.92775	0.93655	0.94515	0.3738	0.2162	NA	0.3704	0.0377	0.2453	9.42107e-51	3.15829e-42	3.1301e-47	1.9519e-50	3.3561e-44	1.16005e-25	1.7001e-44	1.0015e-14	6.156e-06	NA	0.00028066	0.24757	5.2873e-05	86.5	81	76	93	78	70.5	100.5	63	76	NA	29	54	44
AfunF3_X	8278267	G	C	intron_variant	MODIFIER	116-1446C>G	NA	AFUN007552	0.9418	0.91505	0.9474	0.8427	0.95695	0.9109	0.95675	0.3043	0.2394	NA	0.5417	0	0	4.0937e-43	7.42203e-39	4.2877e-39	1.4187e-36	4.75902e-41	2.81775e-25	1.804e-44	7.9107e-08	2.5734e-06	NA	1.1242e-05	1	1	86.5	81	76	93	78	70.5	100.5	63	76	NA	29	54	44
AfunF3_2	8557133	C	T	synonymous_variant	LOW	1299G>A	Glu433Glu	AFUN015888	0.9041	0.9398	1	0.9247	0.95915	0.9209	0.96995	0.7429	0.3944	NA	0	0	0	4.26175e-33	6.13267e-36	6.8219e-46	7.3082e-46	2.35955e-40	1.2639e-17	1.804e-44	2.5778e-23	1.3284e-10	NA	1	1	1	86.5	81	76	93	78	70.5	100.5	63	76	NA	29	54	44
AfunF3_2	8557133	C	T	intron_variant	MODIFIER	1957-14599C>T	NA	AFUN020405	0.9041	0.9398	1	0.9247	0.95915	0.9209	0.96995	0.7429	0.3944	NA	0	0	0	4.26175e-33	6.13267e-36	6.8219e-46	7.3082e-46	2.35955e-40	1.2639e-17	1.804e-44	2.5778e-23	1.3284e-10	NA	1	1	1	108	96.5	81	87	90.5	77.5	97.5	71	78	NA	33	48	50
AfunF3_2	8557133	C	T	intron_variant	MODIFIER	1957-14599C>T	NA	AFUN020405	0.9041	0.9398	1	0.9247	0.95915	0.9209	0.96995	0.7429	0.3944	NA	0	0	0	4.26175e-33	6.13267e-36	6.8219e-46	7.3082e-46	2.35955e-40	1.2639e-17	1.804e-44	2.5778e-23	1.3284e-10	NA	1	1	1	108	96.5	81	87	90.5	77.5	97.5	71	78	NA	33	48	50
AfunF3_X	8384057	G	A	intron_variant	MODIFIER	1520+14C>T	NA	AFUN007545	1	1	1	1	1	1	0.9797	0.3111	0.1319	NA	0.9545	0.0204	0	8.503e-44	2.0876e-38	6.7558e-43	2.7329e-48	3.3779e-43	2.01145e-32	2.1402e-44	2.9801e-10	0.00016573	NA	1.0931e-11	0.5	1	93.5	93	84	97	89.5	70	93.5	79	68	NA	36	60	42
AfunF3_X	8384057	G	A	intron_variant	MODIFIER	42-405G>A	NA	AFUN007546	1	1	1	1	1	1	0.9797	0.3111	0.1319	NA	0.9545	0.0204	0	8.503e-44	2.0876e-38	6.7558e-43	2.7329e-48	3.3779e-43	2.01145e-32	2.1402e-44	2.9801e-10	0.00016573	NA	1.0931e-11	0.5	1	93.5	93	84	97	89.5	70	93.5	79	68	NA	36	60	42
AfunF3_X	8383978	G	A	intron_variant	MODIFIER	1521-27C>T	NA	AFUN007545	0.94	0.9139	0.8851	0.9255	0.9764	0.9123	0.9569	0.3368	0.1279	1	0.6471	0.0222	0	7.0057e-44	1.55695e-32	8.6956e-39	4.4744e-47	8.4045e-41	2.85915e-21	2.1402e-44	9.5761e-12	0.00034579	3.698e-07	1.3675e-09	0.5	1	87	91.5	79	92	71.5	64	84.5	86	74	NA	45	55	51
AfunF3_X	8383978	G	A	intron_variant	MODIFIER	42-484G>A	NA	AFUN007546	0.94	0.9139	0.8851	0.9255	0.9764	0.9123	0.9569	0.3368	0.1279	1	0.6471	0.0222	0	7.0057e-44	1.55695e-32	8.6956e-39	4.4744e-47	8.4045e-41	2.85915e-21	2.1402e-44	9.5761e-12	0.00034579	3.698e-07	1.3675e-09	0.5	1	87	91.5	79	92	71.5	64	84.5	86	74	NA	45	55	51
AfunF3_2	8564127	A	G	synonymous_variant	LOW	303T>C	Phe101Phe	AFUN019365	0.9956	1	1	0.962	0.99385	0.989	0.99455	0.7294	0.6875	1	0.6667	0.027	0	2.52549e-66	5.3865e-45	1.0659e-41	3.8245e-42	1.1205e-46	3.2286e-34	2.1402e-44	1.989e-27	4.4825e-19	1.8578e-12	7.1675e-09	0.5	1	90	95.5	70	86	74.5	57.5	82	64	70	NA	15	40	38
AfunF3_2	8564127	A	G	intron_variant	MODIFIER	1957-7605A>G	NA	AFUN020405	0.9956	1	1	0.962	0.99385	0.989	0.99455	0.7294	0.6875	1	0.6667	0.027	0	2.52549e-66	5.3865e-45	1.0659e-41	3.8245e-42	1.1205e-46	3.2286e-34	2.1402e-44	1.989e-27	4.4825e-19	1.8578e-12	7.1675e-09	0.5	1	90	95.5	70	86	74.5	57.5	82	64	70	NA	15	40	38
AfunF3_2	8564127	A	G	intron_variant	MODIFIER	1957-7605A>G	NA	AFUN020405	0.9956	1	1	0.962	0.99385	0.989	0.99455	0.7294	0.6875	1	0.6667	0.027	0	2.52549e-66	5.3865e-45	1.0659e-41	3.8245e-42	1.1205e-46	3.2286e-34	2.1402e-44	1.989e-27	4.4825e-19	1.8578e-12	7.1675e-09	0.5	1	90	95.5	70	86	74.5	57.5	82	64	70	NA	15	40	38
AfunF3_X	8217488	C	T	intergenic_region	MODIFIER	8217488C>T	NA	AFUN007565-AFUN007564	1	1	1	1	1	1	1	1	1	NA	1	0.0517	0.8571	5.432e-48	5.3865e-45	1.0773e-44	1.0935e-50	8.645e-50	3.0756e-28	2.1402e-44	1.0864e-47	1.7006e-43	NA	3.5146e-20	0.12174	7.3092e-18	80.5	87	63	86	81.5	65	93.5	73	65	NA	30	48	39
AfunF3_X	8225768	A	G	intron_variant	MODIFIER	-38-1802T>C	NA	AFUN007563	0.98855	0.98115	0.9875	0.9588	0.99485	0.96175	0.975	0.4125	0.1765	NA	0.9375	0	0	4.4e-46	5.3865e-45	8.8e-46	2.8423e-51	2.17415e-50	3.31445e-24	2.1402e-44	1.7683e-12	0.00014358	NA	3.0612e-16	1	1	80.5	87	63	86	81.5	65	93.5	73	65	NA	30	48	39
AfunF3_X	8276935	A	G	intron_variant	MODIFIER	116-114T>C	NA	AFUN007552	1	1	1	1	0.9944	1	0.99335	1	1	NA	0.9762	0.1	0	3.33715e-40	5.0745e-33	1.7006e-43	6.6743e-40	5.43209e-48	1.1299e-21	2.1402e-44	1.035e-35	2.6498e-39	NA	2.3541e-24	0.11864	1	97.5	99.5	75	100	83.5	55	94	68	70	NA	41	48	34
AfunF3_X	8304470	A	G	intergenic_region	MODIFIER	8304470A>G	NA	AFUN007551-AFUN007550	1	0.9784	0.9867	0.987	0.95345	0.97335	0.9939	0.3151	0.1343	NA	0.9459	0	0	8.4045e-41	2.54765e-33	4.2804e-44	2.711e-45	3.86067e-33	4.45685e-21	2.14034e-44	1.5193e-08	0.0014657	NA	4.2437e-19	1	1	92	111.5	81	101	91.5	77	101.5	86	87	12	26	59	35
AfunF3_X	8444290	A	G	intergenic_region	MODIFIER	8444290A>G	NA	AFUN007544-AFUN021782	1	1	1	1	0.9936	1	1	0.4737	0.3108	NA	1	0.08	0.3091	1.3249e-39	3.4371e-49	2.7747e-60	1.1023e-56	3.41095e-46	2.01145e-32	2.14074e-44	5.9795e-14	1.5706e-08	NA	2.5024e-30	0.058732	1.768e-06	91.5	87.5	77	88	92	65	89	73	55	NA	26	54	48
AfunF3_X	8240950	A	C	intergenic_region	MODIFIER	8240950A>C	NA	AFUN007560-AFUN007559	0.99375	0.98735	1	1	1	1	1	1	1	NA	1	0.0444	0.2051	8.1415e-35	3.28775e-37	6.3169e-31	1.0773e-44	1.67954e-42	4.8157e-27	2.27575e-44	1.657e-37	2.5602e-33	NA	1.3074e-16	0.24719	0.002624	95	83	75	85	95	61	80.5	80	73	NA	34	58	42
AfunF3_2	8583818	T	A	missense_variant	MODERATE	198A>T	Leu66Phe	AFUN008362	0.96635	0.9343	0.9153	0.9531	0.939	0.8821	0.9832	0.6034	0.381	NA	0.2766	0.0286	0	1.4361e-32	2.07e-31	3.1304e-28	2.0001e-33	1.79082e-40	6.4425e-19	2.66055e-44	1.5534e-14	3.9394e-09	NA	4.6702e-05	0.5	1	102	104.5	83	124	96	73.5	101	83	95	NA	31	44	42
AfunF3_X	8521225	G	A	intergenic_region	MODIFIER	8521225G>A	NA	AFUN007541-AFUN020736	0.9772	0.9837	1	1	0.97175	1	0.9643	0.5789	0.3333	1	0.8824	0.0833	0.2162	6e-46	3.41143e-46	2.6498e-39	1.1023e-56	2.4287e-46	1.2801e-33	3.39485e-44	6.0532e-18	1.315e-08	5.4125e-06	2.5943e-15	0.058574	0.0025617	77.5	69	52	80	78	58	91.5	49	71	NA	27	37	21
AfunF3_2	8556884	T	G	intron_variant	MODIFIER	1957-14848T>G	NA	AFUN020405	0.89895	0.958	1	0.9811	0.9443	0.90145	0.96105	0.7403	0.4505	NA	0.0208	0	0	5.9095e-35	1.8627e-40	2.7747e-60	1.6038e-59	8.877e-38	1.7457e-15	3.39485e-44	1.8578e-25	1.275e-15	NA	0.5	1	1	78.5	73.5	69	73	86	62.5	85	62	60	NA	35	49	30
AfunF3_2	8556884	T	G	intron_variant	MODIFIER	1957-14848T>G	NA	AFUN020405	0.89895	0.958	1	0.9811	0.9443	0.90145	0.96105	0.7403	0.4505	NA	0.0208	0	0	5.9095e-35	1.8627e-40	2.7747e-60	1.6038e-59	8.877e-38	1.7457e-15	3.39485e-44	1.8578e-25	1.275e-15	NA	0.5	1	1	78.5	73.5	69	73	86	62.5	85	62	60	NA	35	49	30
AfunF3_X	8487619	C	T	intergenic_region	MODIFIER	8487619C>T	NA	AFUN007541-AFUN020736	0.9679	0.9669	0.913	0.9189	0.97225	0.9042	0.95845	0.4308	0.2941	0.9286	0.7857	0.0714	0	1.36645e-48	1.088e-40	2.5248e-33	1.2863e-35	8.4147e-48	3.7065e-21	3.41046e-44	8.9089e-11	9.1412e-06	9.6148e-08	1.7583e-10	0.12048	1	75.5	107.5	71	83	86	58.5	100	85	94	NA	36	41	47
AfunF3_X	8353542	T	A	intergenic_region	MODIFIER	8353542T>A	NA	AFUN007549-AFUN007545	0.5461	0.55695	0.547	0.576	0.51625	0.5406	0.5647	0.3906	0.3125	0.5909	0.0625	0	0	8.365e-50	1.41096e-50	6.9868e-50	1.5216e-49	1.3535e-42	1.32275e-29	4.7855e-44	2.223e-18	6.3106e-11	7.9741e-06	0.24603	1	1	75.5	107.5	71	83	86	58.5	100	85	94	NA	36	41	47
AfunF3_2	8565897	C	T	synonymous_variant	LOW	978G>A	Leu326Leu	AFUN015802	0.94405	0.9422	1	0.9571	0.9474	0.9037	0.9626	0.7037	0.4154	NA	0.093	0	0	2.80245e-41	8.0941e-44	9.9117e-30	6.6292e-37	7.72895e-44	4.54045e-23	6.394e-44	9.9771e-17	2.4148e-10	NA	0.058115	1	1	71.5	69.5	45	64	79	59	81	48	67	NA	19	36	38
AfunF3_2	8565897	C	T	intron_variant	MODIFIER	1957-5835C>T	NA	AFUN020405	0.94405	0.9422	1	0.9571	0.9474	0.9037	0.9626	0.7037	0.4154	NA	0.093	0	0	2.80245e-41	8.0941e-44	9.9117e-30	6.6292e-37	7.72895e-44	4.54045e-23	6.394e-44	9.9771e-17	2.4148e-10	NA	0.058115	1	1	76	85	57	103	71	61.5	80	81	68	11	29	40	44
AfunF3_2	8565897	C	T	intron_variant	MODIFIER	1957-5835C>T	NA	AFUN020405	0.94405	0.9422	1	0.9571	0.9474	0.9037	0.9626	0.7037	0.4154	NA	0.093	0	0	2.80245e-41	8.0941e-44	9.9117e-30	6.6292e-37	7.72895e-44	4.54045e-23	6.394e-44	9.9771e-17	2.4148e-10	NA	0.058115	1	1	80	68	65	88	81.5	65	98.5	88	81	NA	49	40	46
AfunF3_X	8346600	C	T	intergenic_region	MODIFIER	8346600C>T	NA	AFUN007549-AFUN007545	0.76935	0.79755	0.8652	0.729	0.7331	0.7418	0.7265	0.5783	0.2821	0.8095	0.0476	0	0	2.63955e-47	1.40635e-43	5.5353e-60	7.0441e-50	2.28945e-46	4.8157e-30	6.73652e-44	1.3809e-19	0.00021547	2.3502e-08	0.5	1	1	91	77.5	70	81	93.5	67	85	50	71	NA	33	41	34
AfunF3_X	8410706	A	T	intergenic_region	MODIFIER	8410706A>T	NA	AFUN007545-AFUN007544	0.98665	0.99075	1	1	1	0.98685	0.9644	0.4242	0.2447	1	0.9655	0.1	0.6522	1.57605e-41	8.503e-44	4.3706e-53	4.3483e-50	5.46785e-51	2.8291e-21	6.996e-44	8.6823e-16	2.5725e-08	1.4176e-06	9.9776e-16	0.057784	6.654e-13	91	77.5	70	81	93.5	67	85	50	71	NA	33	41	34
AfunF3_2	8572459	T	G	intron_variant	MODIFIER	2173+416T>G	NA	AFUN020405	0.92565	0.94405	0.9394	0.9444	0.95095	0.9458	0.98205	0.7534	0.4	NA	0.2963	0	0	2.4789e-35	1.17903e-49	2.4296e-33	6.3662e-46	2.43285e-46	3.0976e-29	6.996e-44	8.0337e-25	2.4283e-11	NA	0.0021337	1	1	91	77.5	70	81	93.5	67	85	50	71	NA	33	41	34
AfunF3_2	8572459	T	G	intron_variant	MODIFIER	2173+416T>G	NA	AFUN020405	0.92565	0.94405	0.9394	0.9444	0.95095	0.9458	0.98205	0.7534	0.4	NA	0.2963	0	0	2.4789e-35	1.17903e-49	2.4296e-33	6.3662e-46	2.43285e-46	3.0976e-29	6.996e-44	8.0337e-25	2.4283e-11	NA	0.0021337	1	1	91	77.5	70	81	93.5	67	85	50	71	NA	33	41	34
AfunF3_X	8323271	A	T	intergenic_region	MODIFIER	8323271A>T	NA	AFUN007550-AFUN007549	0.9135	0.85625	0.9577	0.9405	0.92845	0.90695	0.9373	0.3816	0.1406	NA	0.5769	0	0	2.33807e-50	1.33895e-25	1.7396e-37	1.8049e-42	3.85975e-30	7.686e-23	7.0575e-44	6.7529e-11	0.0014447	NA	1.7241e-06	1	1	78	76	48	71	73.5	62.5	78	59	44	NA	25	41	44
AfunF3_2	8571361	G	A	intron_variant	MODIFIER	1957-371G>A	NA	AFUN020405	0.91755	0.90275	1	0.9178	0.9477	0.92555	0.9512	0.7188	0.5536	NA	0.0294	0	0.0238	8.676e-35	6.0055e-31	6.6743e-40	4.727e-35	3.03505e-44	1.28985e-19	7.077e-44	2.4431e-20	1.3458e-12	NA	0.5	1	0.5	74.5	69	72	87	75.5	63	87.5	62	63	NA	30	35	32
AfunF3_2	8571361	G	A	intron_variant	MODIFIER	1957-371G>A	NA	AFUN020405	0.91755	0.90275	1	0.9178	0.9477	0.92555	0.9512	0.7188	0.5536	NA	0.0294	0	0.0238	8.676e-35	6.0055e-31	6.6743e-40	4.727e-35	3.03505e-44	1.28985e-19	7.077e-44	2.4431e-20	1.3458e-12	NA	0.5	1	0.5	105	87	62	92	86	71.5	96	87	72	13	38	66	47
AfunF3_X	8371518	T	C	intergenic_region	MODIFIER	8371518T>C	NA	AFUN007549-AFUN007545	0.91735	0.89105	0.951	0.9057	0.92665	0.9326	0.92125	0.3738	0.2162	NA	0.3571	0.0392	0.2545	2.02257e-51	1.2174e-39	1.3264e-53	2.0918e-50	4.41211e-44	3.14875e-26	7.077e-44	9.4956e-15	6.156e-06	NA	0.00033576	0.24752	2.3698e-05	105	87	62	92	86	71.5	96	87	72	13	38	66	47
AfunF3_X	8322061	A	G	synonymous_variant	LOW	444T>C	Phe148Phe	AFUN007550	1	1	1	1	1	0.9878	1	1	1	1	1	0.0408	0	1.34175e-42	2.0528e-35	1.035e-35	6.8219e-46	1.36645e-48	4.65085e-24	8.503e-44	1.5943e-31	6.6743e-40	1.4176e-06	1.2146e-13	0.24742	1	108	69	71	84	74	73	97.5	76	64	NA	26	37	39
AfunF3_X	8315415	G	A	intergenic_region	MODIFIER	8315415G>A	NA	AFUN007551-AFUN007550	0.99505	1	1	1	1	1	1	1	1	NA	1	0.0541	0.0244	5.432e-48	1.3045e-36	1.6283e-34	2.7498e-51	5.3295e-42	2.86345e-22	8.503e-44	4.1056e-35	4.1056e-35	NA	2.2598e-21	0.24658	0.5	109.5	92	65	97	87.5	71	92	73	65	NA	32	24	29
AfunF3_2	8559778	G	A	intron_variant	MODIFIER	1957-11954G>A	NA	AFUN020405	1	1	1	1	0.99295	1	1	0.7123	0.3457	NA	0.8182	0	0	1.2801e-33	2.1402e-44	2.609e-36	1.7384e-52	5.32959e-42	7.533e-26	8.50301e-44	8.0968e-23	2.1978e-10	NA	4.5192e-13	1	1	88	75.5	78	76	89.5	63	88	43	53	NA	37	37	49
AfunF3_2	8559778	G	A	intron_variant	MODIFIER	1957-11954G>A	NA	AFUN020405	1	1	1	1	0.99295	1	1	0.7123	0.3457	NA	0.8182	0	0	1.2801e-33	2.1402e-44	2.609e-36	1.7384e-52	5.32959e-42	7.533e-26	8.50301e-44	8.0968e-23	2.1978e-10	NA	4.5192e-13	1	1	76	113.5	70	75	84.5	69.5	102.5	71	66	NA	38	56	40
AfunF3_2	8559779	C	T	intron_variant	MODIFIER	1957-11953C>T	NA	AFUN020405	0.9562	1	1	0.9663	0.98075	1	1	0.7123	0.3457	NA	0.4848	0	0	2.11605e-30	2.1402e-44	6.5755e-37	5.4886e-48	8.66425e-42	7.533e-26	8.50301e-44	8.0968e-23	2.1978e-10	NA	1.364e-06	1	1	89	79	62	70	96	69	88	66	42	NA	41	31	47
AfunF3_2	8559779	C	T	intron_variant	MODIFIER	1957-11953C>T	NA	AFUN020405	0.9562	1	1	0.9663	0.98075	1	1	0.7123	0.3457	NA	0.4848	0	0	2.11605e-30	2.1402e-44	6.5755e-37	5.4886e-48	8.66425e-42	7.533e-26	8.50301e-44	8.0968e-23	2.1978e-10	NA	1.364e-06	1	1	89	79	62	70	96	69	88	66	42	NA	41	31	47
AfunF3_X	8241028	T	C	intergenic_region	MODIFIER	8241028T>C	NA	AFUN007560-AFUN007559	0.9855	0.98235	0.9825	1	0.99315	1	1	1	1	NA	0.9333	0.0784	0.125	5.2595e-38	5.175e-36	3.7452e-32	1.6809e-40	5.26579e-39	1.0743e-18	8.50303e-44	2.6498e-39	4.0229e-32	NA	4.194e-15	0.058806	0.056596	64.5	82.5	92	83	84	57	84	86	71	NA	29	28	42
AfunF3_2	8573317	C	T	intron_variant	MODIFIER	2173+1274C>T	NA	AFUN020405	0.94575	0.9835	1	0.9535	0.9702	0.95535	0.9934	0.8052	0.4605	NA	0.0385	0.0227	0	3.4094e-34	1.2801e-33	4.233e-41	7.0262e-45	2.7668e-42	7.733e-19	1.04375e-43	4.4695e-29	1.7063e-13	NA	0.5	0.5	1	85	84.5	59	81	74.5	67.5	87	77	69	NA	46	54	49
AfunF3_2	8573317	C	T	intron_variant	MODIFIER	2173+1274C>T	NA	AFUN020405	0.94575	0.9835	1	0.9535	0.9702	0.95535	0.9934	0.8052	0.4605	NA	0.0385	0.0227	0	3.4094e-34	1.2801e-33	4.233e-41	7.0262e-45	2.7668e-42	7.733e-19	1.04375e-43	4.4695e-29	1.7063e-13	NA	0.5	0.5	1	85	84.5	59	81	74.5	67.5	87	77	69	NA	46	54	49
AfunF3_2	8571583	G	A	intron_variant	MODIFIER	1957-149G>A	NA	AFUN020405	0.90165	0.9213	1	0.866	0.96285	0.9451	0.98815	0.7204	0.5385	NA	0.0333	0	0	1.2008e-43	5.8155e-39	1.729e-49	1.8458e-41	5.27066e-48	3.31445e-24	1.04375e-43	1.4286e-29	4.9668e-14	NA	0.5	1	1	99	88.5	72	80	74	78.5	89.5	74	72	NA	36	48	43
AfunF3_2	8571583	G	A	intron_variant	MODIFIER	1957-149G>A	NA	AFUN020405	0.90165	0.9213	1	0.866	0.96285	0.9451	0.98815	0.7204	0.5385	NA	0.0333	0	0	1.2008e-43	5.8155e-39	1.729e-49	1.8458e-41	5.27066e-48	3.31445e-24	1.04375e-43	1.4286e-29	4.9668e-14	NA	0.5	1	1	93.5	92	52	83	71.5	72	86	79	71	NA	29	49	43
AfunF3_2	8535394	G	A	missense_variant	MODERATE	103C>T	Pro35Ser	CYP6AA2	0.8428	0.9346	0.9844	0.9048	0.87455	0.95	0.8923	0.7324	0.4868	NA	0.0196	0	0	1.58e-32	1.9657e-37	2.7139e-36	1.2918e-39	9.773e-32	9.7865e-33	1.23467e-43	3.8538e-23	2.0619e-14	NA	0.5	1	1	94.5	93	72	87	101	84	98.5	81	81	11	33	46	45
AfunF3_2	8535394	G	A	intron_variant	MODIFIER	1956+12623G>A	NA	AFUN020405	0.8428	0.9346	0.9844	0.9048	0.87455	0.95	0.8923	0.7324	0.4868	NA	0.0196	0	0	1.58e-32	1.9657e-37	2.7139e-36	1.2918e-39	9.773e-32	9.7865e-33	1.23467e-43	3.8538e-23	2.0619e-14	NA	0.5	1	1	73	72.5	57	68	69	55.5	77.5	66	54	NA	30	51	32
AfunF3_2	8535394	G	A	intron_variant	MODIFIER	1956+12623G>A	NA	AFUN020405	0.8428	0.9346	0.9844	0.9048	0.87455	0.95	0.8923	0.7324	0.4868	NA	0.0196	0	0	1.58e-32	1.9657e-37	2.7139e-36	1.2918e-39	9.773e-32	9.7865e-33	1.23467e-43	3.8538e-23	2.0619e-14	NA	0.5	1	1	73	72.5	57	68	69	55.5	77.5	66	54	NA	30	51	32
AfunF3_2	8529717	A	G	intron_variant	MODIFIER	1956+6946A>G	NA	AFUN020405	0.99455	0.94335	1	0.9474	0.9665	0.9584	0.9574	0.7377	0.3857	NA	0.9342	0.0833	0	3.22845e-53	9.23951e-46	2.609e-36	1.6043e-58	5.577e-58	3.2286e-34	1.92425e-43	3.5667e-20	3.2861e-10	NA	6.9461e-38	0.058574	1	67.5	76	76	72	81	55.5	75	36	50	NA	28	26	28
AfunF3_2	8529717	A	G	intron_variant	MODIFIER	1956+6946A>G	NA	AFUN020405	0.99455	0.94335	1	0.9474	0.9665	0.9584	0.9574	0.7377	0.3857	NA	0.9342	0.0833	0	3.22845e-53	9.23951e-46	2.609e-36	1.6043e-58	5.577e-58	3.2286e-34	1.92425e-43	3.5667e-20	3.2861e-10	NA	6.9461e-38	0.058574	1	74.5	67	56	68	74	75	76	64	61	NA	24	27	24
AfunF3_2	8574178	G	C	intron_variant	MODIFIER	2174-1011G>C	NA	AFUN020405	0.92645	0.94905	0.9697	0.9667	0.9545	0.87355	0.96525	0.7288	0.3793	NA	0	0	0	5.675e-40	2.43995e-35	6.0362e-36	1.9573e-32	6.9415e-35	4.0543e-18	1.92425e-43	3.5103e-19	1.9179e-08	NA	1	1	1	99.5	91	79	91	97	71	94.5	86	77	NA	26	29	39
AfunF3_2	8574178	G	C	intron_variant	MODIFIER	2174-1011G>C	NA	AFUN020405	0.92645	0.94905	0.9697	0.9667	0.9545	0.87355	0.96525	0.7288	0.3793	NA	0	0	0	5.675e-40	2.43995e-35	6.0362e-36	1.9573e-32	6.9415e-35	4.0543e-18	1.92425e-43	3.5103e-19	1.9179e-08	NA	1	1	1	92	74	52	73	72	60.5	74	52	51	10	23	49	33
AfunF3_2	8505692	A	T	intron_variant	MODIFIER	1731-9651A>T	NA	AFUN020405	0.79795	0.84765	0.8481	0.8936	0.7284	0.86945	0.891	0.6154	0.3333	0.9091	0	0	0	5.319e-32	1.64135e-34	1.3625e-32	1.1448e-42	7.84451e-25	2.77455e-21	2.12005e-43	1.2216e-16	2.9084e-08	1.7011e-05	1	1	1	92	74	52	73	72	60.5	74	52	51	10	23	49	33
AfunF3_2	8505692	A	T	intron_variant	MODIFIER	1731-9651A>T	NA	AFUN020405	0.79795	0.84765	0.8481	0.8936	0.7284	0.86945	0.891	0.6154	0.3333	0.9091	0	0	0	5.319e-32	1.64135e-34	1.3625e-32	1.1448e-42	7.84451e-25	2.77455e-21	2.12005e-43	1.2216e-16	2.9084e-08	1.7011e-05	1	1	1	87	96	64	79	80	61	98	60	76	10	41	43	40
AfunF3_2	8559279	A	G	intron_variant	MODIFIER	1957-12453A>G	NA	AFUN020405	0.9219	0.94885	0.9881	0.9176	0.9357	0.9068	0.9706	0.6835	0.3649	NA	0.0698	0	0	3.59855e-29	8.093e-39	3.6961e-48	9.5798e-41	2.30365e-35	3.59165e-24	2.40295e-43	3.2052e-23	4.0499e-10	NA	0.12059	1	1	95.5	74.5	58	65	88	65.5	88	53	60	NA	35	38	32
AfunF3_2	8559279	A	G	intron_variant	MODIFIER	1957-12453A>G	NA	AFUN020405	0.9219	0.94885	0.9881	0.9176	0.9357	0.9068	0.9706	0.6835	0.3649	NA	0.0698	0	0	3.59855e-29	8.093e-39	3.6961e-48	9.5798e-41	2.30365e-35	3.59165e-24	2.40295e-43	3.2052e-23	4.0499e-10	NA	0.12059	1	1	102.5	91	83	97	92	73.5	85.5	93	65	NA	30	45	50
AfunF3_X	8262568	C	A	intron_variant	MODIFIER	448+86C>A	NA	AFUN007556	0.92505	0.8852	0.8939	0.9041	0.9487	0.8725	0.9302	0.2817	0.1884	NA	0.7895	0	0.2162	4.7589e-41	1.88924e-34	1.5065e-30	5.4023e-34	3.05285e-38	4.5514e-21	2.40302e-43	2.0088e-07	6.5501e-05	NA	3.7857e-14	1	0.0025617	102.5	91	83	97	92	73.5	85.5	93	65	NA	30	45	50
AfunF3_X	8232852	A	T	intergenic_region	MODIFIER	8232852A>T	NA	AFUN007563-AFUN007562	0.90615	0.92045	0.9077	0.8758	0.83675	0.8857	0.91955	0.5669	0.3021	NA	0.9836	0	0.4921	1.99075e-48	2.3396e-51	9.5006e-61	1.472e-66	2.80136e-51	1.1651e-33	2.6047e-43	1.195e-28	1.5353e-10	NA	1.6176e-34	1	3.2811e-12	91	74	69	88	90	67.5	88	78	77	NA	26	44	50
AfunF3_X	8442508	C	A	synonymous_variant	LOW	2073C>A	Ser691Ser	AFUN007544	0.925	0.94845	0.9412	0.8929	0.97075	0.8879	0.93325	0.4762	0.3158	NA	0.6585	0.0377	0	1.89925e-44	2.07e-31	1.7293e-34	4.1824e-38	1.48155e-39	8.673e-20	2.63613e-43	9.545e-12	7.7462e-07	NA	1.0249e-11	0.24762	1	91	74	69	88	90	67.5	88	78	77	NA	26	44	50
AfunF3_2	8555335	C	G	synonymous_variant	LOW	594G>C	Thr198Thr	AFUN015889	0.9717	0.98875	0.9888	0.9487	0.9809	0.9725	0.97955	0.7763	0.5	NA	0.3158	0	0	2.17255e-52	2.1165e-41	3.9335e-51	3.0022e-40	4.36605e-57	4.3045e-30	2.71205e-43	4.6762e-27	3.9143e-11	NA	8.7276e-05	1	1	81.5	82.5	77	84	99.5	69	86	56	66	NA	37	42	31
AfunF3_2	8555335	C	G	intron_variant	MODIFIER	1957-16397C>G	NA	AFUN020405	0.9717	0.98875	0.9888	0.9487	0.9809	0.9725	0.97955	0.7763	0.5	NA	0.3158	0	0	2.17255e-52	2.1165e-41	3.9335e-51	3.0022e-40	4.36605e-57	4.3045e-30	2.71205e-43	4.6762e-27	3.9143e-11	NA	8.7276e-05	1	1	81.5	82.5	77	84	99.5	69	86	56	66	NA	37	42	31
AfunF3_2	8555335	C	G	intron_variant	MODIFIER	1957-16397C>G	NA	AFUN020405	0.9717	0.98875	0.9888	0.9487	0.9809	0.9725	0.97955	0.7763	0.5	NA	0.3158	0	0	2.17255e-52	2.1165e-41	3.9335e-51	3.0022e-40	4.36605e-57	4.3045e-30	2.71205e-43	4.6762e-27	3.9143e-11	NA	8.7276e-05	1	1	81.5	82.5	77	84	99.5	69	86	56	66	NA	37	42	31
AfunF3_2	8583896	A	C	intron_variant	MODIFIER	175+28T>G	NA	AFUN008362	0.9486	0.94735	0.9216	0.9508	0.95395	0.94155	0.9822	0.7143	0.45	NA	0.25	0	0	1.725e-32	2.1937e-26	8.5347e-25	1.087e-31	4.09775e-40	6.2425e-28	2.71205e-43	1.0539e-17	1.6571e-10	NA	0.0023764	1	1	85	79	79	88	78.5	70	93.5	66	73	NA	29	48	46
AfunF3_2	8569334	A	G	intron_variant	MODIFIER	1957-2398A>G	NA	AFUN020405	0.9232	0.93425	1	0.9474	0.9484	0.93985	0.9722	0.8333	0.2985	NA	0.35	0.0789	0	1.27e-41	3.5386e-42	2.6498e-39	4.2877e-39	5.10183e-44	2.7716e-26	2.71205e-43	9.5212e-22	1.7998e-07	NA	1.5388e-05	0.12	1	103	84.5	64	84	84.5	75	97.5	71	76	NA	51	44	34
AfunF3_2	8569334	A	G	intron_variant	MODIFIER	1957-2398A>G	NA	AFUN020405	0.9232	0.93425	1	0.9474	0.9484	0.93985	0.9722	0.8333	0.2985	NA	0.35	0.0789	0	1.27e-41	3.5386e-42	2.6498e-39	4.2877e-39	5.10183e-44	2.7716e-26	2.71205e-43	9.5212e-22	1.7998e-07	NA	1.5388e-05	0.12	1	103	84.5	64	84	84.5	75	97.5	71	76	NA	51	44	34
AfunF3_X	8346596	C	T	intergenic_region	MODIFIER	8346596C>T	NA	AFUN007549-AFUN007545	0.762	0.7771	0.8582	0.7273	0.71845	0.75405	0.7123	0.5542	0.2632	0.8095	0.3	0	0	1.5704e-44	8.368e-42	3.5835e-56	3.3331e-49	9.88154e-44	3.19135e-30	3.13171e-43	1.8211e-18	0.00049525	2.3502e-08	0.0095308	1	1	84.5	90.5	83	83	81	63.5	94.5	85	84	11	32	42	37
AfunF3_X	8270159	T	C	synonymous_variant	LOW	234A>G	Leu78Leu	AFUN007554	1	1	1	1	1	1	1	1	1	NA	1	0.0345	0.1304	1.36645e-48	5.33489e-42	2.609e-36	1.0659e-41	3.59192e-43	7.533e-26	3.3779e-43	1.0659e-41	9.3017e-24	NA	2.1486e-18	0.5	0.11667	81.5	88.5	84	85	77	67.5	85.5	79	74	NA	43	46	46
AfunF3_X	8318089	C	G	intergenic_region	MODIFIER	8318089C>G	NA	AFUN007551-AFUN007550	1	0.98305	0.987	0.9872	0.9941	1	1	0.9851	1	NA	1	0.0455	0.0204	2.1402e-44	4.8036e-33	2.711e-45	1.356e-44	8.503e-44	1.7573e-20	3.3779e-43	4.5385e-38	6.8742e-49	NA	3.3259e-17	0.12214	0.5	99	74	68	84	80	77.5	90	63	57	NA	41	53	29
AfunF3_X	8315001	G	A	intergenic_region	MODIFIER	8315001G>A	NA	AFUN007551-AFUN007550	0.99385	0.9803	1	0.9867	1	1	1	1	0.9839	NA	0.8889	0.0488	0.04	1.1205e-46	9.668e-41	1.0659e-41	8.1874e-43	5.48935e-51	2.72835e-19	3.3779e-43	1.0773e-44	2.609e-36	NA	2.0936e-08	0.24691	0.5	95	92.5	66	76	87	78.5	89	54	67	NA	40	38	48
AfunF3_2	8564642	T	C	intron_variant	MODIFIER	1957-7090T>C	NA	AFUN020405	0.96675	1	1	0.9367	0.9944	1	1	0.8043	0.3733	NA	0.5758	0	0	5.9775e-39	2.17415e-50	2.7498e-51	1.3332e-39	7.43425e-51	7.77e-29	3.3779e-43	1.3847e-34	1.658e-10	NA	4.7323e-08	1	1	75.5	88.5	74	98	95.5	72	97.5	65	69	NA	36	32	40
AfunF3_2	8564642	T	C	intron_variant	MODIFIER	1957-7090T>C	NA	AFUN020405	0.96675	1	1	0.9367	0.9944	1	1	0.8043	0.3733	NA	0.5758	0	0	5.9775e-39	2.17415e-50	2.7498e-51	1.3332e-39	7.43425e-51	7.77e-29	3.3779e-43	1.3847e-34	1.658e-10	NA	4.7323e-08	1	1	75.5	88.5	74	98	95.5	72	97.5	65	69	NA	36	32	40
AfunF3_X	8522134	A	G	intergenic_region	MODIFIER	8522134A>G	NA	AFUN007541-AFUN020736	0.995	1	0.9836	1	0.99325	1	0.9948	0.4667	0.1833	NA	1	0.1154	0.3056	8.7277e-56	8.4045e-41	1.035e-35	1.7006e-43	8.50516e-44	4.95585e-30	3.3779e-43	5.88e-11	0.00029526	NA	5.4567e-19	0.11765	0.00019282	108.5	88	81	87	88	58	97.5	76	55	NA	36	31	32
AfunF3_2	8545856	T	G	synonymous_variant	LOW	294A>C	Val98Val	AFUN015792	0.97565	1	0.987	0.9726	1	0.98835	1	0.6909	0.3906	NA	0.2571	0	0	1.1205e-46	3.3779e-43	2.711e-45	4.7191e-40	1.34175e-42	1.9625e-29	3.3779e-43	1.3762e-16	1.5975e-09	NA	0.0010857	1	1	108.5	88	81	87	88	58	97.5	76	55	NA	36	31	32
AfunF3_2	8545856	T	G	intron_variant	MODIFIER	1956+23085T>G	NA	AFUN020405	0.97565	1	0.987	0.9726	1	0.98835	1	0.6909	0.3906	NA	0.2571	0	0	1.1205e-46	3.3779e-43	2.711e-45	4.7191e-40	1.34175e-42	1.9625e-29	3.3779e-43	1.3762e-16	1.5975e-09	NA	0.0010857	1	1	85.5	91	89	65	81.5	59.5	92.5	70	66	11	52	67	32
AfunF3_2	8545856	T	G	intron_variant	MODIFIER	1956+23085T>G	NA	AFUN020405	0.97565	1	0.987	0.9726	1	0.98835	1	0.6909	0.3906	NA	0.2571	0	0	1.1205e-46	3.3779e-43	2.711e-45	4.7191e-40	1.34175e-42	1.9625e-29	3.3779e-43	1.3762e-16	1.5975e-09	NA	0.0010857	1	1	85.5	91	89	65	81.5	59.5	92.5	70	66	11	52	67	32
AfunF3_X	8390540	T	C	intergenic_region	MODIFIER	8390540T>C	NA	AFUN007545-AFUN007544	0.96355	0.97645	0.908	0.9767	0.98765	0.93375	0.96245	0.4	0.1772	NA	0.7419	0.0233	0	2.74454e-47	5.3025e-36	8.4042e-41	9.4042e-49	4.6501e-45	2.8031e-22	3.3779e-43	1.2505e-10	3.2485e-05	NA	1.3219e-10	0.5	1	90.5	91	70	89	79.5	57.5	73	59	68	NA	29	44	34
AfunF3_X	8442917	T	C	synonymous_variant	LOW	2421T>C	Ser807Ser	AFUN007544	0.99545	1	1	1	1	1	1	0.4634	0.2619	NA	1	0.0465	0.0286	5.494e-54	3.2286e-34	1.5943e-31	1.6809e-40	2.1165e-41	7.9715e-32	3.3779e-43	1.2413e-07	0.00023046	NA	5.1363e-16	0.24706	0.5	82	86	86	70	96.5	66.5	86	74	68	NA	27	47	49
AfunF3_X	8445861	G	A	synonymous_variant	LOW	366G>A	Leu122Leu	AFUN021782	0.92395	0.9002	0.9529	0.9714	0.98305	0.9286	0.95045	0.338	0.2794	NA	0.7674	0.0784	0	8.832e-31	2.1587e-30	2.6699e-44	2.7243e-38	1.85396e-48	4.27465e-29	3.3779e-43	5.7154e-09	4.3121e-07	NA	2.9377e-15	0.058806	1	86.5	63.5	69	78	82.5	70.5	84.5	56	56	NA	24	30	33
AfunF3_X	8482092	A	G	intergenic_region	MODIFIER	8482092A>G	NA	AFUN007541-AFUN020736	1	0.99255	1	1	1	0.9922	0.99405	0.3191	0.2778	NA	0.963	0.0513	0	3.2286e-34	5.0745e-33	2.5024e-30	1.6283e-34	1.34184e-42	4.45685e-21	3.3779e-43	8.0864e-06	2.0601e-07	NA	1.4382e-14	0.24675	1	97	74.5	88	86	95	71	87.5	63	64	NA	61	51	35
AfunF3_X	8259338	G	T	synonymous_variant	LOW	1005G>T	Val335Val	AFUN007557	0.976	0.96375	1	0.942	0.98825	0.97255	0.95455	0.4286	0.2857	0.9091	1	0	0	9.661e-41	1.1632e-35	1.5943e-31	4.6073e-35	1.34177e-42	4.8157e-27	3.37876e-43	2.5383e-09	9.7866e-05	1.7011e-05	2.2598e-21	1	1	95.5	80	77	73	82	67.5	82	55	64	NA	35	40	34
AfunF3_X	8315649	T	C	intergenic_region	MODIFIER	8315649T>C	NA	AFUN007551-AFUN007550	0.98485	0.9896	0.9846	1	0.99365	0.9935	0.9538	0.45	0.1765	1	1	0	0	3.0181e-36	3.46239e-52	6.9424e-37	6.972e-64	1.72877e-45	2.86345e-22	3.54791e-43	8.6008e-14	0.00014358	1.6637e-09	8.4556e-18	1	1	95.5	95	86	79	87	60.5	84.5	92	75	NA	33	49	40
AfunF3_X	8319542	G	A	intergenic_region	MODIFIER	8319542G>A	NA	AFUN007551-AFUN007550	1	0.9603	1	0.9718	0.9936	1	0.99335	1	1	NA	0.9444	0.0566	0	8.4045e-41	2.0298e-37	1.7165e-46	7.5676e-40	5.33628e-42	1.8371e-23	4.0937e-43	2.6498e-39	1.7006e-43	NA	2.0936e-09	0.12143	1	81	83.5	73	82	102.5	60.5	89.5	65	60	NA	33	43	49
AfunF3_2	8557190	A	C	synonymous_variant	LOW	1242T>G	Arg414Arg	AFUN015888	0.90945	0.9546	1	0.957	0.9545	0.92135	0.99335	0.7568	0.3226	NA	0.0227	0	0	7.347e-39	2.50761e-39	2.711e-45	6.0465e-49	8.93141e-45	3.6658e-16	4.0937e-43	2.514e-25	1.5316e-07	NA	0.5	1	1	81	83.5	73	82	102.5	60.5	89.5	65	60	NA	33	43	49
AfunF3_2	8557190	A	C	intron_variant	MODIFIER	1957-14542A>C	NA	AFUN020405	0.90945	0.9546	1	0.957	0.9545	0.92135	0.99335	0.7568	0.3226	NA	0.0227	0	0	7.347e-39	2.50761e-39	2.711e-45	6.0465e-49	8.93141e-45	3.6658e-16	4.0937e-43	2.514e-25	1.5316e-07	NA	0.5	1	1	99.5	67	41	64	93.5	66.5	89.5	53	57	NA	20	40	40
AfunF3_2	8557190	A	C	intron_variant	MODIFIER	1957-14542A>C	NA	AFUN020405	0.90945	0.9546	1	0.957	0.9545	0.92135	0.99335	0.7568	0.3226	NA	0.0227	0	0	7.347e-39	2.50761e-39	2.711e-45	6.0465e-49	8.93141e-45	3.6658e-16	4.0937e-43	2.514e-25	1.5316e-07	NA	0.5	1	1	99.5	67	41	64	93.5	66.5	89.5	53	57	NA	20	40	40
AfunF3_X	8520333	T	A	intergenic_region	MODIFIER	8520333T>A	NA	AFUN007541-AFUN020736	1	0.99485	0.9853	1	1	0.9674	0.98685	0.5	0.3625	1	1	0	0.1471	2.15925e-47	5.2595e-39	1.1598e-38	4.3185e-47	1.2801e-33	2.2425e-23	4.0937e-43	1.6574e-14	8.2907e-11	5.4125e-06	8.9137e-21	1	0.026693	99.5	67	41	64	93.5	66.5	89.5	53	57	NA	20	40	40
AfunF3_2	8493188	C	T	intron_variant	MODIFIER	1730+18144C>T	NA	AFUN020405	0.79395	0.88035	0.9059	0.8837	0.79815	0.78675	0.8737	0.7857	0.3587	NA	0.0541	0	0	2.57075e-34	1.31775e-31	1.1136e-39	3.1017e-38	5.6025e-29	7.59e-21	4.93845e-43	1.9703e-30	3.4723e-12	NA	0.24658	1	1	85.5	83.5	59	74	87.5	65	83	57	64	10	34	29	38
AfunF3_2	8493188	C	T	intron_variant	MODIFIER	1730+18144C>T	NA	AFUN020405	0.79395	0.88035	0.9059	0.8837	0.79815	0.78675	0.8737	0.7857	0.3587	NA	0.0541	0	0	2.57075e-34	1.31775e-31	1.1136e-39	3.1017e-38	5.6025e-29	7.59e-21	4.93845e-43	1.9703e-30	3.4723e-12	NA	0.24658	1	1	88.5	76.5	68	85	90	70.5	91	47	69	NA	30	44	45
AfunF3_2	8582552	A	T	intergenic_region	MODIFIER	8582552A>T	NA	AFUN020405-AFUN008362	0.92825	0.91595	0.9359	0.9677	0.95045	0.918	0.97215	0.7317	0.3333	NA	0	0	0	4.62705e-32	9.6505e-38	4.9837e-39	2.4934e-50	5.07e-44	2.2425e-23	4.9911e-43	1.325e-26	5.7154e-09	NA	1	1	1	73	83	73	77	94.5	64.5	82	61	52	NA	28	31	39
AfunF3_X	8406783	G	A	intergenic_region	MODIFIER	8406783G>A	NA	AFUN007545-AFUN007544	0.86855	0.7756	0.8131	0.8231	0.8505	0.833	0.80625	0.4	0.2021	0.7895	0.1351	0	0	6.8515e-59	2.5744e-42	7.0389e-41	1.3103e-50	4.80636e-65	2.7008e-22	5.13452e-43	1.7781e-13	6.941e-07	2.5053e-07	0.02706	1	1	92.5	91	59	80	77	76	96.5	63	68	NA	36	51	40
AfunF3_2	8572438	T	G	intron_variant	MODIFIER	2173+395T>G	NA	AFUN020405	0.8987	0.93625	0.9394	0.9111	0.93615	0.9596	0.9706	0.7375	0.3867	NA	0.0323	0	0	2.77625e-29	1.0771e-46	2.4296e-33	1.7291e-42	1.04755e-46	1.9625e-29	7.299e-43	2.8006e-26	6.0302e-11	NA	0.5	1	1	95	75.5	62	82	77.5	59.5	89	65	62	NA	32	46	38
AfunF3_2	8572438	T	G	intron_variant	MODIFIER	2173+395T>G	NA	AFUN020405	0.8987	0.93625	0.9394	0.9111	0.93615	0.9596	0.9706	0.7375	0.3867	NA	0.0323	0	0	2.77625e-29	1.0771e-46	2.4296e-33	1.7291e-42	1.04755e-46	1.9625e-29	7.299e-43	2.8006e-26	6.0302e-11	NA	0.5	1	1	95	75.5	62	82	77.5	59.5	89	65	62	NA	32	46	38
AfunF3_2	8544526	T	A	intron_variant	MODIFIER	1956+21755T>A	NA	AFUN020405	0.8665	0.943	0.973	0.8435	0.9158	0.93025	0.94975	0.8	0.3452	NA	0.194	0	0	1.098e-34	9.605e-43	1.2199e-40	8.758e-47	8.667e-44	3.7598e-17	9.0245e-43	3.3828e-26	9.9366e-11	NA	6.4168e-05	1	1	93.5	65	61	59	85.5	65	89	64	70	NA	27	35	43
AfunF3_2	8544526	T	A	intron_variant	MODIFIER	1956+21755T>A	NA	AFUN020405	0.8665	0.943	0.973	0.8435	0.9158	0.93025	0.94975	0.8	0.3452	NA	0.194	0	0	1.098e-34	9.605e-43	1.2199e-40	8.758e-47	8.667e-44	3.7598e-17	9.0245e-43	3.3828e-26	9.9366e-11	NA	6.4168e-05	1	1	93.5	65	61	59	85.5	65	89	64	70	NA	27	35	43
AfunF3_X	8362713	C	T	intergenic_region	MODIFIER	8362713C>T	NA	AFUN007549-AFUN007545	0.92915	0.88015	0.9528	0.9688	0.9693	0.91485	0.9568	0.6667	0.3563	0.9231	0.087	0	0	4.71125e-53	1.15585e-48	4.7358e-66	2.0946e-69	2.0834e-54	3.7065e-21	9.605e-43	5.735e-23	1.7783e-11	3.698e-07	0.24444	1	1	93.5	65	61	59	85.5	65	89	64	70	NA	27	35	43
AfunF3_2	8508345	T	A	intron_variant	MODIFIER	1731-6998T>A	NA	AFUN020405	0.8302	0.85625	0.8592	0.8539	0.79635	0.8782	0.91185	0.8413	0.4194	NA	0	0	0	4.41525e-28	1.8838e-39	5.0408e-30	4.0878e-37	2.19019e-29	4.7606e-22	9.605e-43	1.0295e-25	5.295e-10	NA	1	1	1	92.5	64	60	58	85	64.5	88.5	62	68	NA	26	34	43
AfunF3_2	8508345	T	A	intron_variant	MODIFIER	1731-6998T>A	NA	AFUN020405	0.8302	0.85625	0.8592	0.8539	0.79635	0.8782	0.91185	0.8413	0.4194	NA	0	0	0	4.41525e-28	1.8838e-39	5.0408e-30	4.0878e-37	2.19019e-29	4.7606e-22	9.605e-43	1.0295e-25	5.295e-10	NA	1	1	1	92.5	64	60	58	85	64.5	88.5	62	68	NA	26	34	43
AfunF3_2	8574354	G	C	intron_variant	MODIFIER	2174-835G>C	NA	AFUN020405	0.9027	0.92415	1	0.9219	0.9464	0.92665	0.96025	0.7162	0.6032	1	0	0	0	1.09565e-38	2.7349e-33	1.7384e-52	1.2701e-31	3.4886e-38	2.00675e-21	9.605e-43	2.6163e-23	9.9942e-16	5.4125e-06	1	1	1	92.5	64	60	58	85	64.5	88.5	62	68	NA	26	34	43
AfunF3_2	8574354	G	C	intron_variant	MODIFIER	2174-835G>C	NA	AFUN020405	0.9027	0.92415	1	0.9219	0.9464	0.92665	0.96025	0.7162	0.6032	1	0	0	0	1.09565e-38	2.7349e-33	1.7384e-52	1.2701e-31	3.4886e-38	2.00675e-21	9.605e-43	2.6163e-23	9.9942e-16	5.4125e-06	1	1	1	92.5	64	60	58	85	64.5	88.5	62	68	NA	26	34	43
AfunF3_X	8411336	C	T	intergenic_region	MODIFIER	8411336C>T	NA	AFUN007545-AFUN007544	0.914	0.8243	0.9459	0.9208	0.8903	0.82225	0.8933	0.3824	0.1416	NA	0.1622	0.0204	0	2.50725e-51	1.531e-37	8.6751e-57	1.0541e-48	1.40953e-50	9.902e-20	9.60504e-43	1.8749e-14	8.577e-06	NA	0.012549	0.5	1	90.5	76	56	53	77	74.5	88	47	57	NA	35	44	38
AfunF3_X	8442505	A	C	synonymous_variant	LOW	2070A>C	Ser690Ser	AFUN007544	0.9333	0.92245	0.9412	0.8987	0.96645	0.88225	0.93175	0.4677	0.3158	NA	0.6585	0.0385	0	1.89925e-44	1.26465e-27	1.7293e-34	2.5235e-36	1.48155e-39	3.02695e-19	9.85493e-43	2.4857e-11	7.7462e-07	NA	4.2271e-12	0.24757	1	67.5	91.5	69	94	81	67	90.5	76	83	NA	37	41	47
AfunF3_X	8335887	G	A	intergenic_region	MODIFIER	8335887G>A	NA	AFUN007550-AFUN007549	0.97535	0.98675	1	1	0.9602	0.9746	0.98075	1	1	1	0.7692	0.0571	0.06	4.9911e-43	2.0876e-38	6.9142e-52	2.7621e-54	5.98482e-39	6.5715e-27	1.0509e-42	1.729e-49	2.7329e-48	5.4125e-06	6.162e-14	0.24638	0.12121	71	83.5	75	70	85	62.5	90.5	63	64	NA	15	43	38
AfunF3_2	8557790	A	G	synonymous_variant	LOW	723T>C	Thr241Thr	AFUN015888	0.9498	0.9393	0.9855	1	0.9487	0.9345	0.987	0.9388	0.6078	0.7273	0.7778	0.125	0.0208	1.3647e-45	1.86462e-40	1.6809e-40	1.0988e-53	9.307e-39	4.33715e-25	1.0509e-42	8.6743e-25	5.6397e-13	0.000516	4.0051e-13	0.056596	0.5	77	85.5	87	78	78	70.5	87	66	63	NA	26	35	35
AfunF3_2	8557790	A	G	intron_variant	MODIFIER	1957-13942A>G	NA	AFUN020405	0.9498	0.9393	0.9855	1	0.9487	0.9345	0.987	0.9388	0.6078	0.7273	0.7778	0.125	0.0208	1.3647e-45	1.86462e-40	1.6809e-40	1.0988e-53	9.307e-39	4.33715e-25	1.0509e-42	8.6743e-25	5.6397e-13	0.000516	4.0051e-13	0.056596	0.5	103	91.5	85	86	87.5	85	107.5	84	92	NA	37	40	44
AfunF3_2	8557790	A	G	intron_variant	MODIFIER	1957-13942A>G	NA	AFUN020405	0.9498	0.9393	0.9855	1	0.9487	0.9345	0.987	0.9388	0.6078	0.7273	0.7778	0.125	0.0208	1.3647e-45	1.86462e-40	1.6809e-40	1.0988e-53	9.307e-39	4.33715e-25	1.0509e-42	8.6743e-25	5.6397e-13	0.000516	4.0051e-13	0.056596	0.5	107	75.5	59	87	85	69.5	83.5	53	59	10	35	28	33
AfunF3_X	8239514	G	C	intergenic_region	MODIFIER	8239514G>C	NA	AFUN007561-AFUN007560	1	1	0.9861	1	0.9941	0.9684	0.987	1	1	1	0.9512	0.0577	0.5435	8.7465e-59	4.3861e-56	2.6835e-42	1.7451e-55	4.7021e-49	1.8371e-23	1.0509e-42	4.3185e-47	4.233e-41	1.4176e-06	3.6742e-23	0.12136	3.158e-10	110.5	84	84	96	96	78	92	74	61	10	76	60	42
AfunF3_2	8553937	C	T	intron_variant	MODIFIER	1957-17795C>T	NA	AFUN020405	0.9336	0.93695	0.9892	0.951	0.92805	0.8351	0.9685	0.6782	0.4167	NA	0.2593	0	0	2.4287e-46	8.675e-39	1.6404e-53	7.4107e-53	1.3025e-41	3.35785e-16	1.0509e-42	3.1472e-25	3.2079e-13	NA	0.0050143	1	1	118	74.5	79	91	91.5	65	99.5	90	90	10	20	39	39
AfunF3_2	8553937	C	T	intron_variant	MODIFIER	1957-17795C>T	NA	AFUN020405	0.9336	0.93695	0.9892	0.951	0.92805	0.8351	0.9685	0.6782	0.4167	NA	0.2593	0	0	2.4287e-46	8.675e-39	1.6404e-53	7.4107e-53	1.3025e-41	3.35785e-16	1.0509e-42	3.1472e-25	3.2079e-13	NA	0.0050143	1	1	118	74.5	79	91	91.5	65	99.5	90	90	10	20	39	39
AfunF3_X	8441503	T	A	intron_variant	MODIFIER	1313-245T>A	NA	AFUN007544	1	0.9935	1	1	0.98725	0.9889	0.987	0.5	0.1605	NA	1	0.0217	0	1.36645e-48	2.66055e-44	6.7558e-43	2.7329e-48	1.37709e-45	2.2152e-25	1.0509e-42	9.3121e-14	7.2404e-05	NA	2.1486e-18	0.5	1	97.5	75	67	76	98.5	72.5	94	53	48	NA	29	37	55
AfunF3_X	8389215	C	T	intergenic_region	MODIFIER	8389215C>T	NA	AFUN007545-AFUN007544	0.97405	0.97405	1	1	0.98875	0.94505	0.9747	0.3222	0.1023	NA	1	0	0.0377	2.1853e-53	1.57605e-41	4.3992e-62	2.7747e-60	7.82292e-51	5.8855e-28	1.0509e-42	1.257e-10	0.0015753	NA	8.9137e-21	1	0.24762	82	91	78	93	90.5	63.5	95	82	72	NA	33	50	42
AfunF3_2	8570798	G	A	synonymous_variant	LOW	327C>T	Asp109Asp	AFUN015714	0.9478	0.93065	0.9818	0.9552	0.9747	0.8675	0.9809	0.72	0.4815	NA	0.2564	0	0	3.1742e-38	2.3583e-31	5.6837e-31	3.6535e-35	3.96793e-41	2.94905e-15	1.0509e-42	4.7433e-16	2.7171e-10	NA	0.00050524	1	1	91	94	66	90	94	74	91	80	75	NA	31	47	53
AfunF3_2	8570798	G	A	intron_variant	MODIFIER	1957-934G>A	NA	AFUN020405	0.9478	0.93065	0.9818	0.9552	0.9747	0.8675	0.9809	0.72	0.4815	NA	0.2564	0	0	3.1742e-38	2.3583e-31	5.6837e-31	3.6535e-35	3.96793e-41	2.94905e-15	1.0509e-42	4.7433e-16	2.7171e-10	NA	0.00050524	1	1	121	104	87	96	121	85	127	85	87	10	64	45	37
AfunF3_2	8570798	G	A	intron_variant	MODIFIER	1957-934G>A	NA	AFUN020405	0.9478	0.93065	0.9818	0.9552	0.9747	0.8675	0.9809	0.72	0.4815	NA	0.2564	0	0	3.1742e-38	2.3583e-31	5.6837e-31	3.6535e-35	3.96793e-41	2.94905e-15	1.0509e-42	4.7433e-16	2.7171e-10	NA	0.00050524	1	1	121	104	87	96	121	85	127	85	87	10	64	45	37
AfunF3_2	8505513	G	T	intron_variant	MODIFIER	1731-9830G>T	NA	AFUN020405	0.8221	0.9023	0.8876	0.8704	0.73865	0.845	0.872	0.7556	0.4098	0.7692	0.1034	0.0435	0	4.48306e-40	1.7481e-36	6.8091e-40	1.4974e-46	1.9619e-26	1.233e-18	1.10128e-42	1.2991e-30	1.3291e-09	5.3843e-05	0.11842	0.24725	1	121	104	87	96	121	85	127	85	87	10	64	45	37
AfunF3_2	8505513	G	T	intron_variant	MODIFIER	1731-9830G>T	NA	AFUN020405	0.8221	0.9023	0.8876	0.8704	0.73865	0.845	0.872	0.7556	0.4098	0.7692	0.1034	0.0435	0	4.48306e-40	1.7481e-36	6.8091e-40	1.4974e-46	1.9619e-26	1.233e-18	1.10128e-42	1.2991e-30	1.3291e-09	5.3843e-05	0.11842	0.24725	1	121	104	87	96	121	85	127	85	87	10	64	45	37
AfunF3_2	8517187	G	C	intron_variant	MODIFIER	1822+1753G>C	NA	AFUN020405	0.8405	0.9453	0.875	0.7975	0.8003	0.88185	0.87755	0.6833	0.4737	0.9	0.0488	0	0.025	4.41525e-28	1.2949e-37	4.9973e-28	1.3408e-29	3.46798e-29	8.1195e-18	1.17742e-42	9.148e-18	5.9795e-14	5.9538e-05	0.24691	1	0.5	208	154	132	168	164.5	140.5	194	91	95	21	68	60	34
AfunF3_2	8517187	G	C	intron_variant	MODIFIER	1822+1753G>C	NA	AFUN020405	0.8405	0.9453	0.875	0.7975	0.8003	0.88185	0.87755	0.6833	0.4737	0.9	0.0488	0	0.025	4.41525e-28	1.2949e-37	4.9973e-28	1.3408e-29	3.46798e-29	8.1195e-18	1.17742e-42	9.148e-18	5.9795e-14	5.9538e-05	0.24691	1	0.5	208	154	132	168	164.5	140.5	194	91	95	21	68	60	34
AfunF3_X	8371141	A	T	intergenic_region	MODIFIER	8371141A>T	NA	AFUN007549-AFUN007545	0.64745	0.61415	0.6507	0.6356	0.64375	0.61245	0.6033	0.4233	0.1524	0.65	0.0833	0.0328	0	2.12261e-63	3.99065e-44	1.0437e-61	1.1222e-58	4.57886e-57	1.76655e-33	1.30885e-42	1.6757e-25	8.228e-06	6.4422e-06	0.11957	0.24793	1	117	76.5	75	84	99.5	85	102.5	57	66	NA	75	43	40
AfunF3_X	8383960	A	G	intron_variant	MODIFIER	1521-9T>C	NA	AFUN007545	0.99375	0.9924	1	1	0.99065	0.98875	0.99305	0.3371	0.1375	1	1	0.0227	0	2.15925e-47	5.2595e-39	6.9142e-52	4.3861e-56	3.33715e-40	3.15845e-31	1.34175e-42	4.8802e-11	0.00033788	3.698e-07	8.9137e-21	0.5	1	96.5	102	74	115	102.5	64	103	70	84	NA	67	47	51
AfunF3_X	8383960	A	G	intron_variant	MODIFIER	42-502A>G	NA	AFUN007546	0.99375	0.9924	1	1	0.99065	0.98875	0.99305	0.3371	0.1375	1	1	0.0227	0	2.15925e-47	5.2595e-39	6.9142e-52	4.3861e-56	3.33715e-40	3.15845e-31	1.34175e-42	4.8802e-11	0.00033788	3.698e-07	8.9137e-21	0.5	1	96.5	102	74	115	102.5	64	103	70	84	NA	67	47	51
AfunF3_2	8574123	G	C	intron_variant	MODIFIER	2174-1066G>C	NA	AFUN020405	0.9449	0.9645	1	0.9464	0.9671	0.93845	0.99515	0.7	0.4182	NA	0.0435	0.1081	0	6.996e-44	7.80495e-37	6.6743e-40	8.323e-29	8.698e-38	2.2297e-22	1.34175e-42	2.3547e-21	6.4034e-09	NA	0.5	0.057399	1	103.5	82.5	69	90	91.5	67.5	93.5	49	51	11	36	32	48
AfunF3_2	8574123	G	C	intron_variant	MODIFIER	2174-1066G>C	NA	AFUN020405	0.9449	0.9645	1	0.9464	0.9671	0.93845	0.99515	0.7	0.4182	NA	0.0435	0.1081	0	6.996e-44	7.80495e-37	6.6743e-40	8.323e-29	8.698e-38	2.2297e-22	1.34175e-42	2.3547e-21	6.4034e-09	NA	0.5	0.057399	1	103.5	82.5	69	90	91.5	67.5	93.5	49	51	11	36	32	48
AfunF3_X	8314894	G	A	intergenic_region	MODIFIER	8314894G>A	NA	AFUN007551-AFUN007550	1	1	1	1	0.99425	1	1	1	1	NA	1	0.0513	0	5.494e-54	5.43235e-48	6.7558e-43	6.8742e-49	5.38653e-45	3.0756e-28	1.34175e-42	9.9117e-30	2.609e-36	NA	5.1363e-16	0.24675	1	112	97	104	101	88.5	73	83	90	88	NA	36	42	53
AfunF3_X	8313236	T	C	intergenic_region	MODIFIER	8313236T>C	NA	AFUN007551-AFUN007550	0.983	1	0.9865	0.9884	1	0.9858	0.9899	1	1	NA	1	0.0625	0	6.996e-44	8.58467e-47	1.7006e-43	2.3923e-49	1.3045e-36	3.2286e-34	1.34175e-42	4.0229e-32	2.711e-45	NA	4.7526e-13	0.24603	1	75.5	70.5	65	89	76	64	88	48	62	NA	29	40	41
AfunF3_X	8438083	A	G	intron_variant	MODIFIER	1146-65A>G	NA	AFUN007544	0.98875	0.9718	1	0.9577	0.9934	1	1	1	1	NA	0.75	0.1739	0	8.4045e-41	6.03495e-39	1.0659e-41	2.7243e-38	8.40504e-41	4.45685e-21	1.34177e-42	1.3074e-16	1.6637e-09	NA	3.8543e-07	0.054264	1	95.5	76.5	76	94	97	65.5	90.5	50	67	NA	37	34	48
AfunF3_X	8481809	A	G	intergenic_region	MODIFIER	8481809A>G	NA	AFUN007541-AFUN020736	1	1	1	1	1	1	1	0.4717	0.2909	0.9	1	0.125	0.3939	1.3045e-36	1.9625e-29	1.0149e-32	2.6498e-39	1.08191e-49	1.7573e-20	1.34714e-42	7.091e-10	4.2614e-06	2.0568e-05	3.101e-14	0.11702	2.8029e-05	95.5	76.5	76	94	97	65.5	90.5	50	67	NA	37	34	48
AfunF3_X	8234026	G	A	intron_variant	MODIFIER	-186+358G>A	NA	AFUN007562	1	1	0.9878	0.9882	1	1	1	0.3735	0.1325	NA	1	0	0.2889	5.494e-54	5.2595e-39	2.7329e-48	4.3483e-50	4.3706e-53	4.95585e-30	1.42678e-42	1.4617e-11	0.00034273	NA	5.7269e-22	1	4.4424e-05	84.5	99	66	73	83	69	83.5	73	69	NA	32	47	38
AfunF3_X	8355112	T	C	intergenic_region	MODIFIER	8355112T>C	NA	AFUN007549-AFUN007545	0.50075	0.45475	0.471	0.5368	0.45855	0.4785	0.42595	0.2927	0.2644	0.4062	0	0	0	4.127e-45	8.898e-45	1.0476e-48	2.7325e-59	4.09947e-50	2.88565e-26	1.43465e-42	6.9865e-13	2.2303e-08	2.6443e-05	1	1	1	105	90.5	93	89	83	77	93.5	83	82	NA	34	46	35
AfunF3_X	8235658	T	A	intron_variant	MODIFIER	-185-278T>A	NA	AFUN007562	0.6185	0.6394	0.5621	0.6863	0.6459	0.64145	0.6273	0.4174	0.2258	NA	0.4828	0	0	3.8842e-46	1.02085e-44	5.2531e-34	2.089e-59	2.09577e-50	3.48065e-32	1.56775e-42	6.8412e-18	1.3363e-07	NA	4.8441e-11	1	1	83.5	84.5	72	88	78.5	63	84.5	75	76	NA	12	37	36
AfunF3_2	8573314	T	A	intron_variant	MODIFIER	2173+1271T>A	NA	AFUN020405	0.93525	0.98915	1	0.9432	0.96645	0.9634	0.99325	0.7922	0.4615	NA	0.1154	0	0	9.198e-35	5.0745e-33	1.0659e-41	3.1227e-46	1.33495e-44	5.658e-20	1.60515e-42	1.4866e-28	6.58e-14	NA	0.11765	1	1	98.5	78	78	77	95.5	70	91	55	66	15	22	22	46
AfunF3_2	8573314	T	A	intron_variant	MODIFIER	2173+1271T>A	NA	AFUN020405	0.93525	0.98915	1	0.9432	0.96645	0.9634	0.99325	0.7922	0.4615	NA	0.1154	0	0	9.198e-35	5.0745e-33	1.0659e-41	3.1227e-46	1.33495e-44	5.658e-20	1.60515e-42	1.4866e-28	6.58e-14	NA	0.11765	1	1	98.5	78	78	77	95.5	70	91	55	66	15	22	22	46
AfunF3_X	8304472	C	G	intergenic_region	MODIFIER	8304472C>G	NA	AFUN007551-AFUN007550	0.93865	0.8985	0.9342	0.9747	0.9389	0.88285	0.97495	0.3108	0.1364	1	0.5263	0	0	1.55695e-32	1.7629e-25	6.9461e-38	1.3992e-43	8.4604e-33	3.7598e-17	1.6391e-42	1.5706e-08	0.0014589	5.4125e-06	3.0805e-08	1	1	93	69	67	56	78.5	78.5	88	70	55	NA	24	47	34
AfunF3_2	8572737	T	C	intron_variant	MODIFIER	2173+694T>C	NA	AFUN020405	0.92605	0.96645	0.9451	0.9136	0.9619	0.95555	0.981	0.6829	0.3441	NA	0.4444	0	0	9.605e-43	6.59579e-54	1.6883e-46	1.735e-38	3.0873e-46	2.5022e-26	1.91225e-42	3.4839e-24	9.1832e-12	NA	5.0681e-05	1	1	98	92	86	85	93	67.5	92.5	74	79	NA	31	48	47
AfunF3_2	8572737	T	C	intron_variant	MODIFIER	2173+694T>C	NA	AFUN020405	0.92605	0.96645	0.9451	0.9136	0.9619	0.95555	0.981	0.6829	0.3441	NA	0.4444	0	0	9.605e-43	6.59579e-54	1.6883e-46	1.735e-38	3.0873e-46	2.5022e-26	1.91225e-42	3.4839e-24	9.1832e-12	NA	5.0681e-05	1	1	98	92	86	85	93	67.5	92.5	74	79	NA	31	48	47
AfunF3_2	8553950	G	A	intron_variant	MODIFIER	1957-17782G>A	NA	AFUN020405	0.93255	0.9443	1	0.9439	0.92485	0.83405	0.9565	0.6744	0.4268	NA	0.2903	0	0	2.3045e-45	5.0235e-41	1.7451e-55	1.7615e-54	5.56801e-40	2.37165e-16	1.91225e-42	9.4688e-25	2.7815e-13	NA	0.00099376	1	1	98	92	86	85	93	67.5	92.5	74	79	NA	31	48	47
AfunF3_2	8553950	G	A	intron_variant	MODIFIER	1957-17782G>A	NA	AFUN020405	0.93255	0.9443	1	0.9439	0.92485	0.83405	0.9565	0.6744	0.4268	NA	0.2903	0	0	2.3045e-45	5.0235e-41	1.7451e-55	1.7615e-54	5.56801e-40	2.37165e-16	1.91225e-42	9.4688e-25	2.7815e-13	NA	0.00099376	1	1	104	85	91	103	87	68	86	72	80	NA	37	53	42
AfunF3_X	8278352	G	A	intron_variant	MODIFIER	116-1531C>T	NA	AFUN007552	0.93945	0.8641	0.9697	0.9221	0.8929	0.89765	0.93005	0.2877	0.2174	NA	0.4872	0	0	1.63085e-36	1.58e-32	6.9424e-37	6.9461e-38	2.49195e-32	8.673e-20	1.91225e-42	8.8799e-08	1.3016e-05	NA	1.0268e-07	1	1	76	92.5	80	104	94	67.5	89	74	71	NA	55	47	34
AfunF3_2	8583766	T	G	missense_variant	MODERATE	250A>C	Thr84Pro	AFUN008362	0.9495	0.9429	0.9322	0.9688	0.9364	0.89485	0.9572	0.6207	0.3704	NA	0.3667	0	0	1.2624e-33	1.2264e-35	2.4456e-29	8.9557e-35	1.82675e-35	3.6546e-18	1.96295e-42	4.411e-15	1.0949e-07	NA	0.0001594	1	1	86.5	90	62	64	90.5	68	82	72	61	NA	24	36	34
AfunF3_X	8355070	C	T	intergenic_region	MODIFIER	8355070C>T	NA	AFUN007549-AFUN007545	0.5101	0.49025	0.5037	0.5645	0.49765	0.52235	0.4585	0.4535	0.4565	0.4074	0.1429	0	0.0769	8.063e-50	1.0138e-44	1.9096e-51	1.3456e-63	3.2545e-53	4.60075e-30	1.99725e-42	6.5271e-15	2.4256e-08	0.0001362	0.055746	1	0.12013	82	85	79	73	77	68	81.5	78	71	NA	27	46	38
AfunF3_2	8507144	T	A	intron_variant	MODIFIER	1731-8199T>A	NA	AFUN020405	0.9654	0.96225	0.9508	0.9877	0.93	0.9461	0.97425	0.7558	0.2879	NA	0.0909	0	0	5.31059e-36	6.9415e-35	1.087e-31	2.241e-46	4.7021e-28	4.18065e-20	1.99728e-42	2.7247e-29	4.1996e-07	NA	0.5	1	1	89.5	90.5	79	81	77.5	73.5	84.5	82	73	NA	26	45	34
AfunF3_2	8507144	T	A	intron_variant	MODIFIER	1731-8199T>A	NA	AFUN020405	0.9654	0.96225	0.9508	0.9877	0.93	0.9461	0.97425	0.7558	0.2879	NA	0.0909	0	0	5.31059e-36	6.9415e-35	1.087e-31	2.241e-46	4.7021e-28	4.18065e-20	1.99728e-42	2.7247e-29	4.1996e-07	NA	0.5	1	1	89.5	90.5	79	81	77.5	73.5	84.5	82	73	NA	26	45	34
AfunF3_X	8362722	A	T	intergenic_region	MODIFIER	8362722A>T	NA	AFUN007549-AFUN007545	0.9399	0.8754	0.942	0.9714	0.9667	0.894	0.934	0.6744	0.3789	0.9286	0.08	0	0	5.596e-60	2.6416e-54	7.2307e-70	1.8562e-76	4.78085e-58	5.689e-22	2.05845e-42	9.4688e-25	2.3775e-13	3.7391e-07	0.2449	1	1	89.5	90.5	79	81	77.5	73.5	84.5	82	73	NA	26	45	34
AfunF3_2	8508113	G	A	intron_variant	MODIFIER	1731-7230G>A	NA	AFUN020405	0.8745	0.8315	0.9516	0.8667	0.7984	0.8487	0.88325	0.7059	0.4255	0.7273	0.037	0	0	2.52704e-39	4.75512e-33	2.8722e-32	1.4069e-32	6.688e-29	7.17813e-29	2.05899e-42	3.6447e-21	7.2254e-08	0.000516	0.5	1	1	96	83	82	85	89	74	72	83	83	NA	37	41	45
AfunF3_2	8508113	G	A	intron_variant	MODIFIER	1731-7230G>A	NA	AFUN020405	0.8745	0.8315	0.9516	0.8667	0.7984	0.8487	0.88325	0.7059	0.4255	0.7273	0.037	0	0	2.52704e-39	4.75512e-33	2.8722e-32	1.4069e-32	6.688e-29	7.17813e-29	2.05899e-42	3.6447e-21	7.2254e-08	0.000516	0.5	1	1	96	83	82	85	89	74	72	83	83	NA	37	41	45
AfunF3_X	8351934	T	A	intergenic_region	MODIFIER	8351934T>A	NA	AFUN007549-AFUN007545	0.90885	0.88225	0.9259	0.8861	0.9026	0.86505	0.8744	0.7246	0.4375	0.8333	0.15	0	0	9.8335e-59	2.76817e-60	8.9565e-66	2.7857e-70	4.05655e-61	4.27465e-29	2.6268e-42	3.7718e-22	2.8521e-08	3.3652e-05	0.11486	1	1	83.5	66	63	70	85.5	66	78	58	51	NA	39	42	43
AfunF3_X	8336777	G	T	intergenic_region	MODIFIER	8336777G>T	NA	AFUN007550-AFUN007549	0.5424	0.5376	0.5394	0.5305	0.5853	0.5219	0.5077	0.3033	0.2784	0.6538	0.0426	0	0	2.83577e-45	3.6787e-50	4.0636e-53	7.6978e-64	1.49758e-63	2.02095e-29	2.6731e-42	2.8886e-13	9.0843e-10	1.4238e-07	0.060456	1	1	91	86	79	103	73	68	90	83	77	11	42	38	32
AfunF3_X	8362522	A	T	intergenic_region	MODIFIER	8362522A>T	NA	AFUN007549-AFUN007545	0.97635	0.96875	0.9931	0.9865	0.98705	0.9643	0.9645	0.5963	0.2564	1	0.3103	0	0	5.249e-61	1.46475e-64	6.2067e-84	1.8943e-84	1.46478e-64	7.533e-26	3.3867e-42	2.2989e-26	1.1017e-10	3.698e-07	0.00094048	1	1	87	74.5	61	74	75.5	71	93.5	65	72	NA	25	32	57
AfunF3_X	8362524	A	T	intergenic_region	MODIFIER	8362524A>T	NA	AFUN007549-AFUN007545	0.97625	0.96375	0.972	0.973	0.98265	0.95265	0.9537	0.5909	0.265	1	0.25	0	0	5.249e-61	1.46475e-64	3.1859e-78	3.6231e-81	5.7125e-63	3.31445e-24	3.3867e-42	2.7842e-26	4.6985e-11	3.698e-07	0.0051054	1	1	97	81	74	86	71.5	73.5	85	54	76	NA	22	32	38
AfunF3_X	8337525	C	G	intergenic_region	MODIFIER	8337525C>G	NA	AFUN007550-AFUN007549	0.98705	0.94505	0.88	0.9697	0.9348	0.875	0.92305	0.3134	0.2029	NA	0.5484	0.0645	0	2.0876e-38	2.0205e-37	3.9659e-33	7.547e-54	1.5987e-26	5.682e-18	3.6446e-42	7.4203e-08	2.9344e-05	NA	3.5853e-07	0.2459	1	113	91	73	97	85	69.5	96	72	79	11	41	43	30
AfunF3_2	8555347	A	G	synonymous_variant	LOW	582T>C	Ile194Ile	AFUN015889	0.9844	0.99375	1	0.9726	1	0.9768	0.98685	0.8986	0.5789	NA	0.5294	0.0811	0	2.17255e-52	8.4045e-41	6.8742e-49	4.7191e-40	1.7512e-61	9.8125e-28	4.07065e-42	9.2541e-32	1.4887e-13	NA	1.7305e-07	0.11986	1	85.5	71.5	70	91	74.5	64	85	65	60	12	33	38	34
AfunF3_2	8555347	A	G	intron_variant	MODIFIER	1957-16385A>G	NA	AFUN020405	0.9844	0.99375	1	0.9726	1	0.9768	0.98685	0.8986	0.5789	NA	0.5294	0.0811	0	2.17255e-52	8.4045e-41	6.8742e-49	4.7191e-40	1.7512e-61	9.8125e-28	4.07065e-42	9.2541e-32	1.4887e-13	NA	1.7305e-07	0.11986	1	209.5	188	153	204	192	159.5	198.5	115	93	NA	58	45	36
AfunF3_2	8555347	A	G	intron_variant	MODIFIER	1957-16385A>G	NA	AFUN020405	0.9844	0.99375	1	0.9726	1	0.9768	0.98685	0.8986	0.5789	NA	0.5294	0.0811	0	2.17255e-52	8.4045e-41	6.8742e-49	4.7191e-40	1.7512e-61	9.8125e-28	4.07065e-42	9.2541e-32	1.4887e-13	NA	1.7305e-07	0.11986	1	209.5	188	153	204	192	159.5	198.5	115	93	NA	58	45	36
AfunF3_2	8559760	C	A	intron_variant	MODIFIER	1957-11972C>A	NA	AFUN020405	0.91335	0.97845	0.9615	0.9286	0.9591	0.9531	0.98685	0.7176	0.4146	NA	0.2778	0	0	3.24246e-34	1.0509e-42	1.4645e-41	3.9815e-48	2.40295e-43	3.08875e-22	4.07065e-42	9.0332e-27	7.5332e-13	NA	0.00047404	1	1	91	73.5	70	88	92.5	67.5	86.5	77	78	NA	26	44	50
AfunF3_2	8559760	C	A	intron_variant	MODIFIER	1957-11972C>A	NA	AFUN020405	0.91335	0.97845	0.9615	0.9286	0.9591	0.9531	0.98685	0.7176	0.4146	NA	0.2778	0	0	3.24246e-34	1.0509e-42	1.4645e-41	3.9815e-48	2.40295e-43	3.08875e-22	4.07065e-42	9.0332e-27	7.5332e-13	NA	0.00047404	1	1	91	73.5	70	88	92.5	67.5	86.5	77	78	NA	26	44	50
AfunF3_2	8545877	C	G	missense_variant	MODERATE	273G>C	Glu91Asp	CYP6P9A	0.9604	0.9863	1	0.961	0.99295	0.9659	0.98685	0.6538	0.4	NA	0.1111	0	0	6.0995e-41	2.35955e-40	6.8219e-46	5.6049e-41	9.661e-41	2.52745e-28	4.07065e-42	1.1249e-14	3.316e-09	NA	0.056777	1	1	98.5	108	101	109	86	69	95	73	70	10	42	48	39
AfunF3_2	8545877	C	G	intron_variant	MODIFIER	1956+23106C>G	NA	AFUN020405	0.9604	0.9863	1	0.961	0.99295	0.9659	0.98685	0.6538	0.4	NA	0.1111	0	0	6.0995e-41	2.35955e-40	6.8219e-46	5.6049e-41	9.661e-41	2.52745e-28	4.07065e-42	1.1249e-14	3.316e-09	NA	0.056777	1	1	98.5	108	101	109	86	69	95	73	70	10	42	48	39
AfunF3_2	8545877	C	G	intron_variant	MODIFIER	1956+23106C>G	NA	AFUN020405	0.9604	0.9863	1	0.961	0.99295	0.9659	0.98685	0.6538	0.4	NA	0.1111	0	0	6.0995e-41	2.35955e-40	6.8219e-46	5.6049e-41	9.661e-41	2.52745e-28	4.07065e-42	1.1249e-14	3.316e-09	NA	0.056777	1	1	77.5	79	76	79	65	54.5	78	74	66	10	38	39	54
AfunF3_X	8270845	A	G	intergenic_region	MODIFIER	8270845A>G	NA	AFUN007554-AFUN007553	0.9951	0.97885	1	1	0.99	1	0.9709	1	1	NA	0.913	0.093	0.2609	8.503e-44	8.949e-50	6.7558e-43	1.7451e-55	2.1977e-57	1.17705e-24	4.07065e-42	1.729e-49	4.1752e-38	NA	1.0931e-11	0.05801	0.010777	86.5	83	59	73	67.5	64	81.5	70	74	NA	38	42	43
AfunF3_X	8239936	T	A	missense_variant	MODERATE	902A>T	Tyr301Phe	AFUN007560	1	1	1	0.9831	1	1	1	0.9836	1	0.9286	1	0.0294	0.5641	8.5825e-47	1.36645e-48	4.1752e-38	2.4634e-33	5.49409e-54	3.2286e-34	5.3295e-42	1.6176e-34	1.6809e-40	3.7391e-07	3.3259e-17	0.5	3.6006e-09	102.5	102	91	81	89.5	76.5	106	82	93	NA	27	32	48
AfunF3_X	8279471	A	C	intron_variant	MODIFIER	116-2650T>G	NA	AFUN007552	1	0.99075	1	1	1	1	1	0.2817	0.1389	NA	1	0	0	8.503e-44	1.1063e-30	2.6498e-39	2.609e-36	1.3045e-36	4.95585e-30	5.3295e-42	2.0088e-07	0.00069868	NA	7.9107e-15	1	1	319	314	268	287	282.5	227	299.5	94	58	27	28	22	39
AfunF3_X	8270162	T	C	synonymous_variant	LOW	231A>G	Val77Val	AFUN007554	1	1	1	1	1	1	1	1	1	NA	1	0.0345	0.1667	8.5825e-47	5.41453e-42	1.657e-37	6.7558e-43	9.04165e-44	1.90485e-26	5.3295e-42	2.6835e-42	2.3541e-24	NA	2.1486e-18	0.5	0.05461	87	93.5	88	90	99.5	69	98	77	69	12	38	45	61
AfunF3_X	8315890	G	A	intergenic_region	MODIFIER	8315890G>A	NA	AFUN007551-AFUN007550	0.99075	0.9945	1	1	1	0.99405	1	1	1	NA	1	0.0233	0	7.9715e-32	5.47299e-51	6.6743e-40	2.7702e-57	6.79845e-48	4.65085e-24	5.3295e-42	4.3706e-53	6.9142e-52	NA	8.9137e-21	0.5	1	94.5	78.5	77	77	82	66.5	84	52	60	NA	36	39	29
AfunF3_X	8486617	A	C	intergenic_region	MODIFIER	8486617A>C	NA	AFUN007541-AFUN020736	0.96175	0.9885	0.9875	1	0.97725	0.95135	0.97865	0.3385	0.1757	NA	0.7308	0.0217	0	5.3025e-36	1.19615e-49	8.8e-46	4.3706e-53	1.3249e-39	1.7573e-20	5.3295e-42	2.7963e-08	6.859e-05	NA	2.1316e-09	0.5	1	105.5	74	82	73	103	63	100.5	69	57	NA	34	37	35
AfunF3_X	8389293	T	A	intergenic_region	MODIFIER	8389293T>A	NA	AFUN007545-AFUN007544	1	1	1	1	0.99255	1	1	0.3483	0.1667	NA	0.9355	0	0	1.3555e-45	3.41095e-46	1.0935e-50	1.7451e-55	2.26925e-38	1.2801e-33	5.32984e-42	1.9455e-11	7.0836e-05	NA	1.1344e-15	1	1	95.5	81.5	78	78	96.5	82	80	76	57	NA	33	40	31
AfunF3_X	8232376	T	A	intergenic_region	MODIFIER	8232376T>A	NA	AFUN007563-AFUN007562	0.95715	0.9905	1	0.9615	0.9842	0.9844	0.9803	0.3977	0.2105	NA	0.9375	0.0909	0.303	5.39199e-38	8.503e-44	1.0864e-47	2.0875e-43	3.28775e-37	4.2278e-18	5.33628e-42	4.1616e-13	6.3227e-06	NA	6.4467e-09	0.11923	0.00043872	99.5	89	82	79	99	84.5	82.5	76	58	NA	38	41	31
AfunF3_2	8476893	T	A	intron_variant	MODIFIER	1730+1849T>A	NA	AFUN020405	0.819	0.842	0.9412	0.883	0.82235	0.77815	0.89485	0.8421	0.3973	NA	0.1724	0	0	3.36817e-36	6.7295e-29	4.8059e-43	1.0928e-41	1.62692e-37	3.3049e-14	5.464e-42	5.5677e-31	5.6815e-11	NA	0.025917	1	1	99.5	89	82	79	99	84.5	82.5	76	58	NA	38	41	31
AfunF3_2	8476893	T	A	intron_variant	MODIFIER	1730+1849T>A	NA	AFUN020405	0.819	0.842	0.9412	0.883	0.82235	0.77815	0.89485	0.8421	0.3973	NA	0.1724	0	0	3.36817e-36	6.7295e-29	4.8059e-43	1.0928e-41	1.62692e-37	3.3049e-14	5.464e-42	5.5677e-31	5.6815e-11	NA	0.025917	1	1	108.5	93.5	72	83	76	83.5	81.5	79	62	NA	41	48	37
AfunF3_2	8468921	A	C	intron_variant	MODIFIER	-2136-2258A>C	NA	AFUN020405	0.95035	0.92765	0.9028	0.9529	0.8933	0.88655	0.88885	0.8308	0.3692	NA	0.697	0	0	1.63085e-36	2.1246e-34	6.3625e-34	2.6699e-44	2.66445e-38	1.9654e-23	5.623e-42	6.0243e-26	4.3702e-09	NA	2.6558e-10	1	1	108.5	93.5	72	83	76	83.5	81.5	79	62	NA	41	48	37
AfunF3_X	8249700	T	G	missense_variant	MODERATE	890A>C	Gln297Pro	AFUN021785	0.95685	0.9811	0.9833	0.9747	0.9815	0.98765	0.989	0.3649	0.2394	NA	0.8919	0	0.3256	6.292e-42	1.48155e-39	6.3137e-34	1.3992e-43	1.30205e-43	1.2512e-30	6.292e-42	4.0499e-10	2.5734e-06	NA	5.7997e-17	1	1.727e-05	108.5	93.5	72	83	76	83.5	81.5	79	62	NA	41	48	37
AfunF3_X	8296768	G	A	intergenic_region	MODIFIER	8296768G>A	NA	AFUN007552-AFUN007551	0.97425	0.94045	0.9467	1	0.96395	0.9785	0.9842	0.3067	0.2128	NA	0.7059	0	0	3.33715e-40	2.9302e-30	3.1311e-39	1.0773e-44	3.3867e-42	1.4763e-26	6.292e-42	1.6219e-08	0.00057272	NA	8.7205e-11	1	1	83.5	89.5	73	86	69.5	60.5	83	79	70	NA	42	52	47
AfunF3_X	8222506	T	C	intron_variant	MODIFIER	803+30A>G	NA	AFUN007563	0.7129	0.77715	0.807	0.8056	0.7634	0.84575	0.78215	0.371	0.1772	NA	0.913	0	0	6.2065e-23	1.98342e-33	6.1571e-23	4.7391e-31	7.8816e-37	9.518e-26	6.8617e-42	9.6554e-09	3.2485e-05	NA	5.6062e-22	1	1	86	74	88	82	86.5	61	82	62	60	27	14	45	43
AfunF3_2	8553945	G	A	intron_variant	MODIFIER	1957-17787G>A	NA	AFUN020405	0.9181	0.94355	0.9785	0.9406	0.92065	0.8244	0.9617	0.6706	0.4286	NA	0.25	0	0	1.33495e-44	1.8627e-40	2.7621e-54	1.0664e-51	4.20222e-41	1.0277e-15	7.3225e-42	2.1242e-24	1.1819e-13	NA	0.0051054	1	1	92.5	89.5	72	91	99	72	88	79	60	NA	41	36	40
AfunF3_2	8553945	G	A	intron_variant	MODIFIER	1957-17787G>A	NA	AFUN020405	0.9181	0.94355	0.9785	0.9406	0.92065	0.8244	0.9617	0.6706	0.4286	NA	0.25	0	0	1.33495e-44	1.8627e-40	2.7621e-54	1.0664e-51	4.20222e-41	1.0277e-15	7.3225e-42	2.1242e-24	1.1819e-13	NA	0.0051054	1	1	92.5	89.5	72	91	99	72	88	79	60	NA	41	36	40
AfunF3_X	8249475	G	C	intron_variant	MODIFIER	1082+33C>G	NA	AFUN021785	0.8294	0.81175	0.8333	0.8679	0.86595	0.82425	0.8295	0.4086	0.1818	NA	0.25	0	0	6.666e-40	4.26175e-33	4.0533e-27	1.6766e-51	1.28755e-37	4.0921e-23	7.3225e-42	2.8411e-14	3.1905e-05	NA	0.00019282	1	1	104.5	91.5	81	107	83	74	86.5	77	75	NA	33	46	47
AfunF3_2	8558473	C	G	missense_variant	MODERATE	40G>C	Val14Leu	CYP6P5	0.90955	0.9318	0.9848	0.9351	0.98075	0.9335	0.97485	0.7286	0.4032	NA	0.0244	0	0	2.63323e-47	3.77693e-46	1.7754e-37	1.8614e-38	7.40753e-42	1.1658e-29	7.3225e-42	1.2075e-22	1.4168e-09	NA	0.5	1	1	85.5	87.5	57	72	85.5	73	98.5	62	79	NA	46	45	40
AfunF3_2	8558473	C	G	intron_variant	MODIFIER	1957-13259C>G	NA	AFUN020405	0.90955	0.9318	0.9848	0.9351	0.98075	0.9335	0.97485	0.7286	0.4032	NA	0.0244	0	0	2.63323e-47	3.77693e-46	1.7754e-37	1.8614e-38	7.40753e-42	1.1658e-29	7.3225e-42	1.2075e-22	1.4168e-09	NA	0.5	1	1	78.5	112.5	89	87	88.5	69	82.5	88	77	NA	35	44	38
AfunF3_2	8558473	C	G	intron_variant	MODIFIER	1957-13259C>G	NA	AFUN020405	0.90955	0.9318	0.9848	0.9351	0.98075	0.9335	0.97485	0.7286	0.4032	NA	0.0244	0	0	2.63323e-47	3.77693e-46	1.7754e-37	1.8614e-38	7.40753e-42	1.1658e-29	7.3225e-42	1.2075e-22	1.4168e-09	NA	0.5	1	1	78.5	112.5	89	87	88.5	69	82.5	88	77	NA	35	44	38
AfunF3_2	8583757	T	C	missense_variant	MODERATE	259A>G	Thr87Ala	AFUN008362	0.944	0.93865	0.9138	0.9394	0.92475	0.903	0.96245	0.6207	0.3396	NA	0.0333	0	0	1.2624e-33	1.63894e-36	1.1445e-27	2.4296e-33	5.43513e-32	5.682e-18	7.35645e-42	4.411e-15	6.6943e-07	NA	0.5	1	1	78.5	112.5	89	87	88.5	69	82.5	88	77	NA	35	44	38
AfunF3_X	8298424	A	C	intergenic_region	MODIFIER	8298424A>C	NA	AFUN007552-AFUN007551	0.9591	0.9263	0.9701	1	0.9305	0.9603	0.975	0.3043	0.1525	NA	0.871	0	0	3.79125e-33	1.7818e-40	1.5658e-36	4.3483e-50	2.80248e-41	2.12185e-19	1.04815e-41	7.9107e-08	0.0014054	NA	1.125e-13	1	1	96.5	87	99	92	85.5	53.5	83	90	68	NA	24	32	42
AfunF3_2	8534558	C	G	synonymous_variant	LOW	939G>C	Thr313Thr	AFUN015785	0.85035	0.9319	0.9831	0.8734	0.86335	0.9687	0.96335	0.58	0.32	NA	0.2647	0	0	2.58765e-38	5.7225e-28	2.4634e-33	2.196e-34	1.42415e-40	2.2152e-25	1.04815e-41	5.4249e-12	3.6584e-06	NA	1.0208e-06	1	1	81	80.5	78	84	93	74.5	95	79	57	NA	38	38	38
AfunF3_2	8534558	C	G	intron_variant	MODIFIER	1956+11787C>G	NA	AFUN020405	0.85035	0.9319	0.9831	0.8734	0.86335	0.9687	0.96335	0.58	0.32	NA	0.2647	0	0	2.58765e-38	5.7225e-28	2.4634e-33	2.196e-34	1.42415e-40	2.2152e-25	1.04815e-41	5.4249e-12	3.6584e-06	NA	1.0208e-06	1	1	78.5	96.5	79	79	80.5	56	91.5	68	72	NA	22	47	44
AfunF3_2	8534558	C	G	intron_variant	MODIFIER	1956+11787C>G	NA	AFUN020405	0.85035	0.9319	0.9831	0.8734	0.86335	0.9687	0.96335	0.58	0.32	NA	0.2647	0	0	2.58765e-38	5.7225e-28	2.4634e-33	2.196e-34	1.42415e-40	2.2152e-25	1.04815e-41	5.4249e-12	3.6584e-06	NA	1.0208e-06	1	1	78.5	96.5	79	79	80.5	56	91.5	68	72	NA	22	47	44
AfunF3_X	8365316	C	G	intergenic_region	MODIFIER	8365316C>G	NA	AFUN007549-AFUN007545	0.9688	0.94145	0.9536	0.9571	0.95165	0.9229	0.9178	0.5271	0.2667	1	0.16	0	0	2.39525e-77	2.8506e-75	1.937e-79	2.6039e-87	1.2238e-70	4.26175e-33	1.3025e-41	1.668e-26	1.015e-08	6.4467e-09	0.054928	1	1	72.5	98.5	88	97	88	56.5	85	71	77	NA	34	26	50
AfunF3_2	8489786	A	C	intron_variant	MODIFIER	1730+14742A>C	NA	AFUN020405	0.8272	0.87735	0.9	0.8723	0.79495	0.7677	0.8605	0.8103	0.3382	0.6364	0	0	0	2.12465e-34	1.40867e-33	6.9832e-37	9.6528e-41	1.41102e-32	4.98855e-17	1.3235e-41	2.9698e-22	1.2642e-08	0.001935	1	1	1	72.5	98.5	88	97	88	56.5	85	71	77	NA	34	26	50
AfunF3_2	8489786	A	C	intron_variant	MODIFIER	1730+14742A>C	NA	AFUN020405	0.8272	0.87735	0.9	0.8723	0.79495	0.7677	0.8605	0.8103	0.3382	0.6364	0	0	0	2.12465e-34	1.40867e-33	6.9832e-37	9.6528e-41	1.41102e-32	4.98855e-17	1.3235e-41	2.9698e-22	1.2642e-08	0.001935	1	1	1	92.5	89	77	76	76	61	92	79	58	11	32	50	33
AfunF3_2	8565957	C	T	synonymous_variant	LOW	918G>A	Gln306Gln	AFUN015802	0.92295	0.921	1	0.9538	0.92765	0.927	0.9545	0.7385	0.4286	NA	0.0294	0	0	4.80365e-36	7.628e-34	1.0149e-32	5.2716e-34	2.36352e-35	1.02035e-21	1.35365e-41	1.7045e-21	2.0968e-10	NA	0.5	1	1	92.5	89	77	76	76	61	92	79	58	11	32	50	33
AfunF3_2	8565957	C	T	intron_variant	MODIFIER	1957-5775C>T	NA	AFUN020405	0.92295	0.921	1	0.9538	0.92765	0.927	0.9545	0.7385	0.4286	NA	0.0294	0	0	4.80365e-36	7.628e-34	1.0149e-32	5.2716e-34	2.36352e-35	1.02035e-21	1.35365e-41	1.7045e-21	2.0968e-10	NA	0.5	1	1	79	78.5	84	86	83.5	72	76.5	54	63	NA	34	52	38
AfunF3_2	8565957	C	T	intron_variant	MODIFIER	1957-5775C>T	NA	AFUN020405	0.92295	0.921	1	0.9538	0.92765	0.927	0.9545	0.7385	0.4286	NA	0.0294	0	0	4.80365e-36	7.628e-34	1.0149e-32	5.2716e-34	2.36352e-35	1.02035e-21	1.35365e-41	1.7045e-21	2.0968e-10	NA	0.5	1	1	99.5	99	85	94	101.5	61	107	76	73	NA	29	44	49
AfunF3_X	8331452	G	A	intergenic_region	MODIFIER	8331452G>A	NA	AFUN007550-AFUN007549	0.92705	0.87485	0.92	0.9368	0.9355	0.87805	0.903	0.3699	0.1573	NA	0.4857	0	0	1.2949e-37	1.61582e-39	3.4962e-36	1.397e-47	9.8745e-39	4.80377e-33	1.35366e-41	3.8541e-10	3.508e-05	NA	5.7598e-07	1	1	99.5	99	85	94	101.5	61	107	76	73	NA	29	44	49
AfunF3_X	8510423	G	A	intergenic_region	MODIFIER	8510423G>A	NA	AFUN007541-AFUN020736	0.9956	1	0.9286	1	0.9742	1	0.98665	0.3462	0.1392	NA	0.9706	0	0	5.3295e-42	8.59115e-47	3.1317e-28	2.6498e-39	1.32211e-42	1.9625e-29	1.57605e-41	4.8611e-10	0.0003362	NA	1.2301e-18	1	1	89	95	67	84	87	58	95.5	51	71	NA	41	51	41
AfunF3_2	8572478	A	C	intron_variant	MODIFIER	2173+435A>C	NA	AFUN020405	0.92385	0.9196	0.9324	0.908	0.9708	0.92675	0.97625	0.7612	0.3553	NA	0.069	0	0	4.8235e-37	3.3869e-45	9.647e-37	8.4042e-41	4.65284e-45	5.8855e-28	1.57605e-41	3.451e-23	4.4502e-10	NA	0.24561	1	1	93	89.5	74	88	74.5	69.5	99.5	65	85	10	27	40	47
AfunF3_2	8572478	A	C	intron_variant	MODIFIER	2173+435A>C	NA	AFUN020405	0.92385	0.9196	0.9324	0.908	0.9708	0.92675	0.97625	0.7612	0.3553	NA	0.069	0	0	4.8235e-37	3.3869e-45	9.647e-37	8.4042e-41	4.65284e-45	5.8855e-28	1.57605e-41	3.451e-23	4.4502e-10	NA	0.24561	1	1	93	89.5	74	88	74.5	69.5	99.5	65	85	10	27	40	47
AfunF3_2	8583771	T	G	missense_variant	MODERATE	245A>C	Glu82Ala	AFUN008362	0.93415	0.9365	0.9138	0.9344	0.9288	0.8905	0.9686	0.6071	0.3846	NA	0.0333	0	0	2.34615e-31	9.24134e-35	1.1445e-27	1.7664e-30	1.82941e-35	7.524e-18	1.57693e-41	3.6279e-14	9.8643e-08	NA	0.5	1	1	86	88.5	70	74	77	61	100.5	81	71	NA	26	34	49
AfunF3_X	8262355	T	C	synonymous_variant	LOW	321T>C	Asp107Asp	AFUN007556	0.85625	0.8818	0.9516	0.9872	0.9737	0.94865	0.96815	0.4308	0.1579	NA	0.7353	0.0278	0.125	2.9382e-35	7.13063e-33	2.8722e-32	1.356e-44	8.1413e-42	1.4763e-26	1.67735e-41	8.9089e-11	0.00015255	NA	1.9819e-11	0.5	0.056596	96	88	71	78	80.5	67.5	79	83	61	NA	31	39	35
AfunF3_X	8318121	C	T	intergenic_region	MODIFIER	8318121C>T	NA	AFUN007551-AFUN007550	0.8595	0.8502	0.8737	0.8673	0.81895	0.86165	0.8676	0.4023	0.2336	0.9	0.7647	0.0152	0	2.30675e-34	2.59585e-27	1.0928e-41	8.5835e-43	1.12832e-35	1.02035e-20	1.9462e-41	3.6681e-13	5.6783e-09	5.9538e-05	4.1482e-12	0.5	1	102.5	104	93	101	88.5	65.5	91.5	85	84	NA	28	43	45
AfunF3_2	8485361	T	C	intron_variant	MODIFIER	1730+10317T>C	NA	AFUN020405	0.783	0.84275	0.8617	0.8966	0.81245	0.7583	0.85095	0.8427	0.359	NA	0.0294	0	0	3.002e-31	1.2252e-29	7.945e-40	8.9645e-40	4.72065e-33	7.409e-18	2.10145e-41	3.0075e-36	1.9218e-10	NA	0.5	1	1	102.5	104	93	101	88.5	65.5	91.5	85	84	NA	28	43	45
AfunF3_2	8485361	T	C	intron_variant	MODIFIER	1730+10317T>C	NA	AFUN020405	0.783	0.84275	0.8617	0.8966	0.81245	0.7583	0.85095	0.8427	0.359	NA	0.0294	0	0	3.002e-31	1.2252e-29	7.945e-40	8.9645e-40	4.72065e-33	7.409e-18	2.10145e-41	3.0075e-36	1.9218e-10	NA	0.5	1	1	97	75	69	75	102.5	73	93	53	46	NA	32	34	53
AfunF3_X	8389682	C	T	intergenic_region	MODIFIER	8389682C>T	NA	AFUN007545-AFUN007544	0.99555	1	0.9859	0.9886	1	1	1	0.3535	0.1494	NA	1	0.0233	0	2.1402e-44	3.41095e-46	1.0659e-41	6.9142e-52	1.37709e-45	3.15845e-31	2.1165e-41	7.4399e-13	7.5275e-05	NA	2.3541e-24	0.5	1	86	73.5	58	66	70	63.5	80	58	53	NA	30	35	52
AfunF3_X	8279270	A	G	intron_variant	MODIFIER	116-2449T>C	NA	AFUN007552	0.9904	0.99275	1	1	1	1	0.9817	0.2759	0.1408	NA	1	0	0	1.67395e-29	1.2801e-33	1.0149e-32	6.6743e-40	1.3045e-36	1.21715e-27	2.11989e-41	4.6015e-06	0.00069515	NA	1.8578e-12	1	1	88.5	81.5	84	89	74.5	62.5	78.5	82	71	12	41	49	41
AfunF3_X	8438082	A	G	intron_variant	MODIFIER	1146-66A>G	NA	AFUN007544	0.9942	1	1	1	1	1	0.99305	1	1	NA	0.9	0.1739	0	8.4045e-41	2.125e-41	1.0659e-41	6.7558e-43	8.40464e-41	4.45685e-21	2.46585e-41	3.3259e-17	6.4467e-09	NA	1.1019e-10	0.054264	1	78.5	83.5	77	93	92	61	81.5	78	84	NA	33	49	56
AfunF3_2	8554200	T	A	intron_variant	MODIFIER	1957-17532T>A	NA	AFUN020405	0.92565	0.97915	1	0.9735	0.9815	0.98865	0.9805	0.726	0.4103	NA	0.2222	0	0	7.0575e-44	2.2809e-38	1.7384e-52	4.4333e-62	1.30222e-43	1.90485e-26	2.80245e-41	1.8089e-23	4.1488e-12	NA	0.011461	1	1	96	79.5	82	79	91	64	78	62	69	NA	25	40	40
AfunF3_2	8554200	T	A	intron_variant	MODIFIER	1957-17532T>A	NA	AFUN020405	0.92565	0.97915	1	0.9735	0.9815	0.98865	0.9805	0.726	0.4103	NA	0.2222	0	0	7.0575e-44	2.2809e-38	1.7384e-52	4.4333e-62	1.30222e-43	1.90485e-26	2.80245e-41	1.8089e-23	4.1488e-12	NA	0.011461	1	1	97.5	93	71	80	83.5	78.5	79.5	69	56	10	41	48	32
AfunF3_X	8377724	C	T	intergenic_region	MODIFIER	8377724C>T	NA	AFUN007549-AFUN007545	0.9695	0.98035	0.9438	0.9787	0.9722	0.95595	0.96925	0.2581	0.1136	NA	0.6667	0	0.087	3.43717e-49	2.35955e-40	4.8574e-46	1.6404e-53	8.088e-35	1.56585e-28	2.80245e-41	1.0841e-08	0.00074518	NA	3.2617e-07	1	0.058402	100	92	87	79	77.5	72	91	77	80	NA	32	48	32
AfunF3_2	8539450	T	A	missense_variant	MODERATE	1440A>T	Arg480Ser	AFUN015793_Ces	0.85775	0.9226	0.9452	0.8977	0.88905	0.90035	0.92345	0.7349	0.481	NA	0.2333	0	0	7.0935e-37	3.09505e-39	4.5618e-38	2.4844e-40	7.2805e-46	2.5582e-17	3.23865e-41	4.216e-27	9.653e-15	NA	2.5912e-05	1	1	105.5	78.5	68	83	106	64.5	86.5	44	54	NA	69	43	35
AfunF3_2	8539450	T	A	intron_variant	MODIFIER	1956+16679T>A	NA	AFUN020405	0.85775	0.9226	0.9452	0.8977	0.88905	0.90035	0.92345	0.7349	0.481	NA	0.2333	0	0	7.0935e-37	3.09505e-39	4.5618e-38	2.4844e-40	7.2805e-46	2.5582e-17	3.23865e-41	4.216e-27	9.653e-15	NA	2.5912e-05	1	1	79	79.5	74	84	77.5	50	82	57	57	12	15	47	31
AfunF3_2	8539450	T	A	intron_variant	MODIFIER	1956+16679T>A	NA	AFUN020405	0.85775	0.9226	0.9452	0.8977	0.88905	0.90035	0.92345	0.7349	0.481	NA	0.2333	0	0	7.0935e-37	3.09505e-39	4.5618e-38	2.4844e-40	7.2805e-46	2.5582e-17	3.23865e-41	4.216e-27	9.653e-15	NA	2.5912e-05	1	1	79	79.5	74	84	77.5	50	82	57	57	12	15	47	31
AfunF3_2	8535489	A	G	missense_variant	MODERATE	8T>C	Val3Ala	CYP6AA2	0.8398	0.91215	0.9589	0.8876	0.8434	0.95765	0.90305	0.8974	0.6462	NA	0.0444	0.0833	0	6.842e-35	5.9095e-35	1.8247e-39	8.4042e-41	6.6215e-30	2.11605e-30	3.43906e-41	9.1077e-36	9.1505e-18	NA	0.24713	0.24468	1	94	89	79	93	86	70	75.5	69	88	NA	39	52	26
AfunF3_2	8535489	A	G	intron_variant	MODIFIER	1956+12718A>G	NA	AFUN020405	0.8398	0.91215	0.9589	0.8876	0.8434	0.95765	0.90305	0.8974	0.6462	NA	0.0444	0.0833	0	6.842e-35	5.9095e-35	1.8247e-39	8.4042e-41	6.6215e-30	2.11605e-30	3.43906e-41	9.1077e-36	9.1505e-18	NA	0.24713	0.24468	1	92	94.5	77	95	109	76	103.5	80	98	NA	37	59	37
AfunF3_2	8535489	A	G	intron_variant	MODIFIER	1956+12718A>G	NA	AFUN020405	0.8398	0.91215	0.9589	0.8876	0.8434	0.95765	0.90305	0.8974	0.6462	NA	0.0444	0.0833	0	6.842e-35	5.9095e-35	1.8247e-39	8.4042e-41	6.6215e-30	2.11605e-30	3.43906e-41	9.1077e-36	9.1505e-18	NA	0.24713	0.24468	1	92	94.5	77	95	109	76	103.5	80	98	NA	37	59	37
AfunF3_2	8566155	T	C	synonymous_variant	LOW	720A>G	Val240Val	AFUN015802	0.91865	0.96585	0.9821	0.9432	0.9493	0.9405	0.9701	0.7561	0.4762	1	0.1818	0	0	1.3025e-41	1.15072e-37	1.4593e-31	9.0348e-45	9.804e-43	1.2624e-33	3.9679e-41	5.7148e-28	9.545e-12	5.4125e-06	0.01219	1	1	93	88	98	70	82.5	63	80.5	73	62	NA	32	29	36
AfunF3_2	8566155	T	C	intron_variant	MODIFIER	1957-5577T>C	NA	AFUN020405	0.91865	0.96585	0.9821	0.9432	0.9493	0.9405	0.9701	0.7561	0.4762	1	0.1818	0	0	1.3025e-41	1.15072e-37	1.4593e-31	9.0348e-45	9.804e-43	1.2624e-33	3.9679e-41	5.7148e-28	9.545e-12	5.4125e-06	0.01219	1	1	79	75	85	73	71	68.5	87.5	82	54	NA	36	45	39
AfunF3_2	8566155	T	C	intron_variant	MODIFIER	1957-5577T>C	NA	AFUN020405	0.91865	0.96585	0.9821	0.9432	0.9493	0.9405	0.9701	0.7561	0.4762	1	0.1818	0	0	1.3025e-41	1.15072e-37	1.4593e-31	9.0348e-45	9.804e-43	1.2624e-33	3.9679e-41	5.7148e-28	9.545e-12	5.4125e-06	0.01219	1	1	79	75	85	73	71	68.5	87.5	82	54	NA	36	45	39
AfunF3_X	8521272	T	G	intergenic_region	MODIFIER	8521272T>G	NA	AFUN007541-AFUN020736	0.96265	0.95305	1	0.9667	0.9775	0.8966	0.9549	0.5077	0.3043	NA	1	0.0233	0.2308	2.84285e-50	8.87703e-38	2.6835e-42	1.4258e-48	7.44662e-48	1.1435e-21	3.9679e-41	4.6624e-13	7.9107e-08	NA	5.4567e-19	0.5	0.001162	89	79.5	66	74	68	70	88	63	71	NA	40	42	40
AfunF3_2	8554854	C	T	missense_variant	MODERATE	1075G>A	Val359Ile	CYP6P9b	0.8579	0.89515	0.9508	0.7794	0.8863	0.82595	0.92	0.6567	0.274	NA	0.0312	0	0	3.1956e-37	6.37592e-32	1.087e-31	2.045e-24	3.0492e-29	3.7364e-19	4.2021e-41	1.0517e-18	2.0601e-07	NA	0.5	1	1	82	96.5	71	70	76.5	74.5	90.5	75	72	NA	22	46	40
AfunF3_2	8554854	C	T	intron_variant	MODIFIER	1957-16878C>T	NA	AFUN020405	0.8579	0.89515	0.9508	0.7794	0.8863	0.82595	0.92	0.6567	0.274	NA	0.0312	0	0	3.1956e-37	6.37592e-32	1.087e-31	2.045e-24	3.0492e-29	3.7364e-19	4.2021e-41	1.0517e-18	2.0601e-07	NA	0.5	1	1	102.5	84	82	104	99	76.5	94	57	80	NA	42	43	50
AfunF3_2	8554854	C	T	intron_variant	MODIFIER	1957-16878C>T	NA	AFUN020405	0.8579	0.89515	0.9508	0.7794	0.8863	0.82595	0.92	0.6567	0.274	NA	0.0312	0	0	3.1956e-37	6.37592e-32	1.087e-31	2.045e-24	3.0492e-29	3.7364e-19	4.2021e-41	1.0517e-18	2.0601e-07	NA	0.5	1	1	102.5	84	82	104	99	76.5	94	57	80	NA	42	43	50
AfunF3_2	8501753	C	T	intron_variant	MODIFIER	1731-13590C>T	NA	AFUN020405	0.8318	0.8579	0.8727	0.8873	0.78045	0.79295	0.87525	0.7808	0.3889	NA	0	0	0	5.909e-32	7.74889e-30	2.014e-24	7.001e-32	6.6932e-28	2.4788e-18	4.58045e-41	3.0016e-26	4.2301e-08	NA	1	1	1	77	70	56	76	81	63.5	81	69	65	NA	17	38	39
AfunF3_2	8501753	C	T	intron_variant	MODIFIER	1731-13590C>T	NA	AFUN020405	0.8318	0.8579	0.8727	0.8873	0.78045	0.79295	0.87525	0.7808	0.3889	NA	0	0	0	5.909e-32	7.74889e-30	2.014e-24	7.001e-32	6.6932e-28	2.4788e-18	4.58045e-41	3.0016e-26	4.2301e-08	NA	1	1	1	76	62.5	55	67	70	59.5	75.5	58	71	NA	21	11	38
AfunF3_2	8567485	G	A,T	synonymous_variant	LOW	1452C>T	Pro484Pro	AFUN015801	0.9071	0.9353	0.9831	0.9167	0.96005	0.90035	0.9437	0.8364	0.3968	NA	0.8	0.0938	0	8.877e-38	3.5262e-39	2.4634e-33	1.0149e-32	1.1205e-46	2.8173e-22	4.7589e-41	1.3602e-22	7.091e-10	NA	1.349e-13	0.11905	1	77.5	79	61	73	80	65	87.5	82	63	NA	37	48	49
AfunF3_2	8567485	G	A,T	synonymous_variant	LOW	1452C>A	Pro484Pro	AFUN015801	0.9071	0.9353	0.9831	0.9167	0.96005	0.90035	0.9437	0.8364	0.3968	NA	0.8	0.0938	0	8.877e-38	3.5262e-39	2.4634e-33	1.0149e-32	1.1205e-46	2.8173e-22	4.7589e-41	1.3602e-22	7.091e-10	NA	1.349e-13	0.11905	1	77.5	79	61	73	80	65	87.5	82	63	NA	37	48	49
AfunF3_2	8567485	G	A,T	intron_variant	MODIFIER	1957-4247G>A	NA	AFUN020405	0.9071	0.9353	0.9831	0.9167	0.96005	0.90035	0.9437	0.8364	0.3968	NA	0.8	0.0938	0	8.877e-38	3.5262e-39	2.4634e-33	1.0149e-32	1.1205e-46	2.8173e-22	4.7589e-41	1.3602e-22	7.091e-10	NA	1.349e-13	0.11905	1	80.5	66	76	81	73.5	60	69	58	50	NA	18	31	45
AfunF3_2	8567485	G	A,T	intron_variant	MODIFIER	1957-4247G>T	NA	AFUN020405	0.9071	0.9353	0.9831	0.9167	0.96005	0.90035	0.9437	0.8364	0.3968	NA	0.8	0.0938	0	8.877e-38	3.5262e-39	2.4634e-33	1.0149e-32	1.1205e-46	2.8173e-22	4.7589e-41	1.3602e-22	7.091e-10	NA	1.349e-13	0.11905	1	77	71	68	89	84	61	86.5	71	83	NA	33	44	54
AfunF3_2	8567485	G	A,T	intron_variant	MODIFIER	1957-4247G>A	NA	AFUN020405	0.9071	0.9353	0.9831	0.9167	0.96005	0.90035	0.9437	0.8364	0.3968	NA	0.8	0.0938	0	8.877e-38	3.5262e-39	2.4634e-33	1.0149e-32	1.1205e-46	2.8173e-22	4.7589e-41	1.3602e-22	7.091e-10	NA	1.349e-13	0.11905	1	77	71	68	89	84	61	86.5	71	83	NA	33	44	54
AfunF3_2	8567485	G	A,T	intron_variant	MODIFIER	1957-4247G>T	NA	AFUN020405	0.9071	0.9353	0.9831	0.9167	0.96005	0.90035	0.9437	0.8364	0.3968	NA	0.8	0.0938	0	8.877e-38	3.5262e-39	2.4634e-33	1.0149e-32	1.1205e-46	2.8173e-22	4.7589e-41	1.3602e-22	7.091e-10	NA	1.349e-13	0.11905	1	97	77	64	84	76.5	59	85	68	62	NA	32	46	38
AfunF3_2	8569859	C	A	synonymous_variant	LOW	1191G>T	Pro397Pro	AFUN015714	0.9102	0.91325	0.9804	0.8551	0.9359	0.90275	0.954	0.8214	0.3273	NA	0.0294	0	0	1.79505e-36	4.70211e-28	1.3013e-28	6.0984e-29	1.50129e-40	1.2639e-17	4.7899e-41	5.4016e-22	7.2242e-07	NA	0.5	1	1	97	77	64	84	76.5	59	85	68	62	NA	32	46	38
AfunF3_2	8569859	C	A	intron_variant	MODIFIER	1957-1873C>A	NA	AFUN020405	0.9102	0.91325	0.9804	0.8551	0.9359	0.90275	0.954	0.8214	0.3273	NA	0.0294	0	0	1.79505e-36	4.70211e-28	1.3013e-28	6.0984e-29	1.50129e-40	1.2639e-17	4.7899e-41	5.4016e-22	7.2242e-07	NA	0.5	1	1	72.5	72	70	68	76.5	56	75.5	63	56	NA	29	34	35
AfunF3_2	8569859	C	A	intron_variant	MODIFIER	1957-1873C>A	NA	AFUN020405	0.9102	0.91325	0.9804	0.8551	0.9359	0.90275	0.954	0.8214	0.3273	NA	0.0294	0	0	1.79505e-36	4.70211e-28	1.3013e-28	6.0984e-29	1.50129e-40	1.2639e-17	4.7899e-41	5.4016e-22	7.2242e-07	NA	0.5	1	1	72.5	72	70	68	76.5	56	75.5	63	56	NA	29	34	35
AfunF3_X	8310656	G	T	intergenic_region	MODIFIER	8310656G>T	NA	AFUN007551-AFUN007550	0.8481	0.75035	0.9	0.9259	0.87705	0.7971	0.87655	0.2576	0.2321	NA	0	0	0	7.03562e-33	1.8497e-20	8.5235e-33	1.3801e-39	2.47897e-36	1.7457e-15	5.31315e-41	2.3408e-06	5.5625e-05	NA	1	1	1	100.5	90.5	77	82	91.5	82	87	82	65	NA	41	50	47
AfunF3_X	8521951	T	A	intergenic_region	MODIFIER	8521951T>A	NA	AFUN007541-AFUN020736	0.9665	0.94325	0.9859	0.9872	0.96835	0.91845	0.95195	0.5301	0.2623	NA	0.7419	0.0513	0.3143	7.2615e-48	1.36215e-38	1.9322e-40	1.356e-44	6.666e-40	2.3474e-22	5.4191e-41	2.1215e-17	4.9254e-06	NA	1.3219e-10	0.24675	0.00019282	100.5	90.5	77	82	91.5	82	87	82	65	NA	41	50	47
AfunF3_X	8248758	G	A	synonymous_variant	LOW	1563C>T	Ala521Ala	AFUN021785	0.96705	0.9291	0.9836	0.898	0.94595	0.9325	0.96135	0.3396	0.2	NA	0.7143	0	0	5.3025e-36	4.27475e-30	1.6176e-34	1.2413e-22	2.8719e-33	5.658e-20	5.54395e-41	6.6943e-07	0.002653	NA	3.9563e-09	1	1	100.5	90.5	77	82	91.5	82	87	82	65	NA	41	50	47
AfunF3_X	8318148	A	G	intergenic_region	MODIFIER	8318148A>G	NA	AFUN007551-AFUN007550	0.8583	0.78535	0.887	0.9281	0.8531	0.7904	0.814	0.4825	0.4427	0.8667	0.3235	0.0312	0	1.16055e-52	7.6505e-34	8.5513e-52	1.181e-68	6.55997e-46	1.14025e-17	6.4355e-41	4.1389e-21	9.595e-22	8.7675e-07	0.00018662	0.24803	1	96.5	78	64	81	88.5	62.5	98	76	72	NA	41	44	36
AfunF3_X	8389441	T	C	intergenic_region	MODIFIER	8389441T>C	NA	AFUN007545-AFUN007544	1	0.98235	1	0.9659	1	0.9717	1	0.3976	0.0725	NA	1	0.0444	0	3.4571e-52	6e-46	2.6835e-42	2.1119e-47	5.51845e-48	2.20965e-27	8.4045e-41	2.1429e-12	0.028994	NA	3.5146e-20	0.24719	1	95.5	75	55	71	81.5	69	100.5	73	54	NA	45	49	46
AfunF3_X	8268538	C	T	intergenic_region	MODIFIER	8268538C>T	NA	AFUN007555-AFUN007554	0.9549	0.94925	0.8824	0.96	0.9942	0.99455	0.97725	1	1	NA	0.825	0	0	2.3045e-45	6.78e-45	4.1824e-38	7.547e-54	4.63325e-49	1.90485e-26	8.4045e-41	4.3706e-53	1.0864e-47	NA	5.85e-16	1	1	91.5	78	59	60	88.5	70	94.5	55	63	NA	36	32	32
AfunF3_X	8378861	T	G	intergenic_region	MODIFIER	8378861T>G	NA	AFUN007549-AFUN007545	0.99195	1	1	1	1	0.99325	1	0.3529	0.2059	NA	0.931	0.0294	0.025	2.07125e-35	1.35552e-45	1.7006e-43	2.5024e-30	5.46888e-51	2.86345e-22	8.4045e-41	5.0344e-09	2.8994e-05	NA	5.1363e-16	0.5	0.5	90.5	71.5	63	86	90.5	69	101	42	62	NA	75	40	48
AfunF3_X	8303669	A	C	intergenic_region	MODIFIER	8303669A>C	NA	AFUN007551-AFUN007550	1	1	1	1	0.99315	1	1	1	1	NA	1	0.1818	0	3.15845e-31	3.24165e-34	2.5602e-33	2.609e-36	4.2282e-43	4.45685e-21	8.4045e-41	3.6742e-23	1.5066e-25	NA	1.4176e-06	0.2381	1	98	71.5	64	85	80.5	71.5	94.5	71	70	NA	30	49	33
AfunF3_X	8405898	C	G	intergenic_region	MODIFIER	8405898C>G	NA	AFUN007545-AFUN007544	0.65605	0.5966	0.6085	0.5824	0.6424	0.5754	0.58625	0.3556	0.1429	0.5625	0	0	0	7.3e-45	2.1751e-37	1.6188e-46	2.9026e-42	2.63287e-50	9.559e-17	8.537e-41	2.1469e-17	1.9854e-06	0.00034983	1	1	1	74	73.5	67	78	85.5	44	77	61	57	NA	26	44	35
AfunF3_X	8446896	T	C	intron_variant	MODIFIER	1278-20T>C	NA	AFUN021782	0.9416	0.9265	0.9825	0.8788	0.9695	0.88465	0.90945	0.4333	0.1	NA	0.3448	0.0526	0	1.19546e-37	1.98295e-33	3.7452e-32	3.9936e-29	7.3225e-42	3.7065e-21	9.84867e-41	4.2407e-10	0.028142	NA	0.00038387	0.24667	1	96.5	83.5	69	83	87	72	81	87	78	NA	25	53	47
AfunF3_2	8584111	A	G	intron_variant	MODIFIER	83+25T>C	NA	AFUN008362	0.9586	0.94275	0.9	0.9545	0.9347	0.9174	0.97405	0.6724	0.4259	NA	0.3871	0	0	2.36955e-31	7.686e-23	3.448e-23	1.3883e-34	3.30377e-34	1.7857e-15	1.07216e-40	8.2679e-17	5.9704e-09	NA	6.5329e-05	1	1	98	90.5	79	90	82	75.5	86.5	67	69	NA	26	51	46
AfunF3_2	8584113	C	T	intron_variant	MODIFIER	83+23G>A	NA	AFUN008362	0.93265	0.9343	0.898	0.9545	0.9347	0.91185	0.9671	0.6724	0.4286	NA	0.0645	0	0	3.1752e-30	6.2065e-23	1.2413e-22	1.3883e-34	1.26853e-33	4.945e-16	1.07604e-40	8.2679e-17	2.5383e-09	NA	0.2459	1	1	87	88	73	82	90	61	79	64	69	11	30	40	41
AfunF3_2	8571100	A	G	synonymous_variant	LOW	25T>C	Leu9Leu	AFUN015714	0.93535	0.9143	0.9846	0.9459	0.96105	0.88335	0.9695	0.7174	0.459	NA	0	0	0.0294	1.79505e-36	1.2908e-32	6.9424e-37	1.1955e-38	6.39901e-47	5.4505e-21	1.5011e-40	6.8121e-15	5.88e-11	NA	1	1	0.5	66.5	71.5	62	61	67	55	73.5	75	77	NA	30	33	44
AfunF3_2	8571100	A	G	intron_variant	MODIFIER	1957-632A>G	NA	AFUN020405	0.93535	0.9143	0.9846	0.9459	0.96105	0.88335	0.9695	0.7174	0.459	NA	0	0	0.0294	1.79505e-36	1.2908e-32	6.9424e-37	1.1955e-38	6.39901e-47	5.4505e-21	1.5011e-40	6.8121e-15	5.88e-11	NA	1	1	0.5	73	61.5	56	62	74	62	79.5	39	43	NA	13	16	18
AfunF3_2	8571100	A	G	intron_variant	MODIFIER	1957-632A>G	NA	AFUN020405	0.93535	0.9143	0.9846	0.9459	0.96105	0.88335	0.9695	0.7174	0.459	NA	0	0	0.0294	1.79505e-36	1.2908e-32	6.9424e-37	1.1955e-38	6.39901e-47	5.4505e-21	1.5011e-40	6.8121e-15	5.88e-11	NA	1	1	0.5	85	77	85	100	86	71.5	83.5	68	67	NA	28	44	46
AfunF3_2	8567470	G	A	synonymous_variant	LOW	1467C>T	Phe489Phe	AFUN015801	0.92135	0.93175	0.9836	0.871	0.9523	0.91015	0.93975	0.8393	0.4127	NA	0.025	0	0.027	4.7465e-37	5.628e-36	1.6176e-34	6.2075e-27	5.675e-40	6.801e-23	1.53045e-40	8.1842e-23	5.6671e-10	NA	0.5	1	0.5	81	73	76	88	67	53.5	71.5	60	42	10	18	28	43
AfunF3_2	8567470	G	A	intron_variant	MODIFIER	1957-4262G>A	NA	AFUN020405	0.92135	0.93175	0.9836	0.871	0.9523	0.91015	0.93975	0.8393	0.4127	NA	0.025	0	0.027	4.7465e-37	5.628e-36	1.6176e-34	6.2075e-27	5.675e-40	6.801e-23	1.53045e-40	8.1842e-23	5.6671e-10	NA	0.5	1	0.5	77	98.5	92	86	81.5	58.5	89	90	92	NA	38	32	35
AfunF3_2	8567470	G	A	intron_variant	MODIFIER	1957-4262G>A	NA	AFUN020405	0.92135	0.93175	0.9836	0.871	0.9523	0.91015	0.93975	0.8393	0.4127	NA	0.025	0	0.027	4.7465e-37	5.628e-36	1.6176e-34	6.2075e-27	5.675e-40	6.801e-23	1.53045e-40	8.1842e-23	5.6671e-10	NA	0.5	1	0.5	77	98.5	92	86	81.5	58.5	89	90	92	NA	38	32	35
AfunF3_2	8518643	G	A	intron_variant	MODIFIER	1822+3209G>A	NA	AFUN020405	0.8305	0.87725	0.925	0.8889	0.78335	0.8362	0.8611	0.6907	0.3146	0.8	0.0417	0	0	1.51868e-44	4.93845e-43	5.1079e-39	1.874e-44	1.53728e-31	3.081e-14	1.7029e-40	5.9482e-29	2.8793e-10	0.00035723	0.24737	1	1	76	82.5	81	96	84.5	61	78	68	74	NA	34	36	32
AfunF3_2	8518643	G	A	intron_variant	MODIFIER	1822+3209G>A	NA	AFUN020405	0.8305	0.87725	0.925	0.8889	0.78335	0.8362	0.8611	0.6907	0.3146	0.8	0.0417	0	0	1.51868e-44	4.93845e-43	5.1079e-39	1.874e-44	1.53728e-31	3.081e-14	1.7029e-40	5.9482e-29	2.8793e-10	0.00035723	0.24737	1	1	97	94	80	84	86	70.5	88	67	77	NA	29	41	55
AfunF3_X	8362859	T	C	intergenic_region	MODIFIER	8362859T>C	NA	AFUN007549-AFUN007545	0.9483	0.9201	0.9862	0.9613	0.9724	0.9516	0.91585	0.7699	0.5294	1	0.0833	0	0	7.2675e-73	1.28475e-74	1.1523e-82	2.3307e-82	3.15845e-31	8.65734e-25	1.75975e-40	1.1401e-39	8.9568e-18	1.8578e-12	0.24468	1	1	117.5	91.5	71	78	91.5	75.5	81.5	76	65	23	33	44	26
AfunF3_X	8356038	A	T	intergenic_region	MODIFIER	8356038A>T	NA	AFUN007549-AFUN007545	0.9785	0.93525	0.9571	0.96	0.97445	0.9851	0.9353	0.52	0.3333	NA	0.4	0.0541	0	1.3538e-48	3.2334e-51	6.6292e-37	8.1955e-40	1.42115e-51	1.67395e-29	1.86271e-40	1.7375e-10	3.6837e-05	NA	0.001638	0.24658	1	85.5	57.5	50	66	69	58	75.5	58	54	NA	31	43	42
AfunF3_2	8507434	T	G	intron_variant	MODIFIER	1731-7909T>G	NA	AFUN020405	0.91035	0.91945	0.9351	0.9121	0.8833	0.8615	0.87915	0.7711	0.5075	NA	0.4375	0	0	2.0682e-31	1.2422e-40	1.8614e-38	4.7287e-43	1.50375e-36	2.2425e-23	2.03902e-40	3.4635e-29	1.9669e-13	NA	0.0033988	1	1	85.5	57.5	50	66	69	58	75.5	58	54	NA	31	43	42
AfunF3_2	8507434	T	G	intron_variant	MODIFIER	1731-7909T>G	NA	AFUN020405	0.91035	0.91945	0.9351	0.9121	0.8833	0.8615	0.87915	0.7711	0.5075	NA	0.4375	0	0	2.0682e-31	1.2422e-40	1.8614e-38	4.7287e-43	1.50375e-36	2.2425e-23	2.03902e-40	3.4635e-29	1.9669e-13	NA	0.0033988	1	1	85.5	57.5	50	66	69	58	75.5	58	54	NA	31	43	42
AfunF3_2	8533492	T	A	intron_variant	MODIFIER	1956+10721T>A	NA	AFUN020405	0.76755	0.8712	0.8696	0.85	0.71965	0.779	0.8288	0.7468	0.4096	NA	0.0267	0	0	4.72744e-35	1.5795e-32	1.2001e-39	2.647e-41	3.61383e-34	1.32815e-17	2.13255e-40	1.1986e-26	8.056e-13	NA	0.24832	1	1	86.5	58.5	49	66	69	57.5	76	58	56	NA	31	44	42
AfunF3_2	8533492	T	A	intron_variant	MODIFIER	1956+10721T>A	NA	AFUN020405	0.76755	0.8712	0.8696	0.85	0.71965	0.779	0.8288	0.7468	0.4096	NA	0.0267	0	0	4.72744e-35	1.5795e-32	1.2001e-39	2.647e-41	3.61383e-34	1.32815e-17	2.13255e-40	1.1986e-26	8.056e-13	NA	0.24832	1	1	94.5	105	92	84	100.5	68	104.5	92	96	NA	31	50	37
AfunF3_2	8569349	G	A	intron_variant	MODIFIER	1957-2383G>A	NA	AFUN020405	0.93055	0.93465	1	0.9474	0.9559	0.94275	0.9724	0.8545	0.3182	NA	0.2927	0	0	3.18311e-46	1.72981e-49	6.6743e-40	4.2877e-39	8.51279e-47	2.08925e-27	2.35955e-40	1.7551e-23	7.1741e-08	NA	9.5339e-05	1	1	91	82.5	89	83	72.5	64	94.5	67	64	NA	37	38	41
AfunF3_2	8569349	G	A	intron_variant	MODIFIER	1957-2383G>A	NA	AFUN020405	0.93055	0.93465	1	0.9474	0.9559	0.94275	0.9724	0.8545	0.3182	NA	0.2927	0	0	3.18311e-46	1.72981e-49	6.6743e-40	4.2877e-39	8.51279e-47	2.08925e-27	2.35955e-40	1.7551e-23	7.1741e-08	NA	9.5339e-05	1	1	103	92	73	88	110	67.5	104	85	79	NA	60	46	35
AfunF3_2	8559776	T	A	intron_variant	MODIFIER	1957-11956T>A	NA	AFUN020405	0.9078	0.97705	0.9692	0.9205	0.94885	0.952	0.9863	0.7067	0.3457	NA	0.2647	0	0	4.5418e-29	6.0995e-41	2.3257e-35	1.921e-42	1.16026e-37	3.08875e-22	2.35955e-40	3.7162e-23	2.1978e-10	NA	0.0010644	1	1	106.5	76	66	70	87	74.5	86.5	70	56	NA	47	37	39
AfunF3_2	8559776	T	A	intron_variant	MODIFIER	1957-11956T>A	NA	AFUN020405	0.9078	0.97705	0.9692	0.9205	0.94885	0.952	0.9863	0.7067	0.3457	NA	0.2647	0	0	4.5418e-29	6.0995e-41	2.3257e-35	1.921e-42	1.16026e-37	3.08875e-22	2.35955e-40	3.7162e-23	2.1978e-10	NA	0.0010644	1	1	106.5	76	66	70	87	74.5	86.5	70	56	NA	47	37	39
AfunF3_X	8239541	G	A	intergenic_region	MODIFIER	8239541G>A	NA	AFUN007561-AFUN007560	1	1	1	1	0.9945	1	1	1	1	NA	0.9744	0.0789	0.5476	5.494e-54	2.3234e-53	2.6835e-42	6.9429e-55	5.51593e-54	7.254e-23	3.33715e-40	2.6835e-42	2.5602e-33	NA	1.4508e-22	0.12	1.7689e-09	99.5	90	68	84	93	77	98	85	88	11	41	44	41
AfunF3_X	8521942	G	T	intergenic_region	MODIFIER	8521942G>T	NA	AFUN007541-AFUN020736	0.97525	0.9876	0.9853	1	0.99315	0.9934	1	0.4938	0.2586	NA	0.9231	0.0488	0.2647	8.503e-44	1.3249e-39	1.1598e-38	4.2804e-44	3.37876e-43	1.9625e-29	3.33715e-40	1.3916e-15	1.0808e-05	NA	3.101e-14	0.24691	0.001042	98	84	69	87	74.5	57	85.5	66	63	NA	30	40	34
AfunF3_X	8337280	T	G	intergenic_region	MODIFIER	8337280T>G	NA	AFUN007550-AFUN007549	0.96305	0.89005	0.9231	0.8788	0.95255	0.86825	0.924	0.3333	0.0933	NA	0.5294	0.0976	0	5.2595e-38	3.18125e-34	3.8211e-44	1.7334e-43	4.78994e-41	1.3436e-20	3.40455e-40	5.4945e-10	0.0067486	NA	1.7305e-07	0.0579	1	96	66	57	77	81.5	77	81	74	61	NA	43	38	40
AfunF3_2	8559222	A	T,C	intron_variant	MODIFIER	1957-12510A>C	NA	AFUN020405	0.9545	0.9452	0.987	0.913	0.94735	0.92015	0.97915	0.7619	0.4265	NA	0.1702	0.0566	0	5.799e-39	5.675e-40	2.711e-45	1.0186e-44	4.47785e-35	1.007e-25	3.7838e-40	5.554e-29	4.5386e-12	NA	0.0028033	0.12143	1	97	93	60	77	96.5	78.5	83.5	71	58	NA	44	46	35
AfunF3_2	8559222	A	T,C	intron_variant	MODIFIER	1957-12510A>T	NA	AFUN020405	0.9545	0.9452	0.987	0.913	0.94735	0.92015	0.97915	0.7619	0.4265	NA	0.1702	0.0566	0	5.799e-39	5.675e-40	2.711e-45	1.0186e-44	4.47785e-35	1.007e-25	3.7838e-40	5.554e-29	4.5386e-12	NA	0.0028033	0.12143	1	97	93	60	77	96.5	78.5	83.5	71	58	NA	44	46	35
AfunF3_2	8559222	A	T,C	intron_variant	MODIFIER	1957-12510A>C	NA	AFUN020405	0.9545	0.9452	0.987	0.913	0.94735	0.92015	0.97915	0.7619	0.4265	NA	0.1702	0.0566	0	5.799e-39	5.675e-40	2.711e-45	1.0186e-44	4.47785e-35	1.007e-25	3.7838e-40	5.554e-29	4.5386e-12	NA	0.0028033	0.12143	1	97	93	60	77	96.5	78.5	83.5	71	58	NA	44	46	35
AfunF3_2	8559222	A	T,C	intron_variant	MODIFIER	1957-12510A>T	NA	AFUN020405	0.9545	0.9452	0.987	0.913	0.94735	0.92015	0.97915	0.7619	0.4265	NA	0.1702	0.0566	0	5.799e-39	5.675e-40	2.711e-45	1.0186e-44	4.47785e-35	1.007e-25	3.7838e-40	5.554e-29	4.5386e-12	NA	0.0028033	0.12143	1	90	60.5	56	65	85.5	63	79.5	45	66	13	26	28	30
AfunF3_X	8414235	G	C	intergenic_region	MODIFIER	8414235G>C	NA	AFUN007545-AFUN007544	0.97255	0.9635	0.9836	0.9884	0.9669	0.97465	0.982	1	1	NA	0.7619	0.2222	0.2045	1.48155e-39	1.4411e-31	1.6176e-34	2.3923e-49	9.4588e-40	3.0976e-29	3.7838e-40	1.3074e-16	4.7526e-13	NA	1.2221e-07	0.051948	0.0012408	90	60.5	56	65	85.5	63	79.5	45	66	13	26	28	30
AfunF3_2	8486798	A	T	intron_variant	MODIFIER	1730+11754A>T	NA	AFUN020405	0.91845	0.91505	0.9726	0.96	0.8262	0.91515	0.9281	0.7534	0.3529	NA	0.3902	0	0	5.7225e-28	1.53064e-40	4.7191e-40	8.1955e-40	3.4263e-31	3.02695e-19	4.09775e-40	8.0337e-25	5.0344e-09	NA	2.4696e-06	1	1	95.5	84	57	86	81	60	79	62	65	NA	30	34	34
AfunF3_2	8486798	A	T	intron_variant	MODIFIER	1730+11754A>T	NA	AFUN020405	0.91845	0.91505	0.9726	0.96	0.8262	0.91515	0.9281	0.7534	0.3529	NA	0.3902	0	0	5.7225e-28	1.53064e-40	4.7191e-40	8.1955e-40	3.4263e-31	3.02695e-19	4.09775e-40	8.0337e-25	5.0344e-09	NA	2.4696e-06	1	1	95.5	84	57	86	81	60	79	62	65	NA	30	34	34
AfunF3_2	8484497	T	G	intron_variant	MODIFIER	1730+9453T>G	NA	AFUN020405	0.84165	0.8401	0.931	0.9294	0.8153	0.7945	0.8839	0.7831	0.2059	NA	0.2292	0	0	3.1075e-35	2.24356e-29	5.2703e-43	7.289e-42	8.1675e-28	2.072e-18	5.56817e-40	6.4516e-30	2.8994e-05	NA	0.00025621	1	1	87	79.5	80	96	70	63.5	69.5	69	48	10	29	36	40
AfunF3_2	8484497	T	G	intron_variant	MODIFIER	1730+9453T>G	NA	AFUN020405	0.84165	0.8401	0.931	0.9294	0.8153	0.7945	0.8839	0.7831	0.2059	NA	0.2292	0	0	3.1075e-35	2.24356e-29	5.2703e-43	7.289e-42	8.1675e-28	2.072e-18	5.56817e-40	6.4516e-30	2.8994e-05	NA	0.00025621	1	1	89.5	91.5	64	78	79	56	83.5	81	60	NA	29	38	42
AfunF3_2	8581227	A	C	intergenic_region	MODIFIER	8581227A>C	NA	AFUN020405-AFUN008362	0.9202	0.9122	0.9394	0.916	0.9294	0.9472	0.94535	0.7826	0.4747	NA	0	0	0	1.7481e-36	4.45355e-31	2.4296e-33	1.0776e-56	2.76711e-42	5.8855e-28	6.459e-40	4.5301e-33	5.0376e-18	NA	1	1	1	93	105	73	90	72.5	75.5	83	63	65	NA	23	20	17
AfunF3_X	8232844	A	T	intergenic_region	MODIFIER	8232844A>T	NA	AFUN007563-AFUN007562	0.9957	0.91425	0.9808	0.9697	0.98685	0.96825	0.95295	0.5378	0.2857	NA	0.94	0.0189	0.7222	2.1853e-53	4.80925e-45	1.8213e-59	9.375e-72	5.857e-61	6.3505e-32	6.666e-40	3.9781e-25	1.8506e-09	NA	2.3219e-25	0.5	2.2805e-17	110.5	72.5	71	63	78.5	73	79.5	73	57	10	43	46	32
AfunF3_X	8389289	G	C	intergenic_region	MODIFIER	8389289G>C	NA	AFUN007545-AFUN007544	0.9934	1	0.988	1	0.99285	0.9473	0.9659	0.3523	0.1646	NA	0.8667	0	0	5.3865e-45	2.15925e-47	6.8742e-49	2.7621e-54	3.7838e-40	7.2965e-32	7.88155e-40	1.8612e-11	7.1369e-05	NA	3.9214e-13	1	1	96	83.5	88	98	78.5	74.5	100.5	79	70	14	NA	49	28
AfunF3_X	8337334	C	G	intergenic_region	MODIFIER	8337334C>G	NA	AFUN007550-AFUN007549	0.94985	0.8702	0.9277	0.9451	0.96525	0.83525	0.8905	0.3514	0.1268	NA	0.5455	0	0	4.80365e-36	5.61998e-34	1.0047e-40	3.3506e-47	4.60323e-45	7.524e-18	8.734e-40	1.0294e-09	0.0014912	NA	1.5143e-07	1	1	67	66.5	50	75	71.5	55.5	70	61	53	NA	25	45	38
AfunF3_X	8241005	A	G	intergenic_region	MODIFIER	8241005A>G	NA	AFUN007560-AFUN007559	0.91555	0.85525	0.9474	0.9494	0.97335	0.9075	0.8958	0.9836	1	NA	0.5	0.0385	0.1842	1.35815e-35	1.58476e-30	2.2097e-29	7.9358e-41	4.10184e-40	7.733e-19	8.964e-40	1.035e-35	4.0229e-32	NA	1.2304e-06	0.24757	0.0057727	86	84	87	96	83.5	64.5	92	69	83	NA	34	46	48
AfunF3_X	8251586	A	G	intergenic_region	MODIFIER	8251586A>G	NA	AFUN021785-AFUN021784	0.92605	0.8457	0.9512	0.9079	0.93165	0.97265	0.94445	0.9863	1	NA	0.6296	0.0238	0.4848	4.7465e-37	3.16685e-41	1.4598e-42	1.1256e-35	1.79505e-36	6.5065e-29	9.1235e-40	6.7558e-43	1.7165e-46	NA	1.7891e-07	0.5	1.364e-06	96	87	71	95	96	75	98.5	66	79	NA	30	56	34
AfunF3_X	8336353	C	T	intergenic_region	MODIFIER	8336353C>T	NA	AFUN007550-AFUN007549	0.99325	0.9944	1	1	1	0.9738	0.9861	0.3188	0.1731	NA	1	0.0417	0	5.25959e-39	8.692e-53	6.7558e-43	4.3483e-50	1.34175e-42	1.2806e-23	9.1235e-40	3.2454e-08	1.7067e-06	NA	8.9137e-21	0.24737	1	76.5	60	48	71	79.5	50	71	48	32	11	32	32	41
AfunF3_2	8488599	C	T	intron_variant	MODIFIER	1730+13555C>T	NA	AFUN020405	0.8524	0.85975	0.9014	0.8987	0.85145	0.84965	0.85225	0.7615	0.5132	0.9167	0.3409	0	0	6.67526e-36	9.773e-32	7.0897e-33	2.5235e-36	2.10856e-34	1.1037e-19	1.12795e-39	1.2675e-37	2.0579e-15	4.8074e-06	7.2456e-06	1	1	101.5	86	78	80	97	80.5	88.5	89	85	14	37	37	30
AfunF3_2	8488599	C	T	intron_variant	MODIFIER	1730+13555C>T	NA	AFUN020405	0.8524	0.85975	0.9014	0.8987	0.85145	0.84965	0.85225	0.7615	0.5132	0.9167	0.3409	0	0	6.67526e-36	9.773e-32	7.0897e-33	2.5235e-36	2.10856e-34	1.1037e-19	1.12795e-39	1.2675e-37	2.0579e-15	4.8074e-06	7.2456e-06	1	1	84.5	56	41	75	77.5	58	87.5	48	67	NA	30	46	37
AfunF3_X	8445807	A	T	intron_variant	MODIFIER	343-31A>T	NA	AFUN021782	0.9939	0.98915	1	0.9859	1	0.987	1	0.3846	0.1818	1	0.9444	0	0.0526	1.3249e-39	7.77e-29	4.1056e-35	1.0659e-41	5.66729e-42	2.01145e-32	1.3249e-39	1.6904e-09	0.00014106	5.4125e-06	2.0936e-09	1	0.5	104	73.5	64	72	89	67.5	83.5	71	62	NA	57	41	39
AfunF3_X	8388930	C	A	intergenic_region	MODIFIER	8388930C>A	NA	AFUN007545-AFUN007544	1	1	1	1	1	1	1	0.4222	0.1975	1	0.931	0	0.0208	1.36645e-48	5.3865e-45	1.0988e-53	1.1023e-56	3.28775e-37	7.9715e-32	1.3249e-39	2.2978e-14	6.7162e-06	5.4125e-06	1.5465e-14	1	0.5	207	197	195	179	199.5	148.5	180.5	121	111	17	44	60	66
AfunF3_X	8444679	T	C	intergenic_region	MODIFIER	8444679T>C	NA	AFUN007544-AFUN021782	0.91875	0.94505	0.9851	1	0.97335	0.9392	0.97855	0.3699	0.2157	NA	0.8919	0	0.2791	2.52745e-28	1.38819e-48	2.6498e-39	1.729e-49	8.093e-39	1.7573e-20	1.32651e-39	3.6614e-10	0.00026733	NA	1.2301e-18	1	0.00010032	115.5	89.5	72	78	91.5	77	79	75	64	23	35	44	26
AfunF3_X	8310659	G	A,GT	intergenic_region	MODIFIER	8310659G>A	NA	AFUN007551-AFUN007550	0.8443	0.74655	0.8529	0.9259	0.85645	0.782	0.873	0.2273	0.2182	NA	0.0476	0.0244	0	8.81275e-32	1.1283e-19	9.5086e-29	7.9358e-41	6.50635e-35	2.93265e-15	1.36979e-39	1.2459e-05	0.00012473	NA	0.5	0.5	1	115.5	89.5	72	78	91.5	77	79	75	64	23	35	44	26
AfunF3_X	8310659	G	A,GT	intergenic_region	MODIFIER	8310659_8310660insT	NA	AFUN007551-AFUN007550	0.8443	0.74655	0.8529	0.9259	0.85645	0.782	0.873	0.2273	0.2182	NA	0.0476	0.0244	0	8.81275e-32	1.1283e-19	9.5086e-29	7.9358e-41	6.50635e-35	2.93265e-15	1.36979e-39	1.2459e-05	0.00012473	NA	0.5	0.5	1	115.5	89.5	72	78	91.5	77	79	75	64	23	35	44	26
AfunF3_X	8387949	A	G	intergenic_region	MODIFIER	8387949A>G	NA	AFUN007545-AFUN007544	1	0.9874	0.9718	0.9857	1	0.94835	0.9884	1	1	NA	0.9167	0	0	8.50354e-44	2.6634e-44	7.0524e-39	7.5676e-40	5.43235e-48	3.31445e-24	1.48155e-39	1.3074e-16	6.4467e-09	NA	5.9366e-18	1	1	96	92	80	77	84.5	77.5	76	102	75	10	34	50	47
AfunF3_X	8253002	G	T	intergenic_region	MODIFIER	8253002G>T	NA	AFUN021785-AFUN021784	0.96595	0.9885	0.973	0.9718	0.96795	0.97095	0.9776	0.3188	0.2639	NA	0.875	0	0	5.3865e-45	1.3538e-48	6.7558e-43	4.233e-41	1.0728e-40	7.254e-23	1.48155e-39	3.2454e-08	4.8588e-07	NA	9.0704e-11	1	1	102.5	76	76	105	81	79	84.5	67	70	NA	34	31	50
AfunF3_2	8569952	A	G	synonymous_variant	LOW	1098T>C	Tyr366Tyr	AFUN015714	0.9561	0.9325	1	0.7971	0.93785	0.8972	0.98735	0.8148	0.5	NA	0.2581	0	0	8.0995e-30	2.26245e-33	2.5602e-33	1.1195e-25	1.97486e-48	4.79665e-17	1.48155e-39	6.0936e-21	3.9143e-11	NA	0.0023332	1	1	102.5	76	76	105	81	79	84.5	67	70	NA	34	31	50
AfunF3_2	8569952	A	G	intron_variant	MODIFIER	1957-1780A>G	NA	AFUN020405	0.9561	0.9325	1	0.7971	0.93785	0.8972	0.98735	0.8148	0.5	NA	0.2581	0	0	8.0995e-30	2.26245e-33	2.5602e-33	1.1195e-25	1.97486e-48	4.79665e-17	1.48155e-39	6.0936e-21	3.9143e-11	NA	0.0023332	1	1	82.5	91	82	75	76.5	63.5	87	53	81	NA	34	53	37
AfunF3_2	8569952	A	G	intron_variant	MODIFIER	1957-1780A>G	NA	AFUN020405	0.9561	0.9325	1	0.7971	0.93785	0.8972	0.98735	0.8148	0.5	NA	0.2581	0	0	8.0995e-30	2.26245e-33	2.5602e-33	1.1195e-25	1.97486e-48	4.79665e-17	1.48155e-39	6.0936e-21	3.9143e-11	NA	0.0023332	1	1	82.5	91	82	75	76.5	63.5	87	53	81	NA	34	53	37
AfunF3_X	8253011	G	T	intergenic_region	MODIFIER	8253011G>T	NA	AFUN021785-AFUN021784	0.98915	0.95775	0.9863	0.9857	0.9747	0.9659	0.9563	0.303	0.2368	NA	0.8966	0	0	2.1594e-47	5.39571e-48	1.2584e-41	7.5676e-40	3.96804e-41	2.86345e-22	1.48155e-39	1.7467e-07	1.1982e-06	NA	1.6496e-13	1	1	93.5	77.5	85	69	86	61.5	83.5	85	88	10	20	41	35
AfunF3_X	8416603	G	T	intergenic_region	MODIFIER	8416603G>T	NA	AFUN007545-AFUN007544	0.90525	0.95865	0.9672	0.963	0.9865	0.9253	0.88595	0.3594	0.325	NA	0.7778	0.0204	0	3.1752e-30	1.7818e-40	5.0953e-33	2.604e-43	6.0995e-41	2.00675e-21	1.5191e-39	1.0637e-08	1.3105e-09	NA	5.6888e-10	0.5	1	93.5	77.5	85	69	86	61.5	83.5	85	88	10	20	41	35
AfunF3_X	8318091	T	C	intergenic_region	MODIFIER	8318091T>C	NA	AFUN007551-AFUN007550	0.96125	0.92475	0.961	0.974	0.97295	0.9414	0.9649	0.791	0.8434	NA	0.7667	0.0299	0	2.35955e-40	5.43501e-32	8.1413e-42	2.0875e-43	5.9775e-39	4.1208e-17	1.56555e-39	6.9935e-25	6.9787e-34	NA	8.7055e-11	0.24812	1	77	88	79	80	91	68.5	99	71	78	NA	30	49	39
AfunF3_X	8328524	C	T	intergenic_region	MODIFIER	8328524C>T	NA	AFUN007550-AFUN007549	0.98655	0.9585	0.957	0.9773	0.9398	0.97055	0.97975	0.3714	0.1899	NA	0.7727	0.0244	0	2.26925e-38	4.09775e-40	9.61e-50	6.9624e-49	7.7475e-30	1.3106e-16	1.56555e-39	2.3297e-14	1.4663e-05	NA	3.8368e-08	0.5	1	77	88	79	80	91	68.5	99	71	78	NA	30	49	39
AfunF3_2	8506876	A	T	intron_variant	MODIFIER	1731-8467A>T	NA	AFUN020405	0.90575	0.9104	0.8971	0.9709	0.88185	0.86865	0.8882	0.7857	0.6066	NA	0.5	0	0	9.66233e-41	2.9302e-30	2.0001e-33	2.8302e-58	2.47892e-35	1.5673e-24	1.56555e-39	2.0247e-35	2.3338e-15	NA	7.3043e-07	1	1	77	88	79	80	91	68.5	99	71	78	NA	30	49	39
AfunF3_2	8506876	A	T	intron_variant	MODIFIER	1731-8467A>T	NA	AFUN020405	0.90575	0.9104	0.8971	0.9709	0.88185	0.86865	0.8882	0.7857	0.6066	NA	0.5	0	0	9.66233e-41	2.9302e-30	2.0001e-33	2.8302e-58	2.47892e-35	1.5673e-24	1.56555e-39	2.0247e-35	2.3338e-15	NA	7.3043e-07	1	1	87.5	83	62	76	72.5	61	83	69	58	NA	47	38	37
AfunF3_2	8488504	T	C	intron_variant	MODIFIER	1730+13460T>C	NA	AFUN020405	0.8657	0.8476	0.9298	0.9	0.7963	0.8724	0.89155	0.7089	0.4444	NA	0.2727	0	0	4.84743e-41	2.3381e-27	3.3697e-28	2.5632e-32	2.2345e-29	9.4995e-21	2.02375e-39	1.7953e-24	2.6699e-12	NA	0.001042	1	1	93	55.5	57	84	86	62	72	53	56	NA	17	37	31
AfunF3_2	8488504	T	C	intron_variant	MODIFIER	1730+13460T>C	NA	AFUN020405	0.8657	0.8476	0.9298	0.9	0.7963	0.8724	0.89155	0.7089	0.4444	NA	0.2727	0	0	4.84743e-41	2.3381e-27	3.3697e-28	2.5632e-32	2.2345e-29	9.4995e-21	2.02375e-39	1.7953e-24	2.6699e-12	NA	0.001042	1	1	88.5	69	75	62	78	67.5	78.5	57	73	NA	31	41	34
AfunF3_2	8488532	C	A	intron_variant	MODIFIER	1730+13488C>A	NA	AFUN020405	0.85215	0.8762	0.9167	0.8961	0.813	0.85665	0.8785	0.7108	0.4714	NA	0.2	0	0	9.35163e-39	8.225e-33	8.5493e-29	3.283e-35	7.2885e-32	2.33005e-18	2.02375e-39	8.6627e-26	7.9293e-13	NA	0.0056095	1	1	101	73	67	71	73.5	67	80.5	55	71	NA	24	39	39
AfunF3_2	8488532	C	A	intron_variant	MODIFIER	1730+13488C>A	NA	AFUN020405	0.85215	0.8762	0.9167	0.8961	0.813	0.85665	0.8785	0.7108	0.4714	NA	0.2	0	0	9.35163e-39	8.225e-33	8.5493e-29	3.283e-35	7.2885e-32	2.33005e-18	2.02375e-39	8.6627e-26	7.9293e-13	NA	0.0056095	1	1	78	83.5	69	75	75.5	64	82.5	81	87	NA	43	50	40
AfunF3_X	8334832	T	C	intergenic_region	MODIFIER	8334832T>C	NA	AFUN007550-AFUN007549	0.97095	0.91585	1	0.9383	0.995	0.9413	0.9317	0.3452	0.1341	1	0.8214	0	0	2.17106e-44	2.14653e-50	1.729e-49	5.4241e-43	1.09442e-58	4.33715e-25	2.14385e-39	9.9366e-11	0.00034115	5.4125e-06	3.103e-11	1	1	91	71.5	59	69	65.5	62.5	81	41	46	NA	31	49	30
AfunF3_X	8446881	A	T	intron_variant	MODIFIER	1277+29A>T	NA	AFUN021782	0.9232	0.85325	0.9298	0.8406	0.9202	0.85305	0.88805	0.4667	0.1522	NA	0.3333	0.0833	0	1.098e-34	1.90997e-29	3.3697e-28	4.4352e-28	8.86127e-39	2.20535e-18	2.15382e-39	5.88e-11	0.0061097	NA	0.00088132	0.11972	1	86	70.5	63	84	65	61.5	74.5	72	62	NA	24	40	42
AfunF3_2	8561456	A	G	synonymous_variant	LOW	585T>C	Cys195Cys	AFUN020895	0.82465	0.84055	0.8713	0.8081	0.83015	0.871	0.8615	0.7327	0.4405	0.1667	0	0.0222	0	3.7878e-40	6.842e-35	1.2024e-43	1.8137e-37	1.04765e-41	7.0345e-33	2.24645e-39	1.0425e-32	4.2977e-14	0.23913	1	0.5	1	77	71.5	61	66	69.5	71	90	60	59	NA	24	44	28
AfunF3_2	8561456	A	G	intron_variant	MODIFIER	1957-10276A>G	NA	AFUN020405	0.82465	0.84055	0.8713	0.8081	0.83015	0.871	0.8615	0.7327	0.4405	0.1667	0	0.0222	0	3.7878e-40	6.842e-35	1.2024e-43	1.8137e-37	1.04765e-41	7.0345e-33	2.24645e-39	1.0425e-32	4.2977e-14	0.23913	1	0.5	1	87	94.5	70	101	81.5	66	78	78	75	NA	25	40	34
AfunF3_2	8561456	A	G	intron_variant	MODIFIER	1957-10276A>G	NA	AFUN020405	0.82465	0.84055	0.8713	0.8081	0.83015	0.871	0.8615	0.7327	0.4405	0.1667	0	0.0222	0	3.7878e-40	6.842e-35	1.2024e-43	1.8137e-37	1.04765e-41	7.0345e-33	2.24645e-39	1.0425e-32	4.2977e-14	0.23913	1	0.5	1	87	94.5	70	101	81.5	66	78	78	75	NA	25	40	34
AfunF3_X	8443711	T	C	synonymous_variant	LOW	3138T>C	Ile1046Ile	AFUN007544	1	0.98665	1	0.9873	1	0.93085	0.96795	0.3385	0.1667	NA	0.7917	0.0652	0.225	8.503e-44	1.57608e-41	1.035e-35	3.4548e-45	5.51845e-48	5.7395e-20	2.49185e-39	2.6845e-08	0.00031034	NA	3.6826e-09	0.12088	0.0011791	98	86	66	89	85.5	70	85.5	68	61	NA	42	37	42
AfunF3_X	8355903	A	C	intergenic_region	MODIFIER	8355903A>C	NA	AFUN007549-AFUN007545	0.9318	0.89295	0.9091	0.9459	0.9224	0.8772	0.8913	0.5507	0.1795	NA	0	0	0	1.54495e-36	5.581e-34	4.14e-31	6.1057e-38	4.26175e-33	2.5582e-17	2.89695e-39	2.8075e-15	0.0058219	NA	1	1	1	101	96.5	94	98	87	56	99.5	71	91	10	39	46	38
AfunF3_X	8283465	T	A	intergenic_region	MODIFIER	8283465T>A	NA	AFUN007552-AFUN007551	0.95315	0.84185	0.8909	0.9153	0.93495	0.863	0.89585	0.2745	0.1186	NA	0.5185	0	NA	4.6501e-45	1.09077e-26	5.6355e-25	3.1304e-28	4.8235e-37	8.4675e-16	3.0645e-39	2.1741e-05	0.0064707	NA	6.1806e-06	1	NA	91.5	83.5	81	79	72.5	71	84	64	67	14	33	39	41
AfunF3_2	8573219	C	T	intron_variant	MODIFIER	2173+1176C>T	NA	AFUN020405	0.964	1	0.973	0.9639	0.97165	0.9659	0.9859	0.8118	0.4474	NA	0.04	0.0185	0.0227	1.1982e-45	5.0745e-33	1.2199e-40	2.3964e-45	4.0981e-48	2.8173e-22	3.5262e-39	1.7487e-32	4.794e-13	NA	0.5	0.5	0.5	85.5	92	73	70	77.5	62.5	82.5	66	76	NA	29	33	30
AfunF3_2	8573219	C	T	intron_variant	MODIFIER	2173+1176C>T	NA	AFUN020405	0.964	1	0.973	0.9639	0.97165	0.9659	0.9859	0.8118	0.4474	NA	0.04	0.0185	0.0227	1.1982e-45	5.0745e-33	1.2199e-40	2.3964e-45	4.0981e-48	2.8173e-22	3.5262e-39	1.7487e-32	4.794e-13	NA	0.5	0.5	0.5	93.5	89	63	74	80	75	92	70	63	NA	44	41	42
AfunF3_X	8315660	C	T	intergenic_region	MODIFIER	8315660C>T	NA	AFUN007551-AFUN007550	0.9335	0.96615	1	1	0.9739	1	0.9859	0.439	0.169	1	0.8125	0	0	4.62705e-32	1.7001e-44	1.657e-37	4.3979e-65	4.09775e-40	1.17705e-24	3.5262e-39	1.0134e-13	0.00014713	6.4467e-09	1.5064e-12	1	1	93.5	89	63	74	80	75	92	70	63	NA	44	41	42
AfunF3_X	8365265	A	G	intergenic_region	MODIFIER	8365265A>G	NA	AFUN007549-AFUN007545	0.96605	0.9234	0.9552	0.9603	0.94945	0.9406	0.9055	0.5524	0.2658	1	0	0	0	2.05208e-70	2.9359e-59	4.0623e-70	5.0518e-80	3.105e-63	5.435e-32	4.3478e-39	5.1814e-23	1.0295e-07	9.6148e-08	1	1	1	76.5	79.5	71	70	83.5	59	92	36	23	NA	36	15	51
AfunF3_X	8443026	C	T	synonymous_variant	LOW	2530C>T	Leu844Leu	AFUN007544	0.8587	0.85255	0.7407	0.8116	0.8579	0.876	0.87795	0.3864	0.0638	0.7	0.6316	0.0333	0.037	5.52666e-38	1.079e-23	3.2601e-18	1.0127e-26	5.07125e-27	1.5987e-26	5.08825e-39	1.1194e-06	0.12097	0.001548	2.5665e-10	0.5	0.5	76.5	79.5	71	70	83.5	59	92	36	23	NA	36	15	51
AfunF3_X	8313016	T	C	intergenic_region	MODIFIER	8313016T>C	NA	AFUN007551-AFUN007550	1	0.9948	1	1	1	1	1	1	1	NA	1	0.0682	0	3.4571e-52	5.46751e-51	1.7384e-52	1.0935e-50	3.33715e-40	2.0528e-35	5.2595e-39	2.6498e-39	6.9142e-52	NA	5.1363e-16	0.12069	1	94	93	85	92	83	71.5	72.5	87	77	NA	34	58	47
AfunF3_X	8249864	A	G	synonymous_variant	LOW	792T>C	Thr264Thr	AFUN021785	1	1	1	1	1	1	1	1	1	1	1	0.0345	0.4	3.41095e-46	2.0876e-38	1.6283e-34	4.0229e-32	5.43202e-48	2.01145e-32	5.2595e-39	1.6283e-34	9.9117e-30	5.4125e-06	5.1363e-16	0.5	2.3315e-06	84	89	68	103	81	75	89.5	98	61	NA	32	44	47
AfunF3_X	8263400	T	C	synonymous_variant	LOW	762T>C	Tyr254Tyr	AFUN007556	1	1	0.9836	1	1	0.9946	1	0.3038	0.1562	NA	1	0	0.2759	2.0876e-38	4.3185e-47	1.035e-35	2.711e-45	9.19175e-50	3.15845e-31	5.2595e-39	7.5773e-09	0.00066774	NA	3.6742e-23	1	4.6015e-06	75	87	93	88	73	54.5	81.5	105	79	NA	25	41	44
AfunF3_X	8389427	A	G	intergenic_region	MODIFIER	8389427A>G	NA	AFUN007545-AFUN007544	1	0.99375	1	1	1	1	1	0.3529	0.0833	NA	1	0.0244	0	2.1853e-53	2.15925e-47	1.0659e-41	6.9142e-52	5.45374e-48	1.9625e-29	5.2595e-39	4.1158e-11	0.014021	NA	3.5146e-20	0.5	1	97	99.5	60	77	92	65.5	99.5	83	70	NA	35	60	39
AfunF3_X	8372569	C	T	intergenic_region	MODIFIER	8372569C>T	NA	AFUN007549-AFUN007545	1	1	1	1	1	1	1	0.3421	0.1875	1	1	0	0.34	5.19588e-36	8.4045e-41	6.7558e-43	6.9142e-52	5.38651e-45	7.533e-26	5.2595e-39	1.1215e-09	0.00013842	5.4125e-06	2.1486e-18	1	1.4808e-06	80	104	83	81	99	69	103.5	84	82	10	28	32	29
AfunF3_X	8523204	C	T	intergenic_region	MODIFIER	8523204C>T	NA	AFUN007541-AFUN020736	1	1	1	0.9861	1	0.98295	0.9897	0.3421	0.1429	NA	1	0.0303	0.25	3.41095e-46	5.2595e-39	2.6498e-39	2.6835e-42	3.45797e-52	1.17705e-24	5.2595e-39	1.1215e-09	0.0029874	NA	3.3259e-17	0.5	0.0011061	86.5	83	80	94	95	73	106	91	57	NA	37	38	35
AfunF3_X	8522411	T	C	intergenic_region	MODIFIER	8522411T>C	NA	AFUN007541-AFUN020736	0.9694	0.9785	0.9861	1	0.98765	0.9924	0.98315	0.3793	0.371	NA	0.9048	0.2	0.4375	2.7173e-50	3.02325e-49	4.9317e-41	4.3483e-50	2.0876e-38	8.877e-38	5.2595e-39	1.9179e-08	7.7551e-09	NA	1.5234e-10	0.053015	0.0033988	106	87	75	88	94	68.5	95	74	54	NA	41	33	36
AfunF3_X	8271387	T	C	intergenic_region	MODIFIER	8271387T>C	NA	AFUN007554-AFUN007553	1	1	1	1	1	1	1	1	1	NA	1	0	0.2745	1.3249e-39	2.01145e-32	1.6283e-34	4.2804e-44	4.1752e-38	4.2278e-18	5.2595e-39	6.8742e-49	4.1752e-38	NA	1.6637e-09	1	2.1741e-05	120	92.5	68	99	80.5	70	87.5	70	62	NA	44	48	42
AfunF3_X	8317822	G	T	intergenic_region	MODIFIER	8317822G>T	NA	AFUN007551-AFUN007550	1	1	1	1	1	0.97825	0.9924	1	1	NA	1	0.0192	0	7.9715e-32	8.47895e-32	1.6283e-34	2.6498e-39	4.8157e-27	1.45745e-12	5.2595e-39	1.3852e-19	2.5024e-30	NA	3.3259e-17	0.5	1	109.5	84.5	62	95	76	71.5	80	69	67	NA	43	42	41
AfunF3_X	8457531	C	T	intron_variant	MODIFIER	1324-24G>A	NA	AFUN007541	1	0.99315	1	1	1	0.9902	0.98365	0.4412	0.3036	NA	0.96	0.0625	0.2941	5.3865e-45	3.3779e-43	1.0659e-41	6.9429e-55	3.28775e-37	4.95585e-30	5.799e-39	1.4855e-11	1.8236e-06	NA	2.0568e-13	0.12105	0.000451	65	80	51	68	72	53.5	77	62	60	NA	32	25	72
AfunF3_X	8296529	G	A	intergenic_region	MODIFIER	8296529G>A	NA	AFUN007552-AFUN007551	0.94675	0.97065	0.8974	0.9359	0.9543	0.96335	0.9874	0.2958	0.1837	NA	0.9118	0	0	2.54765e-33	2.6358e-34	9.1077e-36	4.9837e-39	7.1635e-48	8.572e-25	5.799e-39	8.1546e-08	0.0013055	NA	2.7308e-16	1	1	100.5	85.5	87	82	73	67.5	89	82	74	14	13	45	44
AfunF3_2	8582280	C	T	intergenic_region	MODIFIER	8582280C>T	NA	AFUN020405-AFUN008362	0.91625	0.93675	0.9659	0.9667	0.94455	0.99405	0.97325	0.8471	0.4722	NA	0.3056	0.0526	0	1.6415e-35	7.3225e-42	2.1119e-47	1.4258e-48	1.33756e-44	7.254e-23	5.799e-39	5.8764e-35	3.3502e-13	NA	0.00019879	0.5	1	95	85	86	73	82	67.5	85	70	77	12	16	47	49
AfunF3_X	8296528	T	C	intergenic_region	MODIFIER	8296528T>C	NA	AFUN007552-AFUN007551	0.9511	0.9704	0.9	0.9375	0.9539	0.9627	0.98725	0.2817	0.1837	NA	0.9118	0	0	9.7865e-33	2.6358e-34	6.9832e-37	3.5636e-40	2.63775e-47	8.572e-25	5.799e-39	2.0088e-07	0.0013055	NA	2.7308e-16	1	1	89	100.5	75	90	80.5	58.5	89	75	85	NA	21	38	34
AfunF3_X	8379913	G	T	intergenic_region	MODIFIER	8379913G>T	NA	AFUN007549-AFUN007545	0.9742	0.9806	1	0.974	0.99295	0.9348	0.94365	0.3784	0.129	1	0.5758	0	0	4.14061e-42	8.64505e-50	6.9142e-52	2.1018e-42	1.42151e-39	5.658e-20	5.799e-39	1.5731e-10	0.00016721	3.698e-07	4.7323e-08	1	1	97	93.5	70	90	85.5	70.5	83.5	67	71	NA	20	43	47
AfunF3_X	8309788	A	G	intergenic_region	MODIFIER	8309788A>G	NA	AFUN007551-AFUN007550	0.9194	0.96095	0.8415	0.9468	0.9454	0.9707	0.94425	1	1	NA	0.4138	0	0	3.31463e-37	8.87702e-38	2.3989e-33	6.0465e-49	1.1602e-37	3.29011e-37	5.7992e-39	6.6743e-40	2.609e-36	NA	5.0681e-05	1	1	97	93.5	70	90	85.5	70.5	83.5	67	71	NA	20	43	47
AfunF3_2	8574293	A	G	intron_variant	MODIFIER	2174-896A>G	NA	AFUN020405	0.92515	0.9134	0.963	0.9545	0.9334	0.8888	0.93205	0.7397	0.5	0.8	0	0	0	9.705e-47	1.26465e-27	3.608e-44	1.3883e-34	4.7465e-37	2.33005e-18	5.8155e-39	3.89e-24	2.9394e-12	0.00035723	1	1	1	91	81	68	83	77	66.5	77	35	50	NA	19	32	31
AfunF3_2	8574293	A	G	intron_variant	MODIFIER	2174-896A>G	NA	AFUN020405	0.92515	0.9134	0.963	0.9545	0.9334	0.8888	0.93205	0.7397	0.5	0.8	0	0	0	9.705e-47	1.26465e-27	3.608e-44	1.3883e-34	4.7465e-37	2.33005e-18	5.8155e-39	3.89e-24	2.9394e-12	0.00035723	1	1	1	91	81	68	83	77	66.5	77	35	50	NA	19	32	31
AfunF3_X	8377285	T	C	intergenic_region	MODIFIER	8377285T>C	NA	AFUN007549-AFUN007545	0.9897	0.9822	1	1	0.99335	0.9875	0.95285	0.2286	0.1714	1	0.7692	0	0	8.5825e-47	2.46585e-41	1.0659e-41	1.657e-37	3.28775e-37	1.9625e-29	5.9775e-39	5.6213e-06	0.00014598	5.4125e-06	1.8273e-09	1	1	100	93	63	71	94.5	79.5	80	71	64	NA	45	47	37
AfunF3_X	8377288	G	A	intergenic_region	MODIFIER	8377288G>A	NA	AFUN007549-AFUN007545	0.98455	0.98195	1	1	0.9848	0.98765	0.952	0.2029	0.1324	1	0.8	0	0	5.3865e-45	9.661e-41	4.233e-41	1.657e-37	8.1415e-35	7.77e-29	5.9775e-39	2.9344e-05	0.0014724	5.4125e-06	1.1273e-09	1	1	84.5	88	74	81	77	62.5	84	63	82	NA	35	54	38
AfunF3_2	8567568	A	G	synonymous_variant	LOW	1369T>C	Leu457Leu	AFUN015801	0.90645	0.93335	0.973	0.9625	0.978	0.86265	0.962	0.907	0.4531	NA	0.0385	0	0	3.7962e-32	9.7915e-34	1.2199e-40	9.9822e-43	8.50344e-44	2.1746e-17	5.9775e-39	2.6872e-20	2.7231e-11	NA	0.5	1	1	93	92	69	94	77.5	68	81.5	84	102	NA	38	52	46
AfunF3_2	8567568	A	G	intron_variant	MODIFIER	1957-4164A>G	NA	AFUN020405	0.90645	0.93335	0.973	0.9625	0.978	0.86265	0.962	0.907	0.4531	NA	0.0385	0	0	3.7962e-32	9.7915e-34	1.2199e-40	9.9822e-43	8.50344e-44	2.1746e-17	5.9775e-39	2.6872e-20	2.7231e-11	NA	0.5	1	1	75	89.5	80	76	76	61.5	82.5	70	74	NA	36	50	41
AfunF3_2	8567568	A	G	intron_variant	MODIFIER	1957-4164A>G	NA	AFUN020405	0.90645	0.93335	0.973	0.9625	0.978	0.86265	0.962	0.907	0.4531	NA	0.0385	0	0	3.7962e-32	9.7915e-34	1.2199e-40	9.9822e-43	8.50344e-44	2.1746e-17	5.9775e-39	2.6872e-20	2.7231e-11	NA	0.5	1	1	75	89.5	80	76	76	61.5	82.5	70	74	NA	36	50	41
AfunF3_X	8446994	T	C	synonymous_variant	LOW	1356T>C	Gly452Gly	AFUN021782	0.8615	0.91525	0.9683	0.9701	0.9267	0.81285	0.93335	0.5	0.1064	NA	0.3235	0	0.0278	3.4535e-35	1.2337e-35	3.4466e-34	1.5658e-36	3.09505e-39	3.7364e-19	7.422e-39	7.3303e-11	0.027945	NA	0.00018662	1	0.5	84.5	99.5	83	104	89	68.5	87.5	113	79	NA	42	47	40
AfunF3_X	8222511	C	G	intron_variant	MODIFIER	803+25G>C	NA	AFUN007563	0.80965	0.7626	0.7931	0.8356	0.93465	0.85285	0.8482	0.377	0.1818	NA	0.4444	0	0	3.83585e-24	3.76655e-23	1.7324e-21	2.2374e-29	6.66619e-40	3.3959e-20	7.422e-39	9.1717e-09	3.1607e-05	NA	6.2178e-08	1	1	102.5	74.5	51	70	84.5	63.5	88	56	67	NA	30	35	25
AfunF3_X	8271007	G	A	intergenic_region	MODIFIER	8271007G>A	NA	AFUN007554-AFUN007553	0.9922	0.9624	0.9853	0.974	0.97945	0.971	0.97335	1	1	NA	0.9655	0.0213	0.1818	1.35695e-36	1.7233e-34	6.6743e-40	2.0875e-43	5.32959e-42	6.1505e-19	8.093e-39	1.0935e-50	2.7498e-51	NA	9.9776e-16	0.5	0.01219	75	73	54	60	73.5	48.5	73.5	76	69	NA	29	37	45
AfunF3_X	8241020	G	C	intergenic_region	MODIFIER	8241020G>C	NA	AFUN007560-AFUN007559	0.8924	0.8476	0.9412	0.9265	0.8986	0.92485	0.94925	0.3582	0.1273	NA	0.3793	0.0196	0	4.64913e-33	4.0921e-23	6.2071e-26	2.5248e-33	4.7543e-29	1.6071e-14	8.093e-39	4.8109e-09	0.006377	NA	0.00015195	0.5	1	79	75.5	58	74	64	54	71	82	64	NA	16	44	51
AfunF3_X	8346501	G	A	intergenic_region	MODIFIER	8346501G>A	NA	AFUN007549-AFUN007545	0.71165	0.67895	0.7407	0.7208	0.74215	0.6712	0.6903	0.7313	0.4483	0.5882	0.0476	0	0	1.9487e-43	8.4945e-33	2.8364e-44	2.2632e-48	1.6152e-47	2.33135e-26	8.447e-39	8.0522e-22	2.1506e-05	0.00014831	0.5	1	1	109	81.5	69	102	103.5	70	85.5	71	67	NA	32	34	44
AfunF3_X	8332005	C	T	intergenic_region	MODIFIER	8332005C>T	NA	AFUN007550-AFUN007549	0.9499	0.9506	0.8947	1	0.9857	0.94255	0.94745	0.3871	0.1964	NA	0.8	0	0	2.54765e-33	3.1742e-38	4.3874e-26	1.0659e-41	1.37055e-38	4.0044e-21	8.675e-39	3.7283e-09	0.00028374	NA	1.647e-11	1	1	81	73.5	61	70	68	68.5	83	72	53	NA	31	34	36
AfunF3_X	8447667	T	G	intergenic_region	MODIFIER	8447667T>G	NA	AFUN021782-AFUN021783	0.92995	0.89185	0.9294	0.9216	0.87375	0.86295	0.9029	0.5205	0.1791	NA	0.3235	0.1176	0	2.66055e-44	3.4143e-38	7.289e-42	1.884e-50	4.8212e-32	3.2919e-15	8.675e-39	4.8769e-15	0.00014234	NA	0.00018019	0.056946	1	93.5	82	65	84	77	63	78	61	64	NA	30	33	31
AfunF3_2	8573045	T	C	intron_variant	MODIFIER	2173+1002T>C	NA	AFUN020405	0.92085	0.97045	0.9639	0.9494	0.96495	0.9592	0.96235	0.7931	0.4691	NA	0.3182	0	0	4.23615e-37	2.0297e-37	1.7694e-44	7.9358e-41	1.48155e-39	5.7465e-24	9.307e-39	5.5407e-32	1.1753e-14	NA	0.0044505	1	1	68.5	59	43	72	67.5	49.5	67.5	NA	NA	11	14	NA	42
AfunF3_2	8573045	T	C	intron_variant	MODIFIER	2173+1002T>C	NA	AFUN020405	0.92085	0.97045	0.9639	0.9494	0.96495	0.9592	0.96235	0.7931	0.4691	NA	0.3182	0	0	4.23615e-37	2.0297e-37	1.7694e-44	7.9358e-41	1.48155e-39	5.7465e-24	9.307e-39	5.5407e-32	1.1753e-14	NA	0.0044505	1	1	68.5	59	43	72	67.5	49.5	67.5	NA	NA	11	14	NA	42
AfunF3_X	8223696	T	A	synonymous_variant	LOW	150A>T	Ala50Ala	AFUN007563	0.92835	0.9133	0.9643	0.8529	0.9472	0.85255	0.9417	0.3457	0.1786	0.9091	0.7097	0.0227	0	9.2395e-46	1.91055e-44	4.609e-45	9.8769e-43	7.34417e-43	1.9951e-17	9.307e-39	2.1978e-10	1.5244e-05	1.7011e-05	5.875e-10	0.5	1	75	66	72	76	83	68.5	80.5	65	69	NA	22	46	31
AfunF3_2	8492663	A	T	intron_variant	MODIFIER	1730+17619A>T	NA	AFUN020405	0.89525	0.8769	0.9275	0.9518	0.75365	0.7906	0.89315	0.6	0.4182	NA	0.2857	0	0	4.09775e-40	5.94116e-30	6.8188e-34	3.8485e-43	5.0051e-31	1.0873e-16	9.4205e-39	1.6045e-12	6.4034e-09	NA	0.010344	1	1	91	96.5	72	84	72.5	75	77	58	62	NA	21	20	16
AfunF3_2	8492663	A	T	intron_variant	MODIFIER	1730+17619A>T	NA	AFUN020405	0.89525	0.8769	0.9275	0.9518	0.75365	0.7906	0.89315	0.6	0.4182	NA	0.2857	0	0	4.09775e-40	5.94116e-30	6.8188e-34	3.8485e-43	5.0051e-31	1.0873e-16	9.4205e-39	1.6045e-12	6.4034e-09	NA	0.010344	1	1	91	96.5	72	84	72.5	75	77	58	62	NA	21	20	16
AfunF3_2	8543060	C	A	intron_variant	MODIFIER	1956+20289C>A	NA	AFUN020405	0.8778	0.94165	0.9589	0.8	0.8769	0.90115	0.9479	0.7436	0.4127	NA	0	0	0	2.6643e-38	2.55395e-39	1.1955e-38	7.1949e-30	4.79975e-33	1.6091e-22	9.4435e-39	5.8732e-26	5.6671e-10	NA	1	1	1	84.5	97.5	73	100	73	69.5	83	90	86	NA	36	50	38
AfunF3_2	8543060	C	A	intron_variant	MODIFIER	1956+20289C>A	NA	AFUN020405	0.8778	0.94165	0.9589	0.8	0.8769	0.90115	0.9479	0.7436	0.4127	NA	0	0	0	2.6643e-38	2.55395e-39	1.1955e-38	7.1949e-30	4.79975e-33	1.6091e-22	9.4435e-39	5.8732e-26	5.6671e-10	NA	1	1	1	93.5	101.5	88	90	89.5	61	85.5	91	85	NA	36	48	51
AfunF3_2	8528825	G	T,A	intron_variant	MODIFIER	1956+6054G>A	NA	AFUN020405	0.78395	0.8555	0.8684	0.8235	0.65105	0.7429	0.79125	0.8065	0.4062	NA	0.3562	0	0	2.4485e-26	5.7225e-28	1.2264e-35	2.4674e-35	6.04299e-31	8.4675e-16	9.4435e-39	1.4429e-23	5.6671e-10	NA	7.6618e-10	1	1	77.5	93	87	77	68.5	64.5	85	74	93	12	33	42	42
AfunF3_2	8528825	G	T,A	intron_variant	MODIFIER	1956+6054G>T	NA	AFUN020405	0.78395	0.8555	0.8684	0.8235	0.65105	0.7429	0.79125	0.8065	0.4062	NA	0.3562	0	0	2.4485e-26	5.7225e-28	1.2264e-35	2.4674e-35	6.04299e-31	8.4675e-16	9.4435e-39	1.4429e-23	5.6671e-10	NA	7.6618e-10	1	1	77.5	93	87	77	68.5	64.5	85	74	93	12	33	42	42
AfunF3_2	8528825	G	T,A	intron_variant	MODIFIER	1956+6054G>A	NA	AFUN020405	0.78395	0.8555	0.8684	0.8235	0.65105	0.7429	0.79125	0.8065	0.4062	NA	0.3562	0	0	2.4485e-26	5.7225e-28	1.2264e-35	2.4674e-35	6.04299e-31	8.4675e-16	9.4435e-39	1.4429e-23	5.6671e-10	NA	7.6618e-10	1	1	66.5	85.5	62	91	75	56.5	79.5	63	61	NA	28	40	54
AfunF3_2	8528825	G	T,A	intron_variant	MODIFIER	1956+6054G>T	NA	AFUN020405	0.78395	0.8555	0.8684	0.8235	0.65105	0.7429	0.79125	0.8065	0.4062	NA	0.3562	0	0	2.4485e-26	5.7225e-28	1.2264e-35	2.4674e-35	6.04299e-31	8.4675e-16	9.4435e-39	1.4429e-23	5.6671e-10	NA	7.6618e-10	1	1	81	62	54	51	80.5	60	66	53	55	10	26	45	41
AfunF3_X	8389285	C	G	intergenic_region	MODIFIER	8389285C>G	NA	AFUN007545-AFUN007544	0.99565	0.98115	1	0.9783	0.99305	0.9412	0.95985	0.3678	0.1558	NA	0.7647	0	0	8.503e-44	5.432e-48	1.0935e-50	1.0988e-53	2.46585e-41	1.2317e-33	9.57455e-39	6.9639e-12	0.00015356	NA	8.0999e-13	1	1	108	79	81	66	84	72	92.5	73	62	10	30	42	26
AfunF3_X	8503521	G	A	intergenic_region	MODIFIER	8503521G>A	NA	AFUN007541-AFUN020736	0.74795	0.8229	0.7805	0.8085	0.78605	0.8484	0.93055	0.2917	0.0843	1	0.3673	0.0303	0	9.22213e-25	7.54689e-38	2.108e-29	1.244e-35	1.0225e-24	1.7457e-15	1.09812e-38	8.6393e-08	0.0068485	5.4125e-06	5.6162e-07	0.24809	1	108	79	81	66	84	72	92.5	73	62	10	30	42	26
AfunF3_2	8501692	C	A	intron_variant	MODIFIER	1731-13651C>A	NA	AFUN020405	0.8236	0.86395	0.8824	0.8816	0.7475	0.7912	0.8523	0.7571	0.4237	NA	0	0	0	5.4525e-30	1.89345e-29	9.0809e-23	1.1162e-33	9.33095e-27	1.5891e-15	1.31811e-38	5.2729e-24	1.16e-09	NA	1	1	1	85.5	88.5	73	94	84	64.5	92.5	75	79	NA	34	47	57
AfunF3_2	8501692	C	A	intron_variant	MODIFIER	1731-13651C>A	NA	AFUN020405	0.8236	0.86395	0.8824	0.8816	0.7475	0.7912	0.8523	0.7571	0.4237	NA	0	0	0	5.4525e-30	1.89345e-29	9.0809e-23	1.1162e-33	9.33095e-27	1.5891e-15	1.31811e-38	5.2729e-24	1.16e-09	NA	1	1	1	85.5	88.5	73	94	84	64.5	92.5	75	79	NA	34	47	57
AfunF3_X	8520293	A	T	intergenic_region	MODIFIER	8520293A>T	NA	AFUN007541-AFUN020736	0.9923	1	0.9841	1	1	0.9455	0.9857	0.4861	0.321	0.8333	1	0	0.175	3.4712e-37	5.2595e-39	6.5755e-37	1.7384e-52	5.175e-36	1.1435e-21	1.36215e-38	1.1574e-13	1.3586e-09	5.4125e-06	2.3541e-24	1	0.0058688	97	77.5	74	80	82	68	79.5	43	64	NA	26	40	28
AfunF3_2	8573211	G	T	intron_variant	MODIFIER	2173+1168G>T	NA	AFUN020405	0.99055	0.99575	0.973	1	0.977	0.97275	0.9857	0.7907	0.45	NA	0.48	0	0.0217	3.4371e-49	7.9715e-32	1.2199e-40	1.729e-49	9.23951e-46	5.206e-24	1.36215e-38	1.8258e-31	8.6008e-14	NA	4.2836e-05	1	0.5	93.5	63.5	76	85	81	66	79.5	64	67	NA	27	44	45
AfunF3_2	8573211	G	T	intron_variant	MODIFIER	2173+1168G>T	NA	AFUN020405	0.99055	0.99575	0.973	1	0.977	0.97275	0.9857	0.7907	0.45	NA	0.48	0	0.0217	3.4371e-49	7.9715e-32	1.2199e-40	1.729e-49	9.23951e-46	5.206e-24	1.36215e-38	1.8258e-31	8.6008e-14	NA	4.2836e-05	1	0.5	93.5	63.5	76	85	81	66	79.5	64	67	NA	27	44	45
AfunF3_2	8510245	G	A	intron_variant	MODIFIER	1731-5098G>A	NA	AFUN020405	0.8724	0.8737	0.9	0.825	0.8352	0.8204	0.8653	0.6094	0.2824	NA	0.0303	0	0	2.3711e-39	7.41855e-40	6.9832e-37	9.6424e-32	2.83859e-42	7.8455e-19	1.56668e-38	2.2769e-16	8.9857e-09	NA	0.5	1	1	87.5	82.5	70	63	69	64.5	83.5	70	70	10	26	35	31
AfunF3_2	8510245	G	A	intron_variant	MODIFIER	1731-5098G>A	NA	AFUN020405	0.8724	0.8737	0.9	0.825	0.8352	0.8204	0.8653	0.6094	0.2824	NA	0.0303	0	0	2.3711e-39	7.41855e-40	6.9832e-37	9.6424e-32	2.83859e-42	7.8455e-19	1.56668e-38	2.2769e-16	8.9857e-09	NA	0.5	1	1	87.5	82.5	70	63	69	64.5	83.5	70	70	10	26	35	31
AfunF3_X	8310666	C	T	intergenic_region	MODIFIER	8310666C>T	NA	AFUN007551-AFUN007550	0.8216	0.76185	0.8696	0.9383	0.8578	0.7767	0.84765	0.2273	0.2143	NA	0	0	0.0204	4.2739e-28	9.49959e-21	7.7195e-30	9.5178e-41	1.43142e-33	1.2024e-13	1.57188e-38	1.2459e-05	0.00012642	NA	1	1	0.5	86	81	69	63	66.5	64.5	82	69	68	10	25	34	32
AfunF3_2	8509916	G	A	intron_variant	MODIFIER	1731-5427G>A	NA	AFUN020405	0.9459	0.85645	0.9239	0.9091	0.8712	0.8962	0.86375	0.7432	0.2817	NA	0	0	0	3.14685e-36	9.467e-32	1.0336e-44	3.0899e-36	7.945e-32	4.56825e-19	1.73915e-38	1.2305e-24	2.0088e-07	NA	1	1	1	86	81	69	63	66.5	64.5	82	69	68	10	25	34	32
AfunF3_2	8509916	G	A	intron_variant	MODIFIER	1731-5427G>A	NA	AFUN020405	0.9459	0.85645	0.9239	0.9091	0.8712	0.8962	0.86375	0.7432	0.2817	NA	0	0	0	3.14685e-36	9.467e-32	1.0336e-44	3.0899e-36	7.945e-32	4.56825e-19	1.73915e-38	1.2305e-24	2.0088e-07	NA	1	1	1	81.5	79	77	88	99.5	66.5	84	80	92	10	33	54	53
AfunF3_X	8384305	C	T	intron_variant	MODIFIER	1491+123G>A	NA	AFUN007545	0.99255	1	1	1	1	1	1	0.3295	0.2247	NA	1	0	0	1.3249e-39	8.285e-38	1.0519e-38	1.0519e-38	5.43337e-48	2.01145e-32	2.0876e-38	1.1673e-10	2.8234e-07	NA	5.1363e-16	1	1	85.5	86	58	73	84	75	101.5	61	77	NA	45	44	41
AfunF3_X	8384305	C	T	intron_variant	MODIFIER	42-157C>T	NA	AFUN007546	0.99255	1	1	1	1	1	1	0.3295	0.2247	NA	1	0	0	1.3249e-39	8.285e-38	1.0519e-38	1.0519e-38	5.43337e-48	2.01145e-32	2.0876e-38	1.1673e-10	2.8234e-07	NA	5.1363e-16	1	1	92.5	82.5	56	65	86.5	69.5	91.5	78	65	NA	30	53	39
AfunF3_X	8279391	G	A	intron_variant	MODIFIER	116-2570C>T	NA	AFUN007552	1	1	1	1	1	1	0.995	0.2254	0.1467	NA	1	0	0.0333	3.33715e-40	8.1415e-35	1.5943e-31	2.6498e-39	1.34209e-42	4.95585e-30	2.0876e-38	5.8954e-06	0.00032907	NA	2.8292e-11	1	0.5	92.5	82.5	56	65	86.5	69.5	91.5	78	65	NA	30	53	39
AfunF3_X	8268614	G	C	intergenic_region	MODIFIER	8268614G>C	NA	AFUN007555-AFUN007554	0.9878	0.99255	0.9867	1	0.9659	0.9872	0.9923	1	1	NA	1	0	0	5.3865e-45	1.3249e-39	4.2804e-44	4.3706e-53	5.77571e-48	4.8157e-27	2.0876e-38	4.3706e-53	2.7621e-54	NA	2.4343e-27	1	1	97.5	91.5	79	92	90	66	85	81	65	NA	47	37	41
AfunF3_X	8390682	A	G	intergenic_region	MODIFIER	8390682A>G	NA	AFUN007545-AFUN007544	1	0.98865	1	1	1	1	1	0.2769	0.1864	NA	0.9677	0.0513	0	5.2595e-39	2.15925e-47	1.0659e-41	1.0773e-44	1.0935e-50	2.86345e-22	2.0876e-38	9.7371e-07	0.0002925	NA	6.8754e-17	0.24675	1	84	76.5	55	57	82.5	68.5	86.5	59	61	NA	32	44	25
AfunF3_X	8383520	A	G	intron_variant	MODIFIER	1567+385T>C	NA	AFUN007545	1	0.9939	1	1	1	0.9941	1	0.3333	0.175	NA	1	0	0	5.2595e-39	5.2595e-39	4.2804e-44	4.3706e-53	1.36315e-42	4.45685e-21	2.0876e-38	1.315e-08	3.2767e-05	NA	0.0010823	1	1	84	76.5	55	57	82.5	68.5	86.5	59	61	NA	32	44	25
AfunF3_X	8383520	A	G	intron_variant	MODIFIER	41+841A>G	NA	AFUN007546	1	0.9939	1	1	1	0.9941	1	0.3333	0.175	NA	1	0	0	5.2595e-39	5.2595e-39	4.2804e-44	4.3706e-53	1.36315e-42	4.45685e-21	2.0876e-38	1.315e-08	3.2767e-05	NA	0.0010823	1	1	90	84.5	83	79	79.5	71	86.5	87	81	NA	22	34	46
AfunF3_X	8389421	A	T	intergenic_region	MODIFIER	8389421A>T	NA	AFUN007545-AFUN007544	1	1	1	1	1	1	1	0.3708	0.0946	NA	1	0.0238	0	8.692e-53	1.3555e-45	1.0659e-41	4.3483e-50	4.3185e-47	3.0756e-28	2.0876e-38	2.9968e-12	0.0067346	NA	1.3852e-19	0.5	1	98.5	69.5	76	85	104	76.5	100.5	62	64	NA	73	43	41
AfunF3_X	8442788	A	G	synonymous_variant	LOW	2292A>G	Pro764Pro	AFUN007544	0.99275	0.99205	1	1	1	1	1	0.4583	0.234	0.9167	1	0.0857	0	3.28859e-37	5.63127e-36	6.1512e-28	6.4572e-34	1.63327e-36	1.8371e-23	2.0876e-38	1.0268e-08	0.00025227	1.4176e-06	1.3074e-16	0.11957	1	110.5	109	74	112	88	72	98	71	70	14	61	36	46
AfunF3_X	8277979	T	G	intron_variant	MODIFIER	116-1158A>C	NA	AFUN007552	0.9942	0.9872	1	1	0.9936	1	1	1	1	NA	0.8636	0.1111	0	4.95585e-30	2.72561e-43	6.5755e-37	1.729e-49	8.285e-38	1.90485e-26	2.0876e-38	9.3017e-24	1.0149e-32	NA	1.0931e-09	0.057257	1	103	89.5	75	70	90	64.5	93	47	44	NA	36	60	32
AfunF3_X	8368006	G	A	intergenic_region	MODIFIER	8368006G>A	NA	AFUN007549-AFUN007545	1	0.99265	0.9831	1	1	0.99105	1	0.1912	0.1176	NA	1	0.0323	0	3.33715e-40	1.2512e-30	2.4634e-33	3.8097e-26	2.9781e-25	1.5505e-14	2.0876e-38	6.4842e-05	0.0031411	NA	5.4125e-06	0.5	1	75.5	76	57	79	94	73.5	90.5	46	65	NA	42	31	30
AfunF3_X	8414300	C	A	intergenic_region	MODIFIER	8414300C>A	NA	AFUN007545-AFUN007544	1	0.98215	1	1	1	0.97725	1	0.3492	0.2125	0.9091	0.9444	0.0392	0.2	8.285e-38	2.11673e-41	9.9117e-30	4.3706e-53	5.34354e-39	1.97155e-23	2.0876e-38	2.5731e-08	2.9511e-06	1.7011e-05	3.2089e-19	0.24752	6.2773e-05	94	85	74	83	86.5	72	80.5	86	80	NA	25	55	46
AfunF3_X	8245928	A	G	synonymous_variant	LOW	3330T>C	Asn1110Asn	AFUN021785	0.8874	0.82785	1	0.9688	0.9066	0.899	0.9611	0.3529	0.2364	NA	0.75	0.0667	0.25	1.87885e-29	6.0295e-24	6.7558e-43	1.0605e-35	1.25041e-31	1.04265e-13	2.08761e-38	6.1577e-07	5.473e-05	NA	8.7917e-10	0.24576	0.0011061	76.5	74.5	64	82	86.5	75.5	87	54	78	NA	43	48	38
AfunF3_X	8323666	G	T	intergenic_region	MODIFIER	8323666G>T	NA	AFUN007550-AFUN007549	0.987	0.96895	0.9844	1	1	1	0.9872	0.3061	0.1915	NA	0.9429	0.0882	0	8.1415e-35	3.22864e-34	2.7139e-36	1.657e-37	5.175e-36	1.2512e-30	2.08763e-38	8.3573e-06	0.0012811	NA	5.9366e-18	0.1194	1	89	115	102	100	99.5	82.5	81.5	99	83	NA	45	48	52
AfunF3_X	8362856	T	A	intergenic_region	MODIFIER	8362856T>A	NA	AFUN007549-AFUN007545	0.9573	0.91945	0.979	0.9474	0.9793	0.9506	0.91905	0.7798	0.5465	1	0.125	0	0	1.2117e-72	7.5795e-76	8.6691e-80	5.9835e-78	3.15845e-31	3.34594e-24	2.0912e-38	7.3014e-39	1.0476e-18	4.7526e-13	0.11702	1	1	85.5	80.5	63	88	70	47	84.5	72	81	12	41	46	40
AfunF3_X	8441690	T	C	intron_variant	MODIFIER	1313-58T>C	NA	AFUN007544	0.99545	1	1	1	1	1	0.99255	0.5417	0.2373	NA	1	0.0566	0	8.692e-53	3.41095e-46	2.609e-36	4.233e-41	3.4571e-52	7.533e-26	2.26925e-38	1.374e-15	2.5488e-05	NA	5.7269e-22	0.12143	1	84.5	93.5	66	94	85.5	60	84.5	77	86	NA	42	45	42
AfunF3_X	8379786	T	C	intergenic_region	MODIFIER	8379786T>C	NA	AFUN007549-AFUN007545	0.9942	0.98165	0.9884	0.9667	0.98645	0.994	0.99255	0.3146	0.1705	1	0.7143	0	0	3.49178e-49	5.3865e-45	2.3923e-49	1.4258e-48	2.47629e-41	1.66295e-17	2.26925e-38	2.9801e-10	1.5915e-05	5.4125e-06	5.4994e-07	1	1	117	92.5	80	91	80.5	65.5	85	80	74	NA	37	40	33
AfunF3_X	8414891	A	G	intergenic_region	MODIFIER	8414891A>G	NA	AFUN007545-AFUN007544	0.99075	0.9802	0.9836	0.9762	0.9645	0.95385	0.91	0.4286	0.25	NA	0.8462	0.0811	0.3333	1.1063e-30	8.503e-44	1.035e-35	1.5893e-46	1.91225e-42	1.37295e-24	2.26926e-38	1.7321e-11	2.4559e-07	NA	2.9926e-16	0.11986	8.1472e-05	102.5	106.5	87	92	94.5	73	78	83	87	NA	43	41	41
AfunF3_2	8507102	T	A,G,C	intron_variant	MODIFIER	1731-8241T>A	NA	AFUN020405	0.9404	0.9508	0.9677	0.9545	0.89905	0.88775	0.94855	0.75	0.6212	NA	0.5714	0.0625	0	8.08803e-35	1.2801e-33	1.035e-35	4.3483e-50	1.2512e-30	6.926e-20	2.61355e-38	5.8231e-27	4.2429e-17	NA	7.77e-05	0.2459	1	75	88	73	77	84.5	60.5	78.5	69	73	NA	28	53	51
AfunF3_2	8507102	T	A,G,C	intron_variant	MODIFIER	1731-8241T>C	NA	AFUN020405	0.9404	0.9508	0.9677	0.9545	0.89905	0.88775	0.94855	0.75	0.6212	NA	0.5714	0.0625	0	8.08803e-35	1.2801e-33	1.035e-35	4.3483e-50	1.2512e-30	6.926e-20	2.61355e-38	5.8231e-27	4.2429e-17	NA	7.77e-05	0.2459	1	75	88	73	77	84.5	60.5	78.5	69	73	NA	28	53	51
AfunF3_2	8507102	T	A,G,C	intron_variant	MODIFIER	1731-8241T>G	NA	AFUN020405	0.9404	0.9508	0.9677	0.9545	0.89905	0.88775	0.94855	0.75	0.6212	NA	0.5714	0.0625	0	8.08803e-35	1.2801e-33	1.035e-35	4.3483e-50	1.2512e-30	6.926e-20	2.61355e-38	5.8231e-27	4.2429e-17	NA	7.77e-05	0.2459	1	75	88	73	77	84.5	60.5	78.5	69	73	NA	28	53	51
AfunF3_2	8507102	T	A,G,C	intron_variant	MODIFIER	1731-8241T>A	NA	AFUN020405	0.9404	0.9508	0.9677	0.9545	0.89905	0.88775	0.94855	0.75	0.6212	NA	0.5714	0.0625	0	8.08803e-35	1.2801e-33	1.035e-35	4.3483e-50	1.2512e-30	6.926e-20	2.61355e-38	5.8231e-27	4.2429e-17	NA	7.77e-05	0.2459	1	75	88	73	77	84.5	60.5	78.5	69	73	NA	28	53	51
AfunF3_2	8507102	T	A,G,C	intron_variant	MODIFIER	1731-8241T>C	NA	AFUN020405	0.9404	0.9508	0.9677	0.9545	0.89905	0.88775	0.94855	0.75	0.6212	NA	0.5714	0.0625	0	8.08803e-35	1.2801e-33	1.035e-35	4.3483e-50	1.2512e-30	6.926e-20	2.61355e-38	5.8231e-27	4.2429e-17	NA	7.77e-05	0.2459	1	72	61.5	56	73	70.5	61.5	79.5	35	31	12	15	30	43
AfunF3_2	8507102	T	A,G,C	intron_variant	MODIFIER	1731-8241T>G	NA	AFUN020405	0.9404	0.9508	0.9677	0.9545	0.89905	0.88775	0.94855	0.75	0.6212	NA	0.5714	0.0625	0	8.08803e-35	1.2801e-33	1.035e-35	4.3483e-50	1.2512e-30	6.926e-20	2.61355e-38	5.8231e-27	4.2429e-17	NA	7.77e-05	0.2459	1	72	61.5	56	73	70.5	61.5	79.5	35	31	12	15	30	43
AfunF3_2	8488499	T	A	intron_variant	MODIFIER	1730+13455T>A	NA	AFUN020405	0.8699	0.842	0.9434	0.8889	0.79815	0.8844	0.89265	0.7013	0.4	NA	0.2727	0	0	3.89115e-42	1.2801e-24	4.4193e-27	1.9583e-32	4.76045e-29	1.57675e-20	2.6643e-38	1.6963e-23	1.2505e-10	NA	0.001042	1	1	72	61.5	56	73	70.5	61.5	79.5	35	31	12	15	30	43
AfunF3_2	8488499	T	A	intron_variant	MODIFIER	1730+13455T>A	NA	AFUN020405	0.8699	0.842	0.9434	0.8889	0.79815	0.8844	0.89265	0.7013	0.4	NA	0.2727	0	0	3.89115e-42	1.2801e-24	4.4193e-27	1.9583e-32	4.76045e-29	1.57675e-20	2.6643e-38	1.6963e-23	1.2505e-10	NA	0.001042	1	1	72	61.5	56	73	70.5	61.5	79.5	35	31	12	15	30	43
AfunF3_X	8319126	G	C	intergenic_region	MODIFIER	8319126G>C	NA	AFUN007551-AFUN007550	0.8263	0.8339	0.9	0.9294	0.86995	0.8509	0.83865	0.4494	0.2471	NA	0	0	0	3.5435e-34	3.85975e-30	1.902e-41	7.289e-42	3.05855e-36	8.673e-20	2.71145e-38	3.011e-15	1.1652e-07	NA	1	1	1	72	61.5	56	73	70.5	61.5	79.5	35	31	12	15	30	43
AfunF3_2	8579722	G	A	intergenic_region	MODIFIER	8579722G>A	NA	AFUN020405-AFUN008362	0.96445	0.90465	0.9118	0.9767	0.95505	0.9141	0.9438	0.7067	0.3433	NA	0.069	0.0208	0	2.0297e-37	5.56818e-40	3.1139e-32	1.0526e-47	4.5711e-44	5.7395e-20	3.05285e-38	3.7162e-23	1.2137e-08	NA	0.24561	0.5	1	95	82	63	87	85.5	60.5	79	70	62	NA	45	35	49
AfunF3_2	8485249	C	T	intron_variant	MODIFIER	1730+10205C>T	NA	AFUN020405	0.94325	0.95175	0.9863	0.96	0.94665	0.89215	0.9412	0.7468	0.5065	NA	0.6216	0	0	3.05285e-38	2.14385e-39	6.7558e-43	8.1955e-40	3.39021e-42	1.1037e-19	3.05285e-38	1.1986e-26	2.6279e-15	NA	7.4033e-10	1	1	95	82	63	87	85.5	60.5	79	70	62	NA	45	35	49
AfunF3_2	8485249	C	T	intron_variant	MODIFIER	1730+10205C>T	NA	AFUN020405	0.94325	0.95175	0.9863	0.96	0.94665	0.89215	0.9412	0.7468	0.5065	NA	0.6216	0	0	3.05285e-38	2.14385e-39	6.7558e-43	8.1955e-40	3.39021e-42	1.1037e-19	3.05285e-38	1.1986e-26	2.6279e-15	NA	7.4033e-10	1	1	74	89.5	88	83	75.5	58	74.5	77	83	NA	27	41	44
AfunF3_X	8318623	T	C	intergenic_region	MODIFIER	8318623T>C	NA	AFUN007551-AFUN007550	0.9055	0.94485	0.9897	0.9487	0.96665	0.97355	0.94025	1	1	NA	0.7037	0.0208	0	1.28745e-37	1.0438e-43	6.8222e-56	3.0022e-40	2.64462e-46	6.1505e-19	3.05285e-38	2.6498e-39	6.9429e-55	NA	1.2089e-08	0.5	1	74	89.5	88	83	75.5	58	74.5	77	83	NA	27	41	44
AfunF3_X	8446703	A	G	synonymous_variant	LOW	1128A>G	Pro376Pro	AFUN021782	0.82405	0.89745	0.8065	0.8485	0.81895	0.87005	0.9038	0.4259	0.1154	1	0.4091	0	0	5.78225e-37	1.58475e-30	1.4429e-23	2.5293e-27	1.12555e-22	3.02695e-19	3.09258e-38	5.9704e-09	0.013417	5.4125e-06	4.2568e-07	1	1	70.5	77	63	84	70.5	63	74	41	55	NA	22	36	36
AfunF3_X	8521941	A	G	intergenic_region	MODIFIER	8521941A>G	NA	AFUN007541-AFUN020736	0.96335	0.99255	0.9853	0.9595	0.9861	0.9265	0.94935	0.3951	0.2203	NA	0.9615	0.0488	0.2353	2.1402e-44	2.26925e-38	1.1598e-38	3.1311e-39	9.1235e-40	1.4763e-26	3.13675e-38	5.0119e-12	5.818e-05	NA	5.4444e-14	0.24691	0.0024562	82	86.5	62	92	85.5	73	77.5	77	82	NA	32	54	49
AfunF3_2	8575411	C	T	intron_variant	MODIFIER	2333-25C>T	NA	AFUN020405	0.91685	0.93545	0.9833	0.8676	0.9609	0.90295	0.9524	0.8167	0.4211	1	0	0	0	1.26175e-36	3.30919e-34	6.3137e-34	2.7117e-29	1.20413e-45	3.7621e-22	3.47305e-38	2.6503e-23	2.7262e-09	1.4176e-06	1	1	1	100.5	93	70	84	79	66.5	77.5	89	74	NA	33	42	46
AfunF3_2	8575411	C	T	intron_variant	MODIFIER	2333-25C>T	NA	AFUN020405	0.91685	0.93545	0.9833	0.8676	0.9609	0.90295	0.9524	0.8167	0.4211	1	0	0	0	1.26175e-36	3.30919e-34	6.3137e-34	2.7117e-29	1.20413e-45	3.7621e-22	3.47305e-38	2.6503e-23	2.7262e-09	1.4176e-06	1	1	1	100.5	93	70	84	79	66.5	77.5	89	74	NA	33	42	46
AfunF3_2	8509514	T	C	intron_variant	MODIFIER	1731-5829T>C	NA	AFUN020405	0.8943	0.9244	0.9383	0.8765	0.75495	0.84265	0.91885	0.7368	0.4833	0.9091	0.2581	0	0	1.42832e-41	3.40455e-40	9.5178e-41	1.7564e-35	4.7307e-21	6.3595e-19	3.47305e-38	5.8608e-25	2.0452e-11	1.7011e-05	0.0023332	1	1	81	64	70	79	67.5	74	70.5	62	49	NA	31	45	42
AfunF3_2	8509514	T	C	intron_variant	MODIFIER	1731-5829T>C	NA	AFUN020405	0.8943	0.9244	0.9383	0.8765	0.75495	0.84265	0.91885	0.7368	0.4833	0.9091	0.2581	0	0	1.42832e-41	3.40455e-40	9.5178e-41	1.7564e-35	4.7307e-21	6.3595e-19	3.47305e-38	5.8608e-25	2.0452e-11	1.7011e-05	0.0023332	1	1	77.5	78	50	89	66.5	60.5	70	63	80	11	40	51	65
AfunF3_2	8559055	C	T	intron_variant	MODIFIER	1957-12677C>T	NA	AFUN020405	0.9157	0.93955	0.9722	0.9333	0.9418	0.92575	0.9671	0.7978	0.3889	1	0.0571	0	0.0222	9.5117e-41	2.4789e-35	1.9322e-40	1.0186e-44	2.0297e-37	6.2065e-23	3.47305e-38	5.072e-33	1.4082e-10	1.4176e-06	0.24638	1	0.5	86	91	89	86	80	62	82.5	95	81	NA	39	36	45
AfunF3_2	8559055	C	T	intron_variant	MODIFIER	1957-12677C>T	NA	AFUN020405	0.9157	0.93955	0.9722	0.9333	0.9418	0.92575	0.9671	0.7978	0.3889	1	0.0571	0	0.0222	9.5117e-41	2.4789e-35	1.9322e-40	1.0186e-44	2.0297e-37	6.2065e-23	3.47305e-38	5.072e-33	1.4082e-10	1.4176e-06	0.24638	1	0.5	86	91	89	86	80	62	82.5	95	81	NA	39	36	45
AfunF3_2	8567608	C	T	synonymous_variant	LOW	1329G>A	Val443Val	AFUN015801	0.88965	0.95135	0.9857	0.9659	0.9692	0.8354	0.9671	0.9	0.4545	NA	0	0	0.0286	4.56615e-31	1.2912e-42	7.5676e-40	2.1119e-47	1.35695e-36	2.27925e-15	3.47305e-38	1.2627e-18	8.49e-10	NA	1	1	0.5	86	91	89	86	80	62	82.5	95	81	NA	39	36	45
AfunF3_2	8567608	C	T	intron_variant	MODIFIER	1957-4124C>T	NA	AFUN020405	0.88965	0.95135	0.9857	0.9659	0.9692	0.8354	0.9671	0.9	0.4545	NA	0	0	0.0286	4.56615e-31	1.2912e-42	7.5676e-40	2.1119e-47	1.35695e-36	2.27925e-15	3.47305e-38	1.2627e-18	8.49e-10	NA	1	1	0.5	82.5	61.5	50	49	74	59	82	64	67	NA	33	37	29
AfunF3_2	8567608	C	T	intron_variant	MODIFIER	1957-4124C>T	NA	AFUN020405	0.88965	0.95135	0.9857	0.9659	0.9692	0.8354	0.9671	0.9	0.4545	NA	0	0	0.0286	4.56615e-31	1.2912e-42	7.5676e-40	2.1119e-47	1.35695e-36	2.27925e-15	3.47305e-38	1.2627e-18	8.49e-10	NA	1	1	0.5	82.5	61.5	50	49	74	59	82	64	67	NA	33	37	29
AfunF3_X	8263162	G	T	synonymous_variant	LOW	603G>T	Thr201Thr	AFUN007556	0.91795	0.9134	0.8816	0.9659	0.9669	0.92605	0.9352	0.3708	0.1625	NA	0.75	0.0364	0.34	8.676e-35	3.54542e-37	4.2492e-34	2.7076e-48	6.3805e-47	1.16095e-25	3.47305e-38	2.9968e-12	7.1891e-05	NA	1.8413e-08	0.24771	1.4808e-06	66.5	73.5	60	68	71	54	80	64	83	NA	39	43	32
AfunF3_X	8402448	C	T	intergenic_region	MODIFIER	8402448C>T	NA	AFUN007545-AFUN007544	0.9151	0.87935	0.9875	0.8427	0.94085	0.9302	0.8821	0.45	0.2923	NA	0.3125	0	0	4.7589e-41	1.8627e-40	8.8e-46	3.0075e-36	9.0245e-43	8.329e-23	3.53909e-38	7.8903e-14	4.0861e-07	NA	0.0004259	1	1	86.5	75.5	56	72	97	68.5	85	64	39	NA	35	29	49
AfunF3_X	8232802	CA	AA,C	intergenic_region	MODIFIER	8232802C>A	NA	AFUN007563-AFUN007562	0.73675	0.75265	0.7907	0.8493	0.78605	0.79935	0.792	0.5528	0.2935	NA	0.3385	0.0213	0.325	1.95709e-38	2.78395e-49	3.4441e-47	2.3514e-60	2.22498e-44	1.664e-28	3.66965e-38	7.0358e-27	7.9383e-10	NA	2.7963e-08	0.5	3.6837e-05	87	91	71	76	70	68.5	69	84	74	13	33	52	42
AfunF3_X	8232802	CA	AA,C	intergenic_region	MODIFIER	8232803delA	NA	AFUN007563-AFUN007562	0.73675	0.75265	0.7907	0.8493	0.78605	0.79935	0.792	0.5528	0.2935	NA	0.3385	0.0213	0.325	1.95709e-38	2.78395e-49	3.4441e-47	2.3514e-60	2.22498e-44	1.664e-28	3.66965e-38	7.0358e-27	7.9383e-10	NA	2.7963e-08	0.5	3.6837e-05	84	92	86	90	74	56	84	89	88	10	21	35	41
AfunF3_X	8331892	C	T	intergenic_region	MODIFIER	8331892C>T	NA	AFUN007550-AFUN007549	0.89645	0.8302	0.9143	0.9024	0.91075	0.84825	0.8374	0.3235	0.1538	NA	0.1667	0	0	1.725e-32	7.94721e-27	2.3302e-33	5.3286e-38	9.7915e-33	2.85915e-21	4.91725e-38	3.0207e-08	0.00067197	NA	0.005721	1	1	71.5	87	61	84	85	64	88	70	80	NA	39	37	36
AfunF3_2	8569982	G	A	intron_variant	MODIFIER	1957-1750G>A	NA	AFUN020405	0.9072	0.9266	0.9787	0.8136	0.93245	0.88325	0.9798	0.8	0.48	NA	0	0	0.0435	2.85915e-21	6.35298e-32	2.9526e-26	8.884e-23	3.6446e-42	7.524e-18	5.2595e-38	7.4728e-19	1.5236e-09	NA	1	1	0.5	78.5	71	65	71	80.5	55.5	74	56	64	NA	31	46	42
AfunF3_2	8569982	G	A	intron_variant	MODIFIER	1082-14C>T	NA	AFUN015714	0.9072	0.9266	0.9787	0.8136	0.93245	0.88325	0.9798	0.8	0.48	NA	0	0	0.0435	2.85915e-21	6.35298e-32	2.9526e-26	8.884e-23	3.6446e-42	7.524e-18	5.2595e-38	7.4728e-19	1.5236e-09	NA	1	1	0.5	84	79.5	80	86	76.5	67.5	91	66	75	NA	28	46	42
AfunF3_2	8569982	G	A	intron_variant	MODIFIER	1957-1750G>A	NA	AFUN020405	0.9072	0.9266	0.9787	0.8136	0.93245	0.88325	0.9798	0.8	0.48	NA	0	0	0.0435	2.85915e-21	6.35298e-32	2.9526e-26	8.884e-23	3.6446e-42	7.524e-18	5.2595e-38	7.4728e-19	1.5236e-09	NA	1	1	0.5	84	79.5	80	86	76.5	67.5	91	66	75	NA	28	46	42
AfunF3_X	8279218	G	A	intron_variant	MODIFIER	116-2397C>T	NA	AFUN007552	0.94665	0.9113	1	0.9878	0.949	0.9157	0.9539	0.2881	0.1304	NA	0.7308	0	0	1.4411e-31	2.4918e-32	1.035e-35	5.7056e-47	1.28745e-37	3.6169e-25	5.2595e-38	1.9861e-06	0.0014724	NA	8.6144e-09	1	1	84	79.5	80	86	76.5	67.5	91	66	75	NA	28	46	42
AfunF3_X	8374648	A	G	intergenic_region	MODIFIER	8374648A>G	NA	AFUN007549-AFUN007545	0.9952	0.97065	1	1	0.9655	0.9153	0.9455	0.4127	0.1333	NA	0.4643	0	0.1579	3.2286e-34	1.35695e-36	4.233e-41	4.3861e-56	2.63515e-43	3.7065e-21	5.2595e-38	5.295e-10	0.003045	NA	1.9812e-05	1	0.012628	84	79.5	80	86	76.5	67.5	91	66	75	NA	28	46	42
AfunF3_X	8249470	A	T	intron_variant	MODIFIER	1082+38T>A	NA	AFUN021785	0.85475	0.8309	0.8438	0.8857	0.8579	0.8632	0.8527	0.3878	0.1923	NA	0.2889	0	0	4.7589e-41	2.57075e-34	2.9995e-26	8.4693e-47	1.63403e-37	2.9329e-25	5.525e-38	4.1329e-14	1.4512e-05	NA	4.0777e-05	1	1	99	89	53	72	93	65	96.5	77	70	NA	33	53	41
AfunF3_X	8383191	G	A,T	intron_variant	MODIFIER	1567+714C>T	NA	AFUN007545	0.9147	0.8534	0.9125	0.8936	0.8886	0.83825	0.8183	0.3378	0.16	NA	0.1	0.0476	0	3.47305e-38	4.26511e-33	6.3484e-38	3.997e-43	4.6082e-38	8.7755e-24	5.52501e-38	2.5839e-09	0.00015151	NA	0.028079	0.24699	1	99	89	53	72	93	65	96.5	77	70	NA	33	53	41
AfunF3_X	8383191	G	A,T	intron_variant	MODIFIER	1567+714C>A	NA	AFUN007545	0.9147	0.8534	0.9125	0.8936	0.8886	0.83825	0.8183	0.3378	0.16	NA	0.1	0.0476	0	3.47305e-38	4.26511e-33	6.3484e-38	3.997e-43	4.6082e-38	8.7755e-24	5.52501e-38	2.5839e-09	0.00015151	NA	0.028079	0.24699	1	95	89	90	85	87	71	106.5	89	85	NA	31	40	47
AfunF3_X	8383191	G	A,T	intron_variant	MODIFIER	41+512G>A	NA	AFUN007546	0.9147	0.8534	0.9125	0.8936	0.8886	0.83825	0.8183	0.3378	0.16	NA	0.1	0.0476	0	3.47305e-38	4.26511e-33	6.3484e-38	3.997e-43	4.6082e-38	8.7755e-24	5.52501e-38	2.5839e-09	0.00015151	NA	0.028079	0.24699	1	95	89	90	85	87	71	106.5	89	85	NA	31	40	47
AfunF3_X	8383191	G	A,T	intron_variant	MODIFIER	41+512G>T	NA	AFUN007546	0.9147	0.8534	0.9125	0.8936	0.8886	0.83825	0.8183	0.3378	0.16	NA	0.1	0.0476	0	3.47305e-38	4.26511e-33	6.3484e-38	3.997e-43	4.6082e-38	8.7755e-24	5.52501e-38	2.5839e-09	0.00015151	NA	0.028079	0.24699	1	87.5	86	73	75	84.5	75	100	79	77	NA	37	56	45
AfunF3_X	8321872	A	G	synonymous_variant	LOW	633T>C	Tyr211Tyr	AFUN007550	0.8665	0.83715	0.9348	0.8933	0.97755	0.88045	0.90745	0.3654	0.2059	0.9167	0.4074	0	0	3.4964e-35	1.76685e-22	4.485e-23	4.2492e-34	6.41487e-47	1.2639e-17	5.8385e-38	2.5408e-07	2.8994e-05	4.8074e-06	0.0001362	1	1	87.5	86	73	75	84.5	75	100	79	77	NA	37	56	45
AfunF3_X	8382042	T	A	synonymous_variant	LOW	1827A>T	Ile609Ile	AFUN007545	0.91995	0.8132	0.8286	0.92	0.9167	0.7843	0.82735	0.2289	0.2338	NA	0.1389	0	0	9.307e-39	1.99681e-29	8.8305e-28	3.8877e-48	5.525e-38	1.1599e-21	7.62287e-38	5.9651e-07	1.2397e-06	NA	0.026944	1	1	83	99	78	108	74.5	66.5	90.5	94	75	14	41	36	50
AfunF3_X	8312961	G	A	intergenic_region	MODIFIER	8312961G>A	NA	AFUN007551-AFUN007550	0.99535	0.9725	0.9853	1	0.97815	0.9357	0.9922	0.9848	1	NA	0.9583	0.1053	0	1.36645e-48	1.6753e-47	1.1598e-38	1.729e-49	2.03348e-37	1.18375e-28	8.285e-38	1.0519e-38	1.0659e-41	NA	7.7525e-13	0.057534	1	88.5	100	89	91	87	64.5	91	60	83	NA	34	46	37
AfunF3_X	8287896	A	T	intergenic_region	MODIFIER	8287896A>T	NA	AFUN007552-AFUN007551	0.98265	0.99295	0.9385	0.988	0.9699	0.97645	1	0.3043	0.1644	NA	0.9394	0.0526	0.2045	7.60962e-48	9.661e-41	9.0935e-33	1.4523e-47	5.799e-39	3.0756e-28	8.285e-38	3.2865e-10	0.00014937	NA	8.2416e-17	0.24667	0.0012408	88	89.5	97	78	84.5	59.5	90.5	66	92	NA	27	48	45
AfunF3_X	8390280	C	G	intergenic_region	MODIFIER	8390280C>G	NA	AFUN007545-AFUN007544	1	0.97575	1	0.9895	0.97805	0.9768	0.99515	0.3882	0.1646	0.9091	1	0	0.0238	5.432e-48	2.84185e-31	2.7329e-48	4.3861e-56	9.2414e-53	5.7205e-26	8.285e-38	2.1429e-12	7.0836e-05	5.4125e-06	2.3541e-24	1	0.5	92	73.5	50	65	74.5	59.5	78	48	45	NA	33	33	32
AfunF3_X	8319607	G	A	intergenic_region	MODIFIER	8319607G>A	NA	AFUN007551-AFUN007550	0.9744	0.975	0.987	1	0.9939	1	0.9819	1	1	NA	1	0.093	0	2.1165e-41	8.28605e-38	2.711e-45	2.7498e-51	2.14034e-44	1.8371e-23	8.285e-38	4.2804e-44	2.711e-45	NA	7.2544e-12	0.058115	1	85	77	59	79	84	64	88.5	55	61	NA	24	41	44
AfunF3_X	8434674	A	G	intron_variant	MODIFIER	332-2258A>G	NA	AFUN007544	1	1	1	1	1	1	0.9946	0.3768	0.0625	NA	1	0	0.2	3.28775e-37	2.15925e-47	1.035e-35	2.711e-45	1.67954e-42	1.7573e-20	8.285e-38	8.0845e-10	0.059559	NA	1.3074e-16	1	0.0056095	92.5	81.5	70	88	75.5	62.5	78.5	40	55	NA	24	35	35
AfunF3_X	8253059	C	T	intergenic_region	MODIFIER	8253059C>T	NA	AFUN021785-AFUN021784	0.98225	1	1	1	0.9875	1	1	0.3478	0.2184	NA	0.9722	0	0	5.43202e-48	8.645e-50	4.233e-41	2.711e-45	1.07418e-46	1.1299e-21	8.285e-38	5.2598e-09	6.3346e-07	NA	8.9137e-21	1	1	96	100.5	80	89	93	70.5	88	80	65	NA	32	40	43
AfunF3_X	8389014	T	C	intergenic_region	MODIFIER	8389014T>C	NA	AFUN007545-AFUN007544	1	1	1	1	1	1	1	0.4722	0.125	NA	0.85	0.0161	0	8.1415e-35	5.2595e-39	1.0864e-47	4.3483e-50	5.45374e-48	1.8371e-23	8.285e-38	3.3502e-13	0.0014972	NA	1.2848e-08	0.5	1	128.5	149.5	130	147	129.5	97	128.5	123	92	NA	66	47	55
AfunF3_X	8522413	C	T	intergenic_region	MODIFIER	8522413C>T	NA	AFUN007541-AFUN020736	0.9794	0.9731	0.9722	1	0.98765	0.9923	0.98315	0.3793	0.371	NA	0.9	0.2	0.4375	2.19588e-50	2.2997e-50	1.0659e-41	6.8742e-49	2.0876e-38	3.4712e-37	8.285e-38	1.9179e-08	9.1717e-09	NA	5.6585e-10	0.053015	0.0033988	88	89.5	70	89	80	69.5	84	72	75	13	38	77	40
AfunF3_X	8434977	A	G	intron_variant	MODIFIER	332-1955A>G	NA	AFUN007544	0.98025	0.96765	1	0.9744	0.9836	0.9576	0.98765	0.3	0.12	NA	0.9615	0	0.0513	1.36215e-38	1.36215e-38	1.657e-37	5.4241e-43	2.54766e-33	4.3045e-30	8.285e-38	8.5119e-07	0.013331	NA	5.4444e-14	1	0.24667	80.5	90	69	94	89	74	84.5	63	60	NA	28	43	38
AfunF3_X	8321314	T	C	intergenic_region	MODIFIER	8321314T>C	NA	AFUN007551-AFUN007550	0.99205	0.9946	0.971	1	1	1	1	0.9857	1	NA	0.8529	0	0	5.3025e-36	2.0876e-38	6.6743e-40	1.7006e-43	2.05293e-35	7.533e-26	8.285e-38	4.233e-41	1.6809e-40	NA	3.3259e-17	1	1	106	100.5	64	105	87	74.5	106	98	78	NA	45	43	53
AfunF3_X	8388749	G	A	intergenic_region	MODIFIER	8388749G>A	NA	AFUN007545-AFUN007544	0.99385	0.97495	1	0.9457	0.98295	0.9953	0.96025	0.2464	0.1781	NA	0.8846	0	0.0238	1.1205e-46	2.52745e-28	4.233e-41	8.7931e-48	2.14126e-44	1.7573e-20	8.2851e-38	2.4824e-06	6.7998e-05	NA	7.3681e-12	1	0.5	90.5	83	80	94	85	69	102	74	75	NA	50	42	35
AfunF3_X	8323609	G	T	intergenic_region	MODIFIER	8323609G>T	NA	AFUN007550-AFUN007549	0.96255	0.92955	0.9831	0.98	0.9261	0.96575	0.94735	0.439	0.2558	NA	0.5938	0.0256	0	5.175e-36	7.53301e-26	1.6283e-34	3.925e-29	3.2286e-34	1.17705e-24	8.2934e-38	3.454e-07	0.00023512	NA	2.8292e-11	0.5	1	89.5	81	79	65	77.5	67.5	98.5	75	92	11	30	49	40
AfunF3_X	8321608	T	C	synonymous_variant	LOW	897A>G	Thr299Thr	AFUN007550	0.99305	1	0.9815	0.9846	1	1	1	1	1	NA	1	0.0465	0	1.34175e-42	3.34034e-37	1.5943e-31	4.1752e-38	8.2934e-38	2.86345e-22	8.2934e-38	3.925e-29	4.1752e-38	NA	7.9107e-15	0.24706	1	91	67	54	69	63	70.5	86.5	48	46	10	36	33	27
AfunF3_X	8379451	G	C	intergenic_region	MODIFIER	8379451G>C	NA	AFUN007549-AFUN007545	1	0.94025	0.9737	0.925	0.9655	1	0.97435	0.3171	0.1605	NA	0.6538	0.0769	0	5.17533e-36	3.15685e-34	8.1413e-42	1.3332e-39	4.1615e-29	1.66295e-17	8.30001e-38	1.407e-09	7.2404e-05	NA	1.4238e-07	0.12013	1	92	77.5	82	75	80.5	73	74.5	76	68	10	24	44	45
AfunF3_X	8321598	A	G	synonymous_variant	LOW	907T>C	Leu303Leu	AFUN007550	1	1	1	1	1	0.994	1	1	1	NA	1	0.0455	0	8.503e-44	5.17502e-36	4.0229e-32	1.0519e-38	5.17508e-36	1.8371e-23	8.31837e-38	1.5943e-31	1.6809e-40	NA	7.9107e-15	0.24713	1	87	71	54	57	86	69	81.5	70	55	NA	30	24	27
AfunF3_X	8483845	C	G	intergenic_region	MODIFIER	8483845C>G	NA	AFUN007541-AFUN020736	0.74255	0.74215	0.7812	0.86	0.767	0.7033	0.7873	0.3582	0.2353	NA	0.0811	0	0	1.43955e-23	2.86005e-27	4.2742e-23	3.4526e-42	8.17755e-28	4.64155e-16	8.6477e-38	4.8109e-09	5.6213e-06	NA	0.1194	1	1	87	71	54	57	86	69	81.5	70	55	NA	30	24	27
AfunF3_X	8336606	G	A	intergenic_region	MODIFIER	8336606G>A	NA	AFUN007550-AFUN007549	0.97645	0.92055	0.9792	0.9417	0.9716	0.9106	0.9707	0.3095	0.1979	NA	0.5741	0	0	8.4728e-47	2.49185e-39	1.0582e-54	3.5463e-52	9.2395e-46	4.54045e-23	8.698e-38	1.4556e-09	7.1053e-07	NA	9.7868e-13	1	1	88	90.5	71	96	74	60	80	64	56	10	37	31	56
AfunF3_X	8278428	A	C	intron_variant	MODIFIER	116-1607T>G	NA	AFUN007552	0.97425	0.9897	0.9848	0.9753	0.9348	0.93785	0.94965	0.9863	1	NA	0.8056	0.0408	0	1.804e-44	1.37659e-51	1.7754e-37	4.3185e-47	1.54497e-36	2.2152e-25	8.877e-38	1.2584e-41	1.7006e-43	NA	4.008e-14	0.24742	1	77	76.5	68	67	80	60.5	85	67	59	11	38	54	38
AfunF3_X	8362547	A	T	intergenic_region	MODIFIER	8362547A>T	NA	AFUN007549-AFUN007545	0.96285	0.9631	0.9646	0.9752	0.98455	0.96605	0.9661	0.5446	0.2075	1	0.1818	0	0.0638	4.7021e-49	9.1065e-60	1.2967e-60	8.5643e-67	5.62851e-53	6.1505e-19	8.877e-38	7.9614e-22	7.0729e-08	3.698e-07	0.053885	1	0.12079	66.5	91.5	58	84	67.5	55	73.5	78	82	NA	29	44	41
AfunF3_X	8441715	G	A	intron_variant	MODIFIER	1313-33G>A	NA	AFUN007544	0.979	1	1	0.9104	0.97425	0.9155	0.97945	0.4571	0.193	NA	0.9355	0.0444	0	1.84805e-48	5.3865e-45	6.4572e-34	3.45e-32	1.42118e-51	3.7598e-17	8.877e-38	2.2536e-12	0.00028674	NA	1.1344e-15	0.24719	1	66.5	90.5	58	84	67.5	55	73	77	83	NA	29	45	39
AfunF3_X	8521376	T	C	intergenic_region	MODIFIER	8521376T>C	NA	AFUN007541-AFUN020736	0.91315	0.8893	0.9138	0.8372	0.87235	0.7988	0.9133	0.4464	0.1818	NA	0.7586	0.0682	0.1944	1.15722e-41	2.6981e-27	1.1445e-27	1.215e-34	5.96884e-36	3.7364e-19	8.877e-38	8.49e-10	0.00062367	NA	2.7763e-10	0.12069	0.0056667	66.5	90.5	58	84	67.5	55	73	77	83	NA	29	45	39
AfunF3_2	8529906	TCGACACACACACCCACACCAC	GCGACACACACACCCACACCAC,T	intron_variant	MODIFIER	1956+7135T>G	NA	AFUN020405	0.76685	0.8754	0.95	0.7922	0.72255	0.87125	0.90495	0.6818	0.3889	NA	0.2609	0.06	0	1.01105e-29	2.52745e-28	8.0088e-21	4.38e-29	4.077e-23	5.7395e-20	9.02516e-38	5.2553e-20	1.6451e-08	NA	0.00010032	0.12121	1	79	82.5	75	76	83	60	80.5	74	74	NA	29	60	55
AfunF3_2	8529906	TCGACACACACACCCACACCAC	GCGACACACACACCCACACCAC,T	intron_variant	MODIFIER	1956+7138_1956+7158delACACACACACCCACACCACCG	NA	AFUN020405	0.76685	0.8754	0.95	0.7922	0.72255	0.87125	0.90495	0.6818	0.3889	NA	0.2609	0.06	0	1.01105e-29	2.52745e-28	8.0088e-21	4.38e-29	4.077e-23	5.7395e-20	9.02516e-38	5.2553e-20	1.6451e-08	NA	0.00010032	0.12121	1	79	82.5	75	76	83	60	80.5	74	74	NA	29	60	55
AfunF3_2	8529906	TCGACACACACACCCACACCAC	GCGACACACACACCCACACCAC,T	intron_variant	MODIFIER	1956+7135T>G	NA	AFUN020405	0.76685	0.8754	0.95	0.7922	0.72255	0.87125	0.90495	0.6818	0.3889	NA	0.2609	0.06	0	1.01105e-29	2.52745e-28	8.0088e-21	4.38e-29	4.077e-23	5.7395e-20	9.02516e-38	5.2553e-20	1.6451e-08	NA	0.00010032	0.12121	1	79	82.5	75	76	83	60	80.5	74	74	NA	29	60	55
AfunF3_2	8529906	TCGACACACACACCCACACCAC	GCGACACACACACCCACACCAC,T	intron_variant	MODIFIER	1956+7138_1956+7158delACACACACACCCACACCACCG	NA	AFUN020405	0.76685	0.8754	0.95	0.7922	0.72255	0.87125	0.90495	0.6818	0.3889	NA	0.2609	0.06	0	1.01105e-29	2.52745e-28	8.0088e-21	4.38e-29	4.077e-23	5.7395e-20	9.02516e-38	5.2553e-20	1.6451e-08	NA	0.00010032	0.12121	1	79	82.5	75	76	83	60	80.5	74	74	NA	29	60	55
AfunF3_X	8383127	T	C	intron_variant	MODIFIER	1567+778A>G	NA	AFUN007545	0.95135	0.93785	0.9882	0.8721	0.92725	0.8749	0.8719	0.3284	0.1548	NA	0.4118	0	0	2.35955e-40	9.307e-39	9.4042e-49	4.1824e-38	3.43895e-41	6.2425e-28	9.6505e-38	2.9084e-08	7.3881e-05	NA	1.0577e-05	1	1	84	81.5	70	72	74.5	58.5	76	71	80	NA	22	42	36
AfunF3_X	8383127	T	C	intron_variant	MODIFIER	41+448T>C	NA	AFUN007546	0.95135	0.93785	0.9882	0.8721	0.92725	0.8749	0.8719	0.3284	0.1548	NA	0.4118	0	0	2.35955e-40	9.307e-39	9.4042e-49	4.1824e-38	3.43895e-41	6.2425e-28	9.6505e-38	2.9084e-08	7.3881e-05	NA	1.0577e-05	1	1	84	81.5	70	72	74.5	58.5	76	71	80	NA	22	42	36
AfunF3_2	8536870	C	G	synonymous_variant	LOW	636G>C	Leu212Leu	AFUN015787	0.852	0.9056	0.9818	0.8261	0.8405	0.92145	0.90845	0.7872	0.561	NA	0	0.0968	0	5.52377e-40	3.40956e-34	5.6837e-31	2.9938e-27	1.49975e-26	1.3436e-20	9.71509e-38	2.6563e-17	1.5244e-09	NA	1	0.11864	1	84	81.5	70	72	74.5	58.5	76	71	80	NA	22	42	36
AfunF3_2	8536870	C	G	intron_variant	MODIFIER	1956+14099C>G	NA	AFUN020405	0.852	0.9056	0.9818	0.8261	0.8405	0.92145	0.90845	0.7872	0.561	NA	0	0.0968	0	5.52377e-40	3.40956e-34	5.6837e-31	2.9938e-27	1.49975e-26	1.3436e-20	9.71509e-38	2.6563e-17	1.5244e-09	NA	1	0.11864	1	82	81	69	72	74	59	75.5	70	76	NA	22	42	35
AfunF3_2	8536870	C	G	intron_variant	MODIFIER	1956+14099C>G	NA	AFUN020405	0.852	0.9056	0.9818	0.8261	0.8405	0.92145	0.90845	0.7872	0.561	NA	0	0.0968	0	5.52377e-40	3.40956e-34	5.6837e-31	2.9938e-27	1.49975e-26	1.3436e-20	9.71509e-38	2.6563e-17	1.5244e-09	NA	1	0.11864	1	82	81	69	72	74	59	75.5	70	76	NA	22	42	35
AfunF3_X	8237554	T	C	intron_variant	MODIFIER	614+37A>G	NA	AFUN007561	0.8961	0.80905	0.9459	0.9556	0.94665	0.91075	0.91655	1	1	NA	0.5588	0.0465	0	1.24955e-31	9.442e-27	6.1057e-38	3.3506e-47	3.26724e-38	1.5589e-20	1.1507e-37	1.0519e-38	1.0659e-41	NA	5.5375e-08	0.24706	1	95.5	63.5	42	59	94	65.5	82	53	52	NA	20	38	40
AfunF3_X	8368861	A	G	intergenic_region	MODIFIER	8368861A>G	NA	AFUN007549-AFUN007545	0.4474	0.41095	0.4212	0.4387	0.4578	0.4283	0.38935	0.3125	0.1118	0.439	0.0256	0	0	6.1475e-56	2.51545e-45	8.9155e-48	5.2532e-50	6.91033e-55	3.91985e-27	1.23055e-37	2.7149e-26	4.7527e-06	2.9336e-07	0.5	1	1	73.5	89	88	83	74	58	73	77	78	NA	27	41	43
AfunF3_2	8558931	G	T	intron_variant	MODIFIER	1957-12801G>T	NA	AFUN020405	0.91385	0.92885	0.9882	0.8667	0.93625	0.91145	0.96105	0.7412	0.4118	NA	0.0755	0	0	1.3025e-41	4.16235e-45	9.4042e-49	6.5344e-45	1.36241e-38	4.56825e-19	1.28745e-37	4.2357e-28	1.1004e-10	NA	0.058946	1	1	86	92	69	76	79.5	58.5	75	69	87	NA	36	36	30
AfunF3_2	8558931	G	T	intron_variant	MODIFIER	1957-12801G>T	NA	AFUN020405	0.91385	0.92885	0.9882	0.8667	0.93625	0.91145	0.96105	0.7412	0.4118	NA	0.0755	0	0	1.3025e-41	4.16235e-45	9.4042e-49	6.5344e-45	1.36241e-38	4.56825e-19	1.28745e-37	4.2357e-28	1.1004e-10	NA	0.058946	1	1	74	61	37	75	79	57	79.5	59	76	NA	22	32	36
AfunF3_2	8522541	A	T	intron_variant	MODIFIER	1823-97A>T	NA	AFUN020405	0.84555	0.8739	0.9405	0.94	0.8262	0.8902	0.90795	0.7444	0.3778	0.8	0	0	0	1.26465e-27	1.90585e-30	1.8049e-42	1.884e-50	3.00273e-31	1.75375e-19	1.28745e-37	6.3827e-30	1.2222e-12	0.00035723	1	1	1	74	61	37	75	79	57	79.5	59	76	NA	22	32	36
AfunF3_2	8522541	A	T	intron_variant	MODIFIER	1823-97A>T	NA	AFUN020405	0.84555	0.8739	0.9405	0.94	0.8262	0.8902	0.90795	0.7444	0.3778	0.8	0	0	0	1.26465e-27	1.90585e-30	1.8049e-42	1.884e-50	3.00273e-31	1.75375e-19	1.28745e-37	6.3827e-30	1.2222e-12	0.00035723	1	1	1	74	61	37	75	79	57	79.5	59	76	NA	22	32	36
AfunF3_X	8371535	T	G	intergenic_region	MODIFIER	8371535T>G	NA	AFUN007549-AFUN007545	0.884	0.8371	0.8941	0.871	0.921	0.92115	0.90495	0.3429	0.2436	NA	0.2692	0.0377	0.28	1.8627e-40	1.61689e-38	1.1631e-38	3.4058e-40	2.69676e-42	1.5673e-24	1.28745e-37	3.837e-13	5.4789e-07	NA	0.0049169	0.24762	2.1224e-05	71.5	73	49	97	64.5	60	70	81	63	NA	22	42	38
AfunF3_2	8510024	G	A	intron_variant	MODIFIER	1731-5319G>A	NA	AFUN020405	0.86655	0.864	0.8261	0.8765	0.8205	0.81345	0.8931	0.7294	0.3375	NA	0.0435	0.0192	0	2.13256e-40	1.7734e-35	2.9938e-27	1.7564e-35	4.10255e-37	5.102e-16	1.28745e-37	1.338e-27	5.2813e-10	NA	0.5	0.5	1	71.5	73	49	97	64.5	60	70	81	63	NA	22	42	38
AfunF3_2	8510024	G	A	intron_variant	MODIFIER	1731-5319G>A	NA	AFUN020405	0.86655	0.864	0.8261	0.8765	0.8205	0.81345	0.8931	0.7294	0.3375	NA	0.0435	0.0192	0	2.13256e-40	1.7734e-35	2.9938e-27	1.7564e-35	4.10255e-37	5.102e-16	1.28745e-37	1.338e-27	5.2813e-10	NA	0.5	0.5	1	71.5	73	49	97	64.5	60	70	81	63	NA	22	42	38
AfunF3_2	8544391	T	C	intron_variant	MODIFIER	1956+21620T>C	NA	AFUN020405	0.8404	0.91645	0.9577	0.8208	0.91845	0.9016	0.96225	0.7391	0.3382	0.8	0.0339	0	0	1.7734e-35	4.8264e-41	1.7396e-37	3.7478e-41	2.05877e-42	3.7621e-22	1.2949e-37	8.1437e-23	1.2642e-08	0.00035723	0.24786	1	1	85.5	75.5	65	83	78	66	82	92	73	NA	33	38	44
AfunF3_2	8544391	T	C	intron_variant	MODIFIER	1956+21620T>C	NA	AFUN020405	0.8404	0.91645	0.9577	0.8208	0.91845	0.9016	0.96225	0.7391	0.3382	0.8	0.0339	0	0	1.7734e-35	4.8264e-41	1.7396e-37	3.7478e-41	2.05877e-42	3.7621e-22	1.2949e-37	8.1437e-23	1.2642e-08	0.00035723	0.24786	1	1	94	93.5	68	83	69	71	82.5	66	70	NA	24	38	46
AfunF3_X	8321737	A	T	synonymous_variant	LOW	768T>A	Val256Val	AFUN007550	1	0.96235	1	0.9804	0.96915	0.9381	0.96075	0.3061	0.1379	0.75	0.7931	0	0	1.3555e-45	2.5022e-26	3.6742e-23	1.3013e-28	8.28976e-38	7.9435e-19	1.2949e-37	8.6234e-06	0.0030172	2.0568e-05	5.3984e-11	1	1	70	72	73	76	78.5	66	85	47	70	NA	39	49	31
AfunF3_2	8488190	T	A	intron_variant	MODIFIER	1730+13146T>A	NA	AFUN020405	0.8777	0.9234	0.9831	0.9157	0.7944	0.86335	0.9227	0.7778	0.6164	NA	0.5625	0.0638	0	1.28745e-37	1.28745e-37	2.4634e-33	1.2918e-39	9.20663e-32	5.689e-22	1.2949e-37	6.8719e-29	1.1762e-18	NA	1.3089e-07	0.12097	1	63.5	83.5	76	80	60.5	41.5	70.5	82	81	NA	26	39	56
AfunF3_2	8488190	T	A	intron_variant	MODIFIER	1730+13146T>A	NA	AFUN020405	0.8777	0.9234	0.9831	0.9157	0.7944	0.86335	0.9227	0.7778	0.6164	NA	0.5625	0.0638	0	1.28745e-37	1.28745e-37	2.4634e-33	1.2918e-39	9.20663e-32	5.689e-22	1.2949e-37	6.8719e-29	1.1762e-18	NA	1.3089e-07	0.12097	1	63.5	83.5	76	80	60.5	41.5	70.5	82	81	NA	26	39	56
AfunF3_X	8334563	C	T	intergenic_region	MODIFIER	8334563C>T	NA	AFUN007550-AFUN007549	0.87295	0.8184	0.8706	0.8831	0.9294	0.83935	0.8838	0.3896	0.1358	NA	0.0333	0	0	2.26792e-40	8.71176e-36	3.9314e-37	1.1819e-34	4.23615e-37	9.4995e-21	1.3676e-37	2.5804e-11	0.00033788	NA	0.5	1	1	75.5	76.5	80	84	82	63	73	72	72	NA	20	62	54
AfunF3_2	8528880	G	A	intron_variant	MODIFIER	1956+6109G>A	NA	AFUN020405	0.7722	0.8544	0.9306	0.7875	0.6266	0.6944	0.7875	0.7385	0.45	NA	0.0405	0	0	1.533e-27	9.5845e-26	1.3348e-35	4.1053e-29	9.32551e-26	2.11125e-14	1.481e-37	1.7045e-21	1.6571e-10	NA	0.12245	1	1	86.5	77	81	95	91	63.5	83	85	79	11	41	38	42
AfunF3_2	8528880	G	A	intron_variant	MODIFIER	1956+6109G>A	NA	AFUN020405	0.7722	0.8544	0.9306	0.7875	0.6266	0.6944	0.7875	0.7385	0.45	NA	0.0405	0	0	1.533e-27	9.5845e-26	1.3348e-35	4.1053e-29	9.32551e-26	2.11125e-14	1.481e-37	1.7045e-21	1.6571e-10	NA	0.12245	1	1	86.5	77	81	95	91	63.5	83	85	79	11	41	38	42
AfunF3_X	8263221	T	C	intron_variant	MODIFIER	635+27T>C	NA	AFUN007556	0.9844	0.9422	1	0.9891	0.99425	0.9408	0.96865	0.3444	0.1647	NA	0.963	0.0571	0.2542	2.39108e-52	1.82675e-35	1.0773e-44	6.4569e-53	1.39675e-51	7.686e-23	2.0297e-37	2.0312e-11	3.4099e-05	NA	1.4382e-14	0.24638	1.1029e-05	83	63	61	72	59	73.5	75	53	58	10	29	37	37
AfunF3_2	8573385	A	C	intron_variant	MODIFIER	2173+1342A>C	NA	AFUN020405	0.9415	0.98405	0.9844	0.963	1	0.9542	0.9853	0.7183	0.4762	NA	0.0526	0.0811	0	1.725e-32	9.8125e-28	1.657e-37	2.604e-43	3.41095e-46	7.733e-19	2.0297e-37	1.7535e-22	9.545e-12	NA	0.5	0.11986	1	91.5	97	72	82	72.5	75	76	58	62	NA	21	20	16
AfunF3_2	8573385	A	C	intron_variant	MODIFIER	2173+1342A>C	NA	AFUN020405	0.9415	0.98405	0.9844	0.963	1	0.9542	0.9853	0.7183	0.4762	NA	0.0526	0.0811	0	1.725e-32	9.8125e-28	1.657e-37	2.604e-43	3.41095e-46	7.733e-19	2.0297e-37	1.7535e-22	9.545e-12	NA	0.5	0.11986	1	94.5	72	68	75	86.5	67.5	88	78	48	NA	33	32	36
AfunF3_X	8414883	C	T	intergenic_region	MODIFIER	8414883C>T	NA	AFUN007545-AFUN007544	0.9889	0.97365	0.9672	0.9884	0.9878	0.9736	0.9444	0.4286	0.2692	NA	0.7949	0.0857	0.3243	8.1415e-35	1.60515e-42	5.0953e-33	2.3923e-49	1.1982e-45	2.5022e-26	2.0297e-37	1.7321e-11	1.0063e-07	NA	1.1554e-14	0.11957	8.4418e-05	94.5	72	68	75	86.5	67.5	88	78	48	NA	33	32	36
AfunF3_X	8444471	A	T	intergenic_region	MODIFIER	8444471A>T	NA	AFUN007544-AFUN021782	0.9511	0.94265	0.9242	0.9867	0.9365	0.89285	0.97445	0.2877	0.2	NA	0.6512	0	0.2927	1.2801e-33	1.15261e-41	3.45e-32	8.1874e-43	2.0478e-35	2.1035e-23	2.0297e-37	8.8799e-08	0.00028065	NA	4.4825e-12	1	9.5339e-05	89.5	81.5	60	82	83.5	70	82.5	57	58	NA	23	42	38
AfunF3_X	8486233	C	T	intergenic_region	MODIFIER	8486233C>T	NA	AFUN007541-AFUN020736	0.8729	0.85045	0.8909	0.8537	0.8512	0.91575	0.9384	0.3125	0.2909	NA	0.6429	0.04	0.2222	6.3155e-34	1.18942e-33	5.6355e-25	3.2827e-34	7.65077e-34	7.3485e-22	2.0297e-37	1.6397e-07	4.2614e-06	NA	0.00028986	0.24747	0.0025282	89.5	81.5	60	82	83.5	70	82.5	57	58	NA	23	42	38
AfunF3_X	8487941	G	A	intergenic_region	MODIFIER	8487941G>A	NA	AFUN007541-AFUN020736	0.9863	0.99265	0.9661	1	0.96755	0.94105	0.9853	0.4638	0.3158	NA	1	0.1	1	8.088e-35	5.80034e-39	7.5133e-32	4.3185e-47	1.73468e-39	6.5585e-11	2.08229e-37	2.0601e-12	7.7462e-07	NA	9.6148e-08	0.057784	5.4567e-19	98	81	55	74	80.5	70.5	83	71	72	12	21	47	38
AfunF3_2	8501786	C	T	intron_variant	MODIFIER	1731-13557C>T	NA	AFUN020405	0.82545	0.90055	0.9231	0.8947	0.7547	0.7874	0.854	0.7733	0.3462	NA	0	0	0	1.09229e-32	9.00055e-31	2.3201e-25	1.1819e-34	9.71501e-27	1.2824e-22	2.61839e-37	9.1886e-27	6.4267e-07	NA	1	1	1	98	81	55	74	80.5	70.5	83	71	72	12	21	47	38
AfunF3_2	8501786	C	T	intron_variant	MODIFIER	1731-13557C>T	NA	AFUN020405	0.82545	0.90055	0.9231	0.8947	0.7547	0.7874	0.854	0.7733	0.3462	NA	0	0	0	1.09229e-32	9.00055e-31	2.3201e-25	1.1819e-34	9.71501e-27	1.2824e-22	2.61839e-37	9.1886e-27	6.4267e-07	NA	1	1	1	94.5	86	62	75	87.5	63.5	80	90	68	NA	35	40	51
AfunF3_X	8300106	G	T,C	intergenic_region	MODIFIER	8300106G>C	NA	AFUN007552-AFUN007551	0.91795	0.91635	0.9846	0.9494	0.9672	0.86745	0.8796	0.5753	0.8352	NA	0.5938	0.0513	0	7.01052e-48	2.02375e-39	6.9424e-37	7.9358e-41	1.60515e-42	6.801e-23	2.9619e-37	5.9562e-25	2.711e-45	NA	3.9837e-08	0.24675	1	99.5	71.5	46	86	83	60.5	82.5	66	54	NA	54	50	46
AfunF3_X	8300106	G	T,C	intergenic_region	MODIFIER	8300106G>T	NA	AFUN007552-AFUN007551	0.91795	0.91635	0.9846	0.9494	0.9672	0.86745	0.8796	0.5753	0.8352	NA	0.5938	0.0513	0	7.01052e-48	2.02375e-39	6.9424e-37	7.9358e-41	1.60515e-42	6.801e-23	2.9619e-37	5.9562e-25	2.711e-45	NA	3.9837e-08	0.24675	1	99.5	71.5	46	86	83	60.5	82.5	66	54	NA	54	50	46
AfunF3_X	8318219	T	C	intergenic_region	MODIFIER	8318219T>C	NA	AFUN007551-AFUN007550	0.9369	0.8527	1	0.9297	0.93025	0.85845	0.85595	0.2556	0.1778	1	0.2083	0	0	2.8274e-51	1.09685e-30	2.7329e-48	1.5298e-63	1.53046e-40	8.6665e-17	2.9619e-37	2.3785e-08	7.3492e-06	5.4125e-06	0.024823	1	1	99.5	71.5	46	86	83	60.5	82.5	66	54	NA	54	50	46
AfunF3_X	8288999	T	C	intergenic_region	MODIFIER	8288999T>C	NA	AFUN007552-AFUN007551	1	1	1	1	0.99455	1	1	0.3026	0.1111	1	1	0.0732	0.2326	3.41095e-46	2.14023e-44	4.233e-41	1.0988e-53	1.38656e-54	8.285e-38	3.28775e-37	1.6732e-08	0.0065529	1.4176e-06	1.8578e-12	0.12037	0.00054148	99.5	71.5	46	86	83	60.5	82.5	66	54	NA	54	50	46
AfunF3_X	8272911	T	C	intron_variant	MODIFIER	280+56A>G	NA	AFUN007553	0.96465	0.9408	1	1	0.95395	1	1	0.9867	0.9815	1	0.9189	0.0238	0.3	3.41631e-46	2.36435e-43	1.0659e-41	2.7329e-48	3.05304e-38	7.9715e-32	3.28775e-37	8.1874e-43	1.5943e-31	5.4125e-06	5.6582e-18	0.5	9.2733e-05	102	113.5	76	113	99.5	66	88.5	72	90	12	84	53	46
AfunF3_X	8244409	A	G	intergenic_region	MODIFIER	8244409A>G	NA	AFUN007559-AFUN021785	0.97145	0.9774	0.9859	0.9505	0.9831	1	0.98	0.2237	0.2093	1	0.8788	0.025	0.5526	7.26185e-48	1.1982e-45	1.0659e-41	6.8222e-56	5.55442e-51	7.77e-29	3.28775e-37	2.7894e-06	1.414e-06	3.698e-07	9.1482e-15	0.5	9.9016e-09	68	57.5	42	72	61	47	69.5	12	NA	NA	18	NA	41
AfunF3_X	8389704	A	G	intergenic_region	MODIFIER	8389704A>G	NA	AFUN007545-AFUN007544	1	0.9368	1	1	0.99325	0.9845	0.9914	0.3232	0.1605	NA	0.9787	0.0208	0	8.503e-44	2.80245e-41	6.5755e-37	1.0864e-47	2.9469e-42	9.8125e-28	3.28775e-37	1.1627e-11	7.2404e-05	NA	2.9526e-26	0.5	1	88.5	68	58	86	86.5	63	86.5	56	55	NA	29	44	36
AfunF3_X	8441677	G	T	intron_variant	MODIFIER	1313-71G>T	NA	AFUN007544	1	0.99335	0.9846	1	0.99485	1	1	0.5128	0.2453	NA	1	0.0851	0	8.645e-50	4.0937e-43	6.9424e-37	2.6835e-42	3.45711e-52	1.17705e-24	3.28775e-37	9.8334e-16	5.2873e-05	NA	2.3541e-24	0.05849	1	83.5	85	95	80	109.5	69	93	91	79	NA	43	50	44
AfunF3_X	8251997	A	T	intergenic_region	MODIFIER	8251997A>T	NA	AFUN021785-AFUN021784	0.9948	0.9942	1	1	1	1	1	1	1	NA	0.9756	0	0.5128	3.3779e-43	2.1165e-41	6.8742e-49	6.8742e-49	8.70073e-53	1.1299e-21	3.28775e-37	4.1056e-35	1.035e-35	NA	9.3017e-24	1	3.4806e-08	113	110.5	71	106	91.5	67.5	94	69	68	10	59	40	44
AfunF3_X	8383277	G	T	intron_variant	MODIFIER	1567+628C>A	NA	AFUN007545	0.99	0.98665	0.9701	0.987	1	0.96875	0.9787	0.3934	0.125	NA	0.1111	0	0	5.175e-36	1.48155e-39	1.5658e-36	2.711e-45	1.2512e-30	1.5306e-16	3.28775e-37	3.5204e-09	0.00072404	NA	0.5	1	1	97	90	84	75	90	70	77.5	67	67	NA	37	47	48
AfunF3_X	8383277	G	T	intron_variant	MODIFIER	41+598G>T	NA	AFUN007546	0.99	0.98665	0.9701	0.987	1	0.96875	0.9787	0.3934	0.125	NA	0.1111	0	0	5.175e-36	1.48155e-39	1.5658e-36	2.711e-45	1.2512e-30	1.5306e-16	3.28775e-37	3.5204e-09	0.00072404	NA	0.5	1	1	97	90	84	75	90	70	77.5	67	67	NA	37	47	48
AfunF3_X	8438060	G	A	intron_variant	MODIFIER	1145+61G>A	NA	AFUN007544	0.99285	1	1	1	1	1	1	1	1	NA	NA	0.1739	0	2.05284e-35	8.14203e-35	1.0519e-38	1.035e-35	5.32952e-42	4.2278e-18	3.28775e-37	1.3852e-19	3.698e-07	NA	NA	0.054264	1	81.5	68	64	81	82.5	58.5	81.5	71	63	NA	19	37	57
AfunF3_X	8316789	C	A	intergenic_region	MODIFIER	8316789C>A	NA	AFUN007551-AFUN007550	0.9922	0.9939	0.9848	0.9859	0.9941	1	0.99325	0.9828	1	NA	1	0.0417	0	1.35695e-36	1.34178e-42	1.7754e-37	1.0659e-41	2.1165e-41	4.95585e-30	3.28777e-37	6.4572e-34	2.6498e-39	NA	3.5146e-20	0.24737	1	67.5	79.5	57	57	88	67	88.5	54	60	NA	43	39	26
AfunF3_X	8336110	G	A	intergenic_region	MODIFIER	8336110G>A	NA	AFUN007550-AFUN007549	0.9426	0.88505	0.9381	0.9362	0.94755	0.9153	0.92395	0.3165	0.1102	1	0.3953	0	0	1.2422e-40	5.168e-45	9.9538e-49	5.2284e-47	4.16235e-45	5.206e-24	3.3146e-37	3.1101e-09	8.6093e-05	1.6637e-09	1.0581e-06	1	1	74	86	66	75	82	66	80	73	55	NA	43	35	41
AfunF3_X	8393179	A	C	intergenic_region	MODIFIER	8393179A>C	NA	AFUN007545-AFUN007544	0.9502	0.9557	0.971	0.9672	0.95085	0.9536	0.9543	0.3846	0.127	NA	0.7778	0	0	3.05285e-38	2.1716e-39	1.0519e-37	5.0953e-33	1.07435e-40	2.35475e-18	3.3146e-37	1.6904e-09	0.0030837	NA	5.6888e-10	1	1	74	86	66	75	82	66	80	73	55	NA	43	35	41
AfunF3_X	8335854	T	A	intergenic_region	MODIFIER	8335854T>A	NA	AFUN007550-AFUN007549	0.9948	0.9699	0.9877	0.9773	0.9939	0.9326	0.9401	0.9881	1	NA	0.8913	0.0476	0.0469	1.37503e-51	2.46585e-41	2.241e-46	6.9624e-49	1.38403e-45	5.8855e-28	3.3146e-37	3.6961e-48	2.7329e-48	NA	5.7183e-21	0.24699	0.12205	102	97.5	65	79	85	74	104	73	91	NA	32	39	34
AfunF3_X	8253017	A	G	intergenic_region	MODIFIER	8253017A>G	NA	AFUN021785-AFUN021784	1	0.9942	1	0.9857	0.9756	0.97755	0.9568	0.3333	0.2195	NA	0.9	0	0	5.432e-48	1.19615e-49	2.6835e-42	4.233e-41	1.30205e-43	1.7573e-20	3.3146e-37	1.315e-08	1.3391e-06	NA	4.6134e-14	1	1	65	68.5	45	84	64	68	78.5	49	64	NA	28	48	38
AfunF3_X	8521539	G	A,C	intergenic_region	MODIFIER	8521539G>A	NA	AFUN007541-AFUN020736	0.8323	0.71255	0.8267	0.7745	0.71025	0.63665	0.7214	0.2817	0.1791	NA	0.9667	0.0577	0.0625	1.35587e-43	1.44424e-32	8.9557e-35	4.3185e-47	1.10662e-30	2.72835e-19	3.32301e-37	1.6397e-07	0.00013121	NA	3.3259e-17	0.12136	0.24603	82.5	62	62	70	67	56	65.5	46	51	NA	21	27	30
AfunF3_X	8521539	G	A,C	intergenic_region	MODIFIER	8521539G>C	NA	AFUN007541-AFUN020736	0.8323	0.71255	0.8267	0.7745	0.71025	0.63665	0.7214	0.2817	0.1791	NA	0.9667	0.0577	0.0625	1.35587e-43	1.44424e-32	8.9557e-35	4.3185e-47	1.10662e-30	2.72835e-19	3.32301e-37	1.6397e-07	0.00013121	NA	3.3259e-17	0.12136	0.24603	82	84.5	67	93	87.5	56.5	76.5	70	60	NA	42	53	46
AfunF3_2	8501216	G	A	intron_variant	MODIFIER	1731-14127G>A	NA	AFUN020405	0.92245	0.9386	0.9538	0.9535	0.87595	0.92975	0.94985	0.8451	0.5395	NA	0.7333	0.08	0	3.18125e-34	6.67502e-40	5.2716e-34	7.0262e-45	2.06821e-31	1.9951e-17	3.4712e-37	3.7577e-29	2.4531e-16	NA	4.1351e-10	0.058732	1	74	53	43	69	67	40	58.5	52	73	NA	38	25	35
AfunF3_2	8501216	G	A	intron_variant	MODIFIER	1731-14127G>A	NA	AFUN020405	0.92245	0.9386	0.9538	0.9535	0.87595	0.92975	0.94985	0.8451	0.5395	NA	0.7333	0.08	0	3.18125e-34	6.67502e-40	5.2716e-34	7.0262e-45	2.06821e-31	1.9951e-17	3.4712e-37	3.7577e-29	2.4531e-16	NA	4.1351e-10	0.058732	1	88.5	99	80	101	87.5	57	82.5	79	64	NA	31	53	39
AfunF3_2	8559805	T	A	intron_variant	MODIFIER	1957-11927T>A	NA	AFUN020405	0.9818	0.9885	0.9492	0.9747	0.98445	1	0.9923	0.7143	0.3171	NA	0.5333	0.0417	0	8.0995e-30	4.0937e-43	1.5528e-30	1.3992e-43	5.39127e-36	4.65085e-24	3.4712e-37	3.9015e-24	1.407e-09	NA	0.0010995	0.24737	1	85	105.5	75	108	91	70	87	90	80	11	38	51	40
AfunF3_2	8559805	T	A	intron_variant	MODIFIER	1957-11927T>A	NA	AFUN020405	0.9818	0.9885	0.9492	0.9747	0.98445	1	0.9923	0.7143	0.3171	NA	0.5333	0.0417	0	8.0995e-30	4.0937e-43	1.5528e-30	1.3992e-43	5.39127e-36	4.65085e-24	3.4712e-37	3.9015e-24	1.407e-09	NA	0.0010995	0.24737	1	85	105.5	75	108	91	70	87	90	80	11	38	51	40
AfunF3_X	8442130	A	G	synonymous_variant	LOW	1695A>G	Val565Val	AFUN007544	1	1	1	1	1	1	0.9923	0.4194	0.2787	NA	1	0.1081	0	1.36645e-48	2.0876e-38	1.0659e-41	4.2804e-44	3.51204e-52	1.17705e-24	3.4712e-37	5.295e-10	2.091e-06	NA	1.3074e-16	0.057399	1	85	105.5	75	108	91	70	87	90	80	11	38	51	40
AfunF3_2	8522979	C	T	intron_variant	MODIFIER	1956+208C>T	NA	AFUN020405	0.8463	0.84385	0.95	0.8605	0.77735	0.8436	0.93475	0.7879	0.3478	0.9167	0	0	0	2.78385e-31	1.19165e-29	1.9433e-52	2.2337e-36	1.9873e-26	9.833e-16	4.23615e-37	3.9963e-24	5.2598e-09	4.8074e-06	1	1	1	72.5	80.5	61	77	77.5	53.5	79	64	75	NA	31	42	33
AfunF3_2	8522979	C	T	intron_variant	MODIFIER	1956+208C>T	NA	AFUN020405	0.8463	0.84385	0.95	0.8605	0.77735	0.8436	0.93475	0.7879	0.3478	0.9167	0	0	0	2.78385e-31	1.19165e-29	1.9433e-52	2.2337e-36	1.9873e-26	9.833e-16	4.23615e-37	3.9963e-24	5.2598e-09	4.8074e-06	1	1	1	96	67.5	66	71	71.5	63.5	82.5	47	59	NA	29	45	31
AfunF3_X	8362038	A	T	intergenic_region	MODIFIER	8362038A>T	NA	AFUN007549-AFUN007545	0.94325	0.8888	0.9451	0.9223	0.9064	0.9373	0.8978	0.3913	0.2553	NA	0.6944	0.0682	0.1944	1.50807e-51	4.5174e-45	3.3506e-47	2.0771e-50	2.49185e-39	1.16005e-25	4.23615e-37	2.9254e-10	1.0841e-08	NA	2.8437e-11	0.12069	0.0056667	86	98.5	78	87	88	68.5	89.5	80	78	10	31	59	49
AfunF3_2	8492883	T	A	intron_variant	MODIFIER	1730+17839T>A	NA	AFUN020405	0.8844	0.83985	0.8971	0.9195	0.8014	0.8836	0.9036	0.6716	0.2903	0.9	0.2353	0	0	2.69627e-43	2.2176e-28	3.3363e-31	7.0772e-42	1.4699e-34	3.02695e-19	4.23615e-37	2.6877e-19	9.0099e-07	5.9538e-05	0.0024562	1	1	86	98.5	78	87	88	68.5	89.5	80	78	10	31	59	49
AfunF3_2	8492883	T	A	intron_variant	MODIFIER	1730+17839T>A	NA	AFUN020405	0.8844	0.83985	0.8971	0.9195	0.8014	0.8836	0.9036	0.6716	0.2903	0.9	0.2353	0	0	2.69627e-43	2.2176e-28	3.3363e-31	7.0772e-42	1.4699e-34	3.02695e-19	4.23615e-37	2.6877e-19	9.0099e-07	5.9538e-05	0.0024562	1	1	84.5	83.5	73	81	78	61.5	73.5	43	68	NA	36	41	47
AfunF3_2	8579272	A	G	intergenic_region	MODIFIER	8579272A>G	NA	AFUN020405-AFUN008362	0.9049	0.9263	0.9494	0.9157	0.97185	0.9518	0.94075	0.7067	0.3827	NA	0	0	0	2.26444e-40	1.79505e-36	7.9358e-41	3.7254e-40	5.44812e-48	2.8436e-14	4.33375e-37	2.6163e-23	1.3131e-11	NA	1	1	1	84.5	83.5	73	81	78	61.5	73.5	43	68	NA	36	41	47
AfunF3_X	8335705	G	A	intergenic_region	MODIFIER	8335705G>A	NA	AFUN007550-AFUN007549	0.9946	0.986	1	0.9878	1	0.89895	0.9566	0.3494	0.1803	1	0.9737	0.0364	0.0377	8.503e-44	8.285e-38	1.657e-37	5.7056e-47	2.14021e-44	1.9951e-17	4.33375e-37	9.1013e-11	0.00029794	9.6148e-08	5.6582e-21	0.24771	0.24762	76	88.5	69	98	89	68	88.5	73	72	NA	34	55	35
AfunF3_2	8463810	T	G	intron_variant	MODIFIER	-2136-7369T>G	NA	AFUN020405	0.92475	0.96095	0.9062	0.9765	0.85935	0.92035	0.93445	0.8154	0.6071	NA	0.8519	0.0882	0.4151	6.674e-36	2.34615e-31	5.4743e-30	4.0908e-47	1.6532e-37	1.75375e-19	4.33375e-37	3.8656e-25	3.6279e-14	NA	1.6161e-11	0.1194	1.5031e-08	76	88.5	69	98	89	68	88.5	73	72	NA	34	55	35
AfunF3_X	8249262	C	A	intron_variant	MODIFIER	1199-19G>T	NA	AFUN021785	0.886	0.8126	0.9474	0.9867	0.9698	0.9131	0.8606	0.4239	0.2154	NA	0.5217	0	0	4.66915e-33	6.36551e-32	4.0229e-32	4.2804e-44	1.72741e-45	1.8371e-23	4.33375e-37	1.0508e-14	2.7899e-05	NA	1.8611e-05	1	1	89	99.5	104	91	85.5	73	77.5	101	89	NA	30	45	44
AfunF3_2	8527489	T	G	intron_variant	MODIFIER	1956+4718T>G	NA	AFUN020405	0.8662	0.8577	0.9859	0.8837	0.77035	0.8645	0.8703	0.7397	0.3472	NA	0	0	0	1.70784e-40	4.91725e-38	1.9322e-40	3.1017e-38	5.24679e-32	3.4812e-24	4.3684e-37	3.89e-24	2.3781e-09	NA	1	1	1	86.5	68.5	70	71	75	72	79.5	59	55	NA	39	39	38
AfunF3_2	8527489	T	G	intron_variant	MODIFIER	1956+4718T>G	NA	AFUN020405	0.8662	0.8577	0.9859	0.8837	0.77035	0.8645	0.8703	0.7397	0.3472	NA	0	0	0	1.70784e-40	4.91725e-38	1.9322e-40	3.1017e-38	5.24679e-32	3.4812e-24	4.3684e-37	3.89e-24	2.3781e-09	NA	1	1	1	86.5	68.5	70	71	75	72	79.5	59	55	NA	39	39	38
AfunF3_X	8491514	A	G	intergenic_region	MODIFIER	8491514A>G	NA	AFUN007541-AFUN020736	0.82175	0.7661	0.7246	0.7857	0.82525	0.7532	0.83885	0.4267	0.2656	NA	0.5357	0.0357	0	8.0265e-35	9.13755e-28	2.5648e-22	1.9703e-30	6.42605e-36	2.11355e-12	4.3684e-37	3.367e-12	2.243e-06	NA	2.0087e-06	0.5	1	86.5	68.5	70	71	75	72	79.5	59	55	NA	39	39	38
AfunF3_X	8411074	T	C	intergenic_region	MODIFIER	8411074T>C	NA	AFUN007545-AFUN007544	1	1	1	1	0.99295	0.97815	0.9241	0.4727	0.254	NA	0.8148	0.0541	0.9375	1.06432e-43	1.3249e-39	1.7006e-43	1.7006e-43	5.41453e-42	1.0881e-20	4.7465e-37	2.9965e-10	5.1326e-06	NA	1.0343e-10	0.24658	3.0612e-16	67	82	77	93	77	55	84.5	59	76	10	28	37	44
AfunF3_2	8505317	C	G	intron_variant	MODIFIER	1731-10026C>G	NA	AFUN020405	0.79515	0.9125	0.8611	0.9149	0.7748	0.8786	0.88375	0.7632	0.459	0.8	0.3333	0	0	2.0904e-30	7.7475e-30	1.4453e-30	2.7935e-45	5.749e-31	1.1037e-19	4.82175e-37	2.442e-26	6.4366e-11	0.00035723	0.00018019	1	1	67	82	77	93	77	55	84.5	59	76	10	28	37	44
AfunF3_2	8505317	C	G	intron_variant	MODIFIER	1731-10026C>G	NA	AFUN020405	0.79515	0.9125	0.8611	0.9149	0.7748	0.8786	0.88375	0.7632	0.459	0.8	0.3333	0	0	2.0904e-30	7.7475e-30	1.4453e-30	2.7935e-45	5.749e-31	1.1037e-19	4.82175e-37	2.442e-26	6.4366e-11	0.00035723	0.00018019	1	1	67	82	77	93	77	55	84.5	59	76	10	28	37	44
AfunF3_2	8504895	G	A	intron_variant	MODIFIER	1731-10448G>A	NA	AFUN020405	0.89155	0.87485	0.9467	0.9494	0.84765	0.85	0.9311	0.8652	0.6066	0.8	0.1579	0	0	1.9968e-29	1.19945e-33	1.6186e-38	7.9358e-41	1.50463e-36	7.951e-23	4.8235e-37	5.21e-38	2.3338e-15	0.00035723	0.11486	1	1	88	92.5	70	81	76.5	65	77	75	54	10	37	42	40
AfunF3_2	8504895	G	A	intron_variant	MODIFIER	1731-10448G>A	NA	AFUN020405	0.89155	0.87485	0.9467	0.9494	0.84765	0.85	0.9311	0.8652	0.6066	0.8	0.1579	0	0	1.9968e-29	1.19945e-33	1.6186e-38	7.9358e-41	1.50463e-36	7.951e-23	4.8235e-37	5.21e-38	2.3338e-15	0.00035723	0.11486	1	1	88	92.5	70	81	76.5	65	77	75	54	10	37	42	40
AfunF3_2	8535113	G	A	synonymous_variant	LOW	384C>T	Arg128Arg	AFUN015785	0.89095	0.9619	0.9672	0.7733	0.89565	0.91295	0.9024	0.7385	0.4098	NA	0.0204	0	0	1.55085e-38	4.54676e-33	5.0953e-33	1.5185e-26	7.2265e-31	4.85985e-20	4.90158e-37	1.7045e-21	1.3291e-09	NA	0.5	1	1	79	81	66	87	80	57.5	71.5	58	57	NA	28	30	41
AfunF3_2	8535113	G	A	intron_variant	MODIFIER	1956+12342G>A	NA	AFUN020405	0.89095	0.9619	0.9672	0.7733	0.89565	0.91295	0.9024	0.7385	0.4098	NA	0.0204	0	0	1.55085e-38	4.54676e-33	5.0953e-33	1.5185e-26	7.2265e-31	4.85985e-20	4.90158e-37	1.7045e-21	1.3291e-09	NA	0.5	1	1	72	76	50	64	65.5	67.5	82	30	16	NA	33	20	25
AfunF3_2	8535113	G	A	intron_variant	MODIFIER	1956+12342G>A	NA	AFUN020405	0.89095	0.9619	0.9672	0.7733	0.89565	0.91295	0.9024	0.7385	0.4098	NA	0.0204	0	0	1.55085e-38	4.54676e-33	5.0953e-33	1.5185e-26	7.2265e-31	4.85985e-20	4.90158e-37	1.7045e-21	1.3291e-09	NA	0.5	1	1	87	86	69	80	68.5	55	88.5	61	80	NA	29	37	33
AfunF3_X	8521320	C	T	intergenic_region	MODIFIER	8521320C>T	NA	AFUN007541-AFUN020736	0.88055	0.9076	0.7794	0.9059	0.8939	0.84975	0.86435	0.5738	0.2353	NA	0.8333	0.0625	0	1.91259e-42	2.63405e-35	3.3697e-28	1.356e-44	3.39517e-43	1.3436e-20	9.57e-37	2.6864e-14	5.5268e-06	NA	2.745e-12	0.12105	1	98.5	97	63	78	98	78.5	85.5	73	60	NA	46	48	33
AfunF3_X	8365397	A	C	intergenic_region	MODIFIER	8365397A>C	NA	AFUN007549-AFUN007545	0.9551	0.92805	0.9826	0.8832	0.9443	0.90715	0.90975	0.5083	0.1977	1	0	0	0	1.10991e-55	2.03975e-64	7.4836e-65	1.3086e-60	4.31869e-68	7.7475e-30	9.6505e-37	1.3234e-23	3.1765e-06	2.4927e-08	1	1	1	98.5	97	63	78	98	78.5	85.5	73	60	NA	46	48	33
AfunF3_2	8455634	C	T	intron_variant	MODIFIER	-2137+6178C>T	NA	AFUN020405	0.78905	0.78335	0.9077	0.8627	0.8424	0.8539	0.8697	0.7524	0.3544	NA	0.0323	0	0	2.9556e-27	3.75525e-33	1.5065e-30	1.2024e-43	1.6532e-37	1.8497e-20	9.6505e-37	2.1466e-35	2.0126e-10	NA	0.5	1	1	98.5	97	63	78	98	78.5	85.5	73	60	NA	46	48	33
AfunF3_X	8321800	C	A	synonymous_variant	LOW	705G>T	Gly235Gly	AFUN007550	0.91215	0.91165	0.9512	0.9804	0.9719	0.87365	0.89455	0.3519	0.1587	1	0.6875	0	0	1.31391e-37	2.52795e-28	2.1258e-21	1.3013e-28	1.34199e-42	6.983e-17	1.11686e-36	2.7841e-07	0.00066338	1.6637e-09	8.0292e-10	1	1	71.5	72.5	56	61	68.5	63.5	77	39	39	NA	25	27	36
AfunF3_X	8318249	C	T	intergenic_region	MODIFIER	8318249C>T	NA	AFUN007551-AFUN007550	0.94335	0.87095	0.9077	0.9333	0.8869	0.8934	0.87495	0.8784	0.8046	NA	0.4615	0	0	8.45615e-49	4.77945e-24	2.8722e-32	1.9521e-53	1.98315e-33	1.7857e-15	1.26175e-36	5.4698e-33	9.4983e-33	NA	4.6796e-05	1	1	78	81.5	65	86	77	60	85.5	71	76	NA	30	50	51
AfunF3_X	8397016	C	G	intergenic_region	MODIFIER	8397016C>G	NA	AFUN007545-AFUN007544	0.97865	0.87175	0.9873	0.9425	0.97145	0.97385	0.94415	0.3281	0.1864	NA	0.4359	0.0513	0	2.0297e-37	3.8168e-29	3.4548e-45	3.4002e-44	7.829e-37	3.31445e-24	1.2623e-36	6.6801e-08	0.0002925	NA	4.1013e-07	0.24675	1	82.5	85.5	88	100	83.5	60	87	79	94	NA	36	35	57
AfunF3_X	8240942	T	C	intergenic_region	MODIFIER	8240942T>C	NA	AFUN007560-AFUN007559	0.95235	0.88355	0.98	0.9733	0.9857	0.96325	0.96415	1	1	NA	0.84	0.0444	0.2105	4.5418e-29	5.72382e-28	5.0549e-28	3.2103e-42	1.36216e-38	7.533e-26	1.26268e-36	2.609e-36	1.5943e-31	NA	1.8789e-10	0.24719	0.0025935	109.5	90	70	99	90.5	62.5	96	61	57	NA	27	40	32
AfunF3_X	8240946	A	G	intergenic_region	MODIFIER	8240946A>G	NA	AFUN007560-AFUN007559	0.9527	0.8869	0.98	0.9867	0.9855	0.97015	0.96435	0.9841	1	NA	0.8519	0.0444	0.2105	4.5418e-29	4.27574e-29	5.0549e-28	8.1874e-43	5.25953e-38	1.90485e-26	1.26321e-36	6.5755e-37	1.0149e-32	NA	1.6161e-11	0.24719	0.0025935	96	109	91	103	94	77.5	88	69	94	NA	36	44	36
AfunF3_X	8444481	A	G	intergenic_region	MODIFIER	8444481A>G	NA	AFUN007544-AFUN021782	1	0.99385	1	0.987	0.98335	0.9896	0.989	0.3881	0.2364	NA	1	0.0323	0.3171	3.15845e-31	5.43337e-48	2.6498e-39	2.711e-45	3.41095e-46	3.0756e-28	1.3045e-36	7.2464e-10	5.3813e-05	NA	1.554e-28	0.5	3.9497e-05	97	103.5	71	86	96.5	76.5	98	73	72	NA	33	42	46
AfunF3_X	8453573	T	C	intron_variant	MODIFIER	2112-24A>G	NA	AFUN007541	0.9785	0.99455	1	1	0.9918	0.99405	1	0.3382	0.1505	NA	0.7895	0	0	2.14023e-44	5.175e-36	4.1056e-35	6.8219e-46	5.175e-36	7.254e-23	1.3045e-36	1.2137e-08	3.5995e-05	NA	2.5053e-07	1	1	84.5	90	75	89	81	68.5	96.5	75	64	NA	30	41	40
AfunF3_2	8581829	A	C,AC	intergenic_region	MODIFIER	8581829A>C	NA	AFUN020405-AFUN008362	0.99295	0.99275	0.9825	1	0.98645	1	1	0.871	0.4821	NA	1	0.0952	0.3333	8.14151e-35	1.48155e-39	2.5602e-33	1.0935e-50	3.78387e-40	1.1299e-21	1.3045e-36	2.2097e-29	8.2728e-11	NA	1.2146e-13	0.2439	0.0092021	96.5	77.5	55	74	80	63	81.5	58	49	NA	27	32	40
AfunF3_2	8581829	A	C,AC	intergenic_region	MODIFIER	8581829_8581830insC	NA	AFUN020405-AFUN008362	0.99295	0.99275	0.9825	1	0.98645	1	1	0.871	0.4821	NA	1	0.0952	0.3333	8.14151e-35	1.48155e-39	2.5602e-33	1.0935e-50	3.78387e-40	1.1299e-21	1.3045e-36	2.2097e-29	8.2728e-11	NA	1.2146e-13	0.2439	0.0092021	96.5	77.5	55	74	80	63	81.5	58	49	NA	27	32	40
AfunF3_X	8314125	T	C	intergenic_region	MODIFIER	8314125T>C	NA	AFUN007551-AFUN007550	0.99405	0.98315	1	1	1	0.98	0.989	1	1	NA	1	0	0	1.85352e-48	2.01145e-32	2.711e-45	6.7558e-43	1.2801e-33	1.17705e-24	1.3045e-36	4.7526e-13	1.4176e-06	NA	6.4467e-09	1	1	90	72.5	61	68	87.5	68	85	79	71	NA	29	47	48
AfunF3_X	8321255	G	A	intergenic_region	MODIFIER	8321255G>A	NA	AFUN007551-AFUN007550	1	1	0.9873	1	1	1	1	1	1	NA	1	0.0698	0	1.3555e-45	5.47299e-51	1.7165e-46	6.6743e-40	4.233e-41	1.21715e-27	1.3045e-36	4.1752e-38	4.233e-41	NA	1.3074e-16	0.12059	1	97	90	82	78	85	64	88.5	66	67	NA	48	38	42
AfunF3_X	8444433	A	C	intergenic_region	MODIFIER	8444433A>C	NA	AFUN007544-AFUN021782	0.9081	0.93545	0.9863	0.9444	0.95335	0.8792	0.94205	0.4487	0.2	NA	0.7	0.0513	0.2059	8.0995e-30	1.91677e-42	1.2584e-41	1.7396e-37	1.7481e-36	1.2806e-23	1.3045e-36	2.0308e-13	0.00013273	NA	8.7917e-10	0.24675	0.0055492	95	72	65	105	74.5	60	94.5	74	87	NA	26	44	48
AfunF3_X	8438066	G	A	intron_variant	MODIFIER	1145+67G>A	NA	AFUN007544	1	0.99155	1	1	1	1	1	1	0.9333	NA	NA	0.1364	0	5.175e-36	8.14203e-35	1.0519e-38	6.6743e-40	2.11664e-41	1.0743e-18	1.3045e-36	1.3852e-19	2.4927e-08	NA	NA	0.11628	1	72.5	65.5	44	63	79.5	57	81.5	51	68	NA	21	38	37
AfunF3_X	8458077	G	T	intron_variant	MODIFIER	1052-14C>A	NA	AFUN007541	0.98935	0.9696	0.9828	1	1	0.9565	0.9817	0.4848	0.2987	NA	0.8621	0.0698	0.3333	3.4371e-49	3.78384e-40	9.6072e-33	1.7006e-43	5.32959e-42	7.4575e-23	1.3045e-36	1.5388e-12	1.7244e-08	NA	5.8768e-13	0.12059	0.00039851	81.5	97.5	72	83	80.5	64	95.5	82	80	NA	30	47	50
AfunF3_X	8313687	T	G	intergenic_region	MODIFIER	8313687T>G	NA	AFUN007551-AFUN007550	0.9796	1	1	1	0.98935	1	0.9922	1	1	1	0.95	0.075	0	8.503e-44	3.3372e-40	2.609e-36	1.7006e-43	5.2595e-39	1.2512e-30	1.35695e-36	2.4343e-27	2.609e-36	1.4176e-06	2.8292e-11	0.12025	1	90	73	70	58	90.5	59	92.5	78	78	11	29	47	42
AfunF3_X	8268397	A	G	intergenic_region	MODIFIER	8268397A>G	NA	AFUN007555-AFUN007554	0.95575	0.9184	0.9565	0.9479	0.9519	0.9451	0.9749	0.3367	0.1944	0.9231	0.7	0	0	2.0551e-31	1.8627e-40	4.5385e-38	6.4569e-53	2.1165e-41	1.7242e-27	1.35695e-36	4.3294e-12	3.0353e-05	1.3461e-06	1.7919e-09	1	1	90	73	70	58	90.5	59	92.5	78	78	11	29	47	42
AfunF3_X	8277945	A	G	intron_variant	MODIFIER	116-1124T>C	NA	AFUN007552	0.9556	1	0.9863	0.9882	0.9778	0.9832	0.98665	1	1	NA	0.8333	0.0667	0	2.07125e-35	8.59115e-47	1.2584e-41	9.4042e-49	5.2595e-39	1.4763e-26	1.35695e-36	6.4572e-34	1.6283e-34	NA	1.4655e-07	0.24576	1	71	94.5	82	83	83	73.5	87.5	81	74	NA	39	55	48
AfunF3_2	8501214	G	A	intron_variant	MODIFIER	1731-14129G>A	NA	AFUN020405	0.91825	0.9268	0.9524	0.9481	0.8561	0.9192	0.9522	0.8429	0.5467	NA	0.2143	0.08	0	3.59855e-29	1.82978e-36	7.5825e-33	1.135e-39	3.43518e-29	1.01175e-14	1.35695e-36	1.2923e-28	2.1236e-16	NA	0.10526	0.058732	1	118	98.5	77	97	87	74	102.5	73	79	10	36	45	40
AfunF3_2	8501214	G	A	intron_variant	MODIFIER	1731-14129G>A	NA	AFUN020405	0.91825	0.9268	0.9524	0.9481	0.8561	0.9192	0.9522	0.8429	0.5467	NA	0.2143	0.08	0	3.59855e-29	1.82978e-36	7.5825e-33	1.135e-39	3.43518e-29	1.01175e-14	1.35695e-36	1.2923e-28	2.1236e-16	NA	0.10526	0.058732	1	118	98.5	77	97	87	74	102.5	73	79	10	36	45	40
AfunF3_X	8321869	C	T	synonymous_variant	LOW	636G>A	Leu212Leu	AFUN007550	0.8708	0.8416	0.9375	0.8667	0.96545	0.88165	0.89935	0.3529	0.2239	0.8333	0.4074	0.0294	0	3.19892e-34	1.76685e-22	3.2362e-24	5.4698e-33	9.29382e-46	3.6546e-18	1.37777e-36	6.1577e-07	1.2648e-05	1.7011e-05	0.0001362	0.5	1	89.5	89.5	84	93	83	78.5	77	81	67	NA	35	39	44
AfunF3_2	8527255	A	C	intron_variant	MODIFIER	1956+4484A>C	NA	AFUN020405	0.8352	0.83385	0.9231	0.8824	0.73135	0.90925	0.90125	0.7051	0.3462	0.8462	0.0556	0	0	5.988e-36	2.5602e-25	6.9772e-38	1.105e-37	9.22845e-25	2.1035e-23	1.54495e-36	5.5266e-24	4.8611e-10	1.0096e-05	0.24648	1	1	80	79.5	74	66	67	70	87.5	70	66	NA	36	44	47
AfunF3_2	8527255	A	C	intron_variant	MODIFIER	1956+4484A>C	NA	AFUN020405	0.8352	0.83385	0.9231	0.8824	0.73135	0.90925	0.90125	0.7051	0.3462	0.8462	0.0556	0	0	5.988e-36	2.5602e-25	6.9772e-38	1.105e-37	9.22845e-25	2.1035e-23	1.54495e-36	5.5266e-24	4.8611e-10	1.0096e-05	0.24648	1	1	86	81.5	73	77	87	57	84	67	73	11	25	32	49
AfunF3_X	8393081	C	G	intergenic_region	MODIFIER	8393081C>G	NA	AFUN007545-AFUN007544	0.919	0.9586	0.96	0.9079	0.9559	0.87735	0.89355	0.3816	0.1316	NA	0.6364	0.0217	0	3.9928e-42	1.60515e-42	8.1955e-40	3.4962e-36	1.56555e-39	3.6658e-16	1.54495e-36	6.7529e-11	0.00071196	NA	1.7919e-09	0.5	1	87	51	56	66	75	49	70	40	40	NA	47	34	28
AfunF3_2	8579735	G	A	intergenic_region	MODIFIER	8579735G>A	NA	AFUN020405-AFUN008362	0.95935	0.90535	0.9444	0.9778	0.96305	0.9067	0.9434	0.7432	0.338	NA	0	0	0	1.56555e-39	1.24285e-40	8.6675e-37	4.5994e-50	1.72753e-45	3.7065e-21	1.63085e-36	1.2305e-24	5.7154e-09	NA	1	1	1	94.5	79.5	78	64	74	70.5	77.5	70	57	NA	39	32	40
AfunF3_2	8582579	A	G	intergenic_region	MODIFIER	8582579A>G	NA	AFUN020405-AFUN008362	0.91325	0.91445	0.942	0.9643	0.93705	0.89455	0.95335	0.6508	0.3182	NA	0.0345	0	0	2.9329e-25	1.1602e-37	4.6073e-35	6.1724e-46	1.26235e-36	1.28985e-19	1.63085e-36	2.0947e-17	7.1741e-08	NA	0.5	1	1	80	86.5	64	77	90	60	75.5	62	61	NA	20	41	38
AfunF3_2	8556944	G	A	synonymous_variant	LOW	1488C>T	Ser496Ser	AFUN015888	0.93165	0.9552	1	0.9554	0.93315	0.93175	0.9624	0.7059	0.4429	NA	0.0286	0.0208	0	3.5398e-42	6.70671e-40	4.3706e-53	1.1671e-58	8.711e-44	8.1195e-18	1.63085e-36	5.1674e-21	6.2985e-12	NA	0.5	0.5	1	80	86.5	64	77	90	60	75.5	62	61	NA	20	41	38
AfunF3_2	8556944	G	A	intron_variant	MODIFIER	1957-14788G>A	NA	AFUN020405	0.93165	0.9552	1	0.9554	0.93315	0.93175	0.9624	0.7059	0.4429	NA	0.0286	0.0208	0	3.5398e-42	6.70671e-40	4.3706e-53	1.1671e-58	8.711e-44	8.1195e-18	1.63085e-36	5.1674e-21	6.2985e-12	NA	0.5	0.5	1	65	82	57	85	74	58	82.5	62	56	NA	23	21	18
AfunF3_2	8556944	G	A	intron_variant	MODIFIER	1957-14788G>A	NA	AFUN020405	0.93165	0.9552	1	0.9554	0.93315	0.93175	0.9624	0.7059	0.4429	NA	0.0286	0.0208	0	3.5398e-42	6.70671e-40	4.3706e-53	1.1671e-58	8.711e-44	8.1195e-18	1.63085e-36	5.1674e-21	6.2985e-12	NA	0.5	0.5	1	65	82	57	85	74	58	82.5	62	56	NA	23	21	18
AfunF3_X	8362696	C	T,CT	intergenic_region	MODIFIER	8362696C>T	NA	AFUN007549-AFUN007545	0.92185	0.8752	0.9469	0.9746	0.95835	0.8876	0.93495	0.6111	0.3218	0.9167	0.3333	0	0	3.4371e-49	2.40295e-43	2.6849e-61	1.1028e-68	1.1205e-46	1.03265e-17	1.63085e-36	2.7317e-18	2.7793e-10	4.8074e-06	0.0014461	1	1	65	82	57	85	74	58	82.5	62	56	NA	23	21	18
AfunF3_X	8362696	C	T,CT	intergenic_region	MODIFIER	8362696_8362697insT	NA	AFUN007549-AFUN007545	0.92185	0.8752	0.9469	0.9746	0.95835	0.8876	0.93495	0.6111	0.3218	0.9167	0.3333	0	0	3.4371e-49	2.40295e-43	2.6849e-61	1.1028e-68	1.1205e-46	1.03265e-17	1.63085e-36	2.7317e-18	2.7793e-10	4.8074e-06	0.0014461	1	1	65	82	57	85	74	58	82.5	62	56	NA	23	21	18
AfunF3_X	8447138	T	C	synonymous_variant	LOW	1500T>C	Thr500Thr	AFUN021782	0.77185	0.8146	0.6727	0.8101	0.8363	0.76725	0.8244	0.3607	0.1356	NA	0.4286	0.0488	0	1.93287e-25	2.90745e-25	5.5814e-16	4.014e-30	1.08506e-30	9.0605e-16	1.7013e-36	2.3517e-08	0.0030313	NA	5.4482e-05	0.24691	1	90.5	84.5	72	69	82.5	75	80.5	82	64	NA	21	42	31
AfunF3_X	8296981	C	T	intergenic_region	MODIFIER	8296981C>T	NA	AFUN007552-AFUN007551	0.8952	0.857	0.9032	0.9242	0.8975	0.87675	0.93475	0.3846	0.082	NA	0.4146	0	0	6.35052e-32	1.1194e-29	7.1971e-29	3.45e-32	3.28231e-35	2.47795e-20	1.7481e-36	1.6904e-09	0.0287	NA	8.743e-07	1	1	98.5	86	68	87	82	72.5	104.5	77	80	NA	37	46	37
AfunF3_2	8579273	A	C	intergenic_region	MODIFIER	8579273A>C	NA	AFUN020405-AFUN008362	0.8991	0.9191	0.9494	0.9277	0.96025	0.9518	0.94455	0.72	0.375	NA	0	0	0	7.38314e-40	2.3635e-35	7.9358e-41	1.0047e-40	3.51329e-45	2.8436e-14	1.79505e-36	8.4284e-24	3.2277e-11	NA	1	1	1	80.5	70.5	60	65	70.5	64	73.5	45	52	NA	32	35	30
AfunF3_X	8300110	T	C	intergenic_region	MODIFIER	8300110T>C	NA	AFUN007552-AFUN007551	0.9183	0.9181	0.9848	0.96	0.9837	0.86265	0.87845	1	1	NA	0.6061	0.0513	0	1.89067e-48	1.53045e-40	1.7754e-37	8.1955e-40	5.38655e-45	8.081e-22	1.8594e-36	6.7558e-43	1.729e-49	NA	1.4096e-08	0.24675	1	86.5	69.5	71	61	70.5	64.5	77.5	67	63	10	35	40	41
AfunF3_X	8263503	G	A	intron_variant	MODIFIER	791-12G>A	NA	AFUN007556	0.8139	0.70135	0.8182	0.8667	0.82205	0.75075	0.79575	0.3375	0.0882	NA	0	0	0	8.50245e-31	1.2151e-24	1.8169e-21	3.371e-32	1.33365e-33	9.322e-21	1.93562e-36	5.2813e-10	0.013928	NA	1	1	1	90	61	43	62	75.5	64	73.5	50	60	NA	29	34	35
AfunF3_X	8382772	T	G	intron_variant	MODIFIER	1568-471A>C	NA	AFUN007545	0.9142	0.8755	0.9494	0.9271	0.8819	0.8406	0.8785	0.3205	0.1548	NA	0.2857	0	0	3.4886e-38	2.49802e-37	7.9358e-41	3.1371e-48	5.72251e-28	5.1205e-16	2.00987e-36	3.0038e-09	7.3398e-05	NA	0.002188	1	1	90	65.5	52	60	67.5	56	74	49	61	NA	23	32	40
AfunF3_X	8382772	T	G	intron_variant	MODIFIER	41+93T>G	NA	AFUN007546	0.9142	0.8755	0.9494	0.9271	0.8819	0.8406	0.8785	0.3205	0.1548	NA	0.2857	0	0	3.4886e-38	2.49802e-37	7.9358e-41	3.1371e-48	5.72251e-28	5.1205e-16	2.00987e-36	3.0038e-09	7.3398e-05	NA	0.002188	1	1	90	65.5	52	60	67.5	56	74	49	61	NA	23	32	40
AfunF3_2	8495653	G	A	intron_variant	MODIFIER	1731-19690G>A	NA	AFUN020405	0.879	0.87	0.9538	0.9011	0.8343	0.8809	0.9115	0.8116	0.4648	NA	0.1111	0	0	7.0345e-33	9.5535e-31	5.2716e-34	1.7291e-42	4.11505e-29	1.87615e-19	2.4784e-36	1.8884e-26	8.7106e-13	NA	0.11792	1	1	62.5	73.5	62	76	63.5	56.5	74	51	55	NA	23	24	47
AfunF3_2	8495653	G	A	intron_variant	MODIFIER	1731-19690G>A	NA	AFUN020405	0.879	0.87	0.9538	0.9011	0.8343	0.8809	0.9115	0.8116	0.4648	NA	0.1111	0	0	7.0345e-33	9.5535e-31	5.2716e-34	1.7291e-42	4.11505e-29	1.87615e-19	2.4784e-36	1.8884e-26	8.7106e-13	NA	0.11792	1	1	71.5	82.5	74	85	92.5	58	75	61	47	NA	29	45	37
AfunF3_X	8241326	A	C	intergenic_region	MODIFIER	8241326A>C	NA	AFUN007560-AFUN007559	0.8881	0.82705	0.954	0.93	0.9682	0.8525	0.89	1	0.9851	NA	0.5417	0.0484	0	4.3597e-27	1.0255e-31	1.8479e-45	7.0738e-50	1.07195e-40	1.6091e-22	2.4784e-36	6.7558e-43	4.5385e-38	NA	1.2938e-05	0.12195	1	71	83.5	66	77	83.5	64.5	76	67	55	NA	48	31	41
AfunF3_2	8512910	A	G	intron_variant	MODIFIER	1731-2433A>G	NA	AFUN020405	0.79845	0.86235	0.9241	0.8353	0.81365	0.8611	0.8708	0.7867	0.3176	NA	0.0889	0	0	5.83867e-34	6.42028e-35	4.9837e-39	4.1554e-34	8.227e-25	2.5582e-17	2.4784e-36	2.8059e-27	6.3651e-10	NA	0.058311	1	1	71	83.5	66	77	83.5	64.5	76	67	55	NA	48	31	41
AfunF3_2	8512910	A	G	intron_variant	MODIFIER	1731-2433A>G	NA	AFUN020405	0.79845	0.86235	0.9241	0.8353	0.81365	0.8611	0.8708	0.7867	0.3176	NA	0.0889	0	0	5.83867e-34	6.42028e-35	4.9837e-39	4.1554e-34	8.227e-25	2.5582e-17	2.4784e-36	2.8059e-27	6.3651e-10	NA	0.058311	1	1	71	83.5	66	77	83.5	64.5	76	67	55	NA	48	31	41
AfunF3_X	8445791	C	T	intron_variant	MODIFIER	342+33C>T	NA	AFUN021782	0.79385	0.78895	0.716	0.8315	0.78285	0.8172	0.80385	0.3857	0.1892	0.7857	0.1471	0	0	4.40794e-32	5.0635e-27	1.8781e-25	1.0336e-35	2.01805e-31	5.1475e-26	2.47841e-36	2.9254e-10	3.0676e-05	1.6951e-05	0.026693	1	1	87.5	84	69	84	81	66	83.5	62	67	10	27	51	29
AfunF3_X	8481512	A	C	intergenic_region	MODIFIER	8481512A>C	NA	AFUN007541-AFUN020736	0.89245	0.86135	0.971	0.9403	0.87675	0.8168	0.86835	0.2742	0.1884	0.9	0.625	0.0333	0.25	1.16558e-33	4.3597e-27	1.0519e-37	6.4849e-34	2.09536e-35	4.6059e-12	2.48325e-36	2.1424e-06	6.5501e-05	5.9538e-05	0.00012413	0.5	0.00051483	83.5	76	59	77	76	61	80	68	93	NA	19	50	53
AfunF3_X	8322280	T	A	synonymous_variant	LOW	225A>T	Pro75Pro	AFUN007550	0.9779	0.94765	0.9574	0.9595	0.949	0.92085	0.98485	1	1	NA	0.6667	0	0	1.48155e-39	3.31445e-24	7.2338e-25	3.1311e-39	1.28745e-37	3.7065e-21	3.0181e-36	1.4508e-22	4.1056e-35	NA	4.8354e-08	1	1	69	98.5	69	96	87	68	86	99	72	13	30	52	47
AfunF3_X	8394120	C	T	intergenic_region	MODIFIER	8394120C>T	NA	AFUN007545-AFUN007544	0.9716	0.96575	0.9508	0.9722	0.99275	0.9534	0.9682	0.5	0.25	NA	0.7619	0	0	4.51774e-45	4.38634e-37	1.087e-31	1.8247e-39	1.48155e-39	6.1505e-19	3.0181e-36	6.9407e-09	0.00051483	NA	1.2221e-07	1	1	86	80.5	73	85	77.5	64	77	57	58	NA	18	30	35
AfunF3_X	8324346	C	A	intergenic_region	MODIFIER	8324346C>A	NA	AFUN007550-AFUN007549	0.97455	0.97775	0.9841	0.9571	0.9694	0.96	0.95295	1	1	1	0.5417	0.0789	0	8.698e-38	1.16285e-35	1.0605e-35	6.6292e-37	2.0454e-47	4.9437e-23	3.0181e-36	1.6809e-40	2.5602e-33	1.4176e-06	1.2938e-05	0.12	1	88.5	72.5	57	69	78	62.5	77	63	46	NA	38	33	35
AfunF3_X	8402668	G	A	intergenic_region	MODIFIER	8402668G>A	NA	AFUN007545-AFUN007544	0.8289	0.85305	0.9062	0.8785	0.8373	0.8959	0.8627	0.2927	0.24	NA	0.6296	0.0256	NA	2.30105e-31	5.8184e-38	5.4743e-30	2.3682e-47	8.7446e-37	6.028e-24	3.08348e-36	8.282e-09	1.1982e-06	NA	1.7891e-07	0.5	NA	86	77	65	78	83	64	88	73	68	NA	34	47	31
AfunF3_X	8314971	C	T	intergenic_region	MODIFIER	8314971C>T	NA	AFUN007551-AFUN007550	0.9548	0.94125	0.9286	0.9697	0.96525	0.91385	0.90635	0.2	0.1613	NA	0.6364	0	0	2.7668e-42	4.66948e-33	1.8396e-34	6.0362e-36	3.51445e-45	4.945e-16	3.3285e-36	0.00013273	0.00065891	NA	2.7817e-06	1	1	86	77	63	77	82	63.5	87	72	68	NA	34	47	29
AfunF3_X	8281392	T	G	intron_variant	MODIFIER	115+1285A>C	NA	AFUN007552	0.89235	0.9	0.9091	0.913	0.94645	0.8295	0.90845	0.3485	0.1304	NA	0.4828	0	0	3.2882e-30	4.7021e-28	7.413e-21	8.5235e-33	2.49185e-39	3.9507e-13	3.4528e-36	1.1634e-08	0.0014788	NA	6.1806e-06	1	1	97	61.5	50	86	84.5	60.5	92	56	41	NA	43	33	31
AfunF3_X	8323479	G	A	intergenic_region	MODIFIER	8323479G>A	NA	AFUN007550-AFUN007549	0.89205	0.792	0.9167	0.8545	0.8788	0.80255	0.89435	0.5745	0.2	NA	0.1935	0.0294	0	6.132e-36	2.43298e-20	8.5493e-29	3.9308e-23	1.26535e-23	1.9951e-17	3.54931e-36	3.5655e-11	0.00028065	NA	0.011977	0.5	1	97.5	91	84	71	109.5	82	92	88	70	11	43	48	45
AfunF3_2	8517298	C	T	intron_variant	MODIFIER	1822+1864C>T	NA	AFUN020405	0.82015	0.88855	0.8806	0.8261	0.7733	0.85845	0.8709	0.7097	0.4494	NA	0	0	0	3.8255e-26	1.31775e-31	1.126e-29	2.9938e-27	9.58451e-26	1.5589e-20	3.89761e-36	2.3357e-19	3.011e-15	NA	1	1	1	97.5	91	84	71	109.5	82	92	88	70	11	43	48	45
AfunF3_2	8517298	C	T	intron_variant	MODIFIER	1822+1864C>T	NA	AFUN020405	0.82015	0.88855	0.8806	0.8261	0.7733	0.85845	0.8709	0.7097	0.4494	NA	0	0	0	3.8255e-26	1.31775e-31	1.126e-29	2.9938e-27	9.58451e-26	1.5589e-20	3.89761e-36	2.3357e-19	3.011e-15	NA	1	1	1	88.5	87.5	75	76	80.5	65	90	76	76	NA	33	46	43
AfunF3_2	8498643	T	C	intron_variant	MODIFIER	1731-16700T>C	NA	AFUN020405	0.8603	0.8945	0.939	0.8718	0.73005	0.8163	0.8455	0.7273	0.2687	NA	0.0208	0	0	2.0439e-37	1.31615e-40	2.54e-41	7.7476e-34	9.16318e-27	1.0921e-16	4.32365e-36	1.7045e-21	9.974e-07	NA	0.5	1	1	87.5	76.5	71	92	83	66.5	85.5	65	69	NA	29	48	44
AfunF3_2	8498643	T	C	intron_variant	MODIFIER	1731-16700T>C	NA	AFUN020405	0.8603	0.8945	0.939	0.8718	0.73005	0.8163	0.8455	0.7273	0.2687	NA	0.0208	0	0	2.0439e-37	1.31615e-40	2.54e-41	7.7476e-34	9.16318e-27	1.0921e-16	4.32365e-36	1.7045e-21	9.974e-07	NA	0.5	1	1	87.5	76.5	71	92	83	66.5	85.5	65	69	NA	29	48	44
AfunF3_X	8272485	A	G,C	intron_variant	MODIFIER	517-17T>G	NA	AFUN007553	0.94665	0.8548	0.95	0.9744	0.9257	0.9093	0.8858	0.3026	0.1928	NA	0.4722	0	0.1579	3.15685e-34	2.0682e-31	7.5133e-32	5.4241e-43	9.198e-35	1.7242e-27	4.55385e-36	1.6732e-08	6.8648e-06	NA	2.627e-07	1	0.012628	82.5	81.5	75	79	75.5	64	78	63	83	NA	63	70	37
AfunF3_X	8272485	A	G,C	intron_variant	MODIFIER	517-17T>C	NA	AFUN007553	0.94665	0.8548	0.95	0.9744	0.9257	0.9093	0.8858	0.3026	0.1928	NA	0.4722	0	0.1579	3.15685e-34	2.0682e-31	7.5133e-32	5.4241e-43	9.198e-35	1.7242e-27	4.55385e-36	1.6732e-08	6.8648e-06	NA	2.627e-07	1	0.012628	105	86	100	78	77.5	65.5	82.5	75	73	13	27	36	42
AfunF3_X	8444670	A	G	intergenic_region	MODIFIER	8444670A>G	NA	AFUN007544-AFUN021782	0.89475	0.9045	0.8657	0.9024	0.8611	0.9613	0.9385	0.4348	0.2264	NA	0.9677	0	0.3182	1.32245e-24	6.86062e-40	9.5086e-29	5.3286e-38	1.6914e-26	1.60445e-19	4.93314e-36	1.6064e-11	0.00011939	NA	6.8754e-17	1	1.7873e-05	88	77.5	89	112	89.5	67	88.5	68	70	NA	35	48	33
AfunF3_2	8535669	A	C	intron_variant	MODIFIER	1956+12898A>C	NA	AFUN020405	0.8359	0.93965	0.9512	0.8764	0.8307	0.9376	0.90485	0.9767	0.7193	0.75	0.0351	0.0645	0	1.0426e-35	6.46027e-44	1.4598e-42	6.1901e-39	7.6505e-34	3.10355e-26	5.168e-36	1.0526e-47	3.4041e-18	0.00016826	0.24779	0.2459	1	86	90	72	90	88.5	69	97	74	71	NA	32	53	37
AfunF3_2	8535669	A	C	intron_variant	MODIFIER	1956+12898A>C	NA	AFUN020405	0.8359	0.93965	0.9512	0.8764	0.8307	0.9376	0.90485	0.9767	0.7193	0.75	0.0351	0.0645	0	1.0426e-35	6.46027e-44	1.4598e-42	6.1901e-39	7.6505e-34	3.10355e-26	5.168e-36	1.0526e-47	3.4041e-18	0.00016826	0.24779	0.2459	1	86	90	72	90	88.5	69	97	74	71	NA	32	53	37
AfunF3_X	8412564	C	T	intergenic_region	MODIFIER	8412564C>T	NA	AFUN007545-AFUN007544	0.8757	0.82325	0.8791	0.9189	0.92215	0.8063	0.8339	0.3714	0.1447	NA	0.1111	0	0	3.20965e-39	6.8125e-33	4.9207e-40	2.9004e-53	3.35622e-44	5.4775e-21	5.16803e-36	2.3297e-14	0.00033091	NA	0.057106	1	1	86	90	72	90	88.5	69	97	74	71	NA	32	53	37
AfunF3_X	8268420	A	G	intergenic_region	MODIFIER	8268420A>G	NA	AFUN007555-AFUN007554	0.98875	0.90175	1	0.98	0.9591	0.95495	0.96155	0.375	0.1948	1	0.8276	0	0	3.33715e-40	1.0509e-42	1.0659e-41	4.3954e-57	5.3865e-45	1.2801e-33	5.175e-36	2.0956e-14	1.4357e-05	1.4176e-06	3.101e-14	1	1	72.5	88	69	84	77	58.5	89.5	63	66	NA	29	50	40
AfunF3_X	8288029	G	T	intergenic_region	MODIFIER	8288029G>T	NA	AFUN007552-AFUN007551	1	0.9943	0.9861	1	1	1	1	0.3387	0.1429	NA	1	0	0.2558	2.1165e-41	2.1402e-44	2.6835e-42	2.6835e-42	8.5825e-47	1.2801e-33	5.175e-36	6.1853e-08	0.00069153	NA	3.5146e-20	1	0.00023512	101.5	68.5	70	66	86.5	59.5	77.5	60	62	NA	22	45	26
AfunF3_X	8383929	C	A	intron_variant	MODIFIER	42-533C>A	NA	AFUN007546	1	1	1	1	1	0.99365	1	0.3146	0.1014	1	0.9697	0.0455	0	1.0521e-40	1.2801e-33	2.711e-45	1.0935e-50	3.33715e-40	1.90485e-26	5.175e-36	2.9801e-10	0.006659	5.4125e-06	5.4567e-19	0.24713	1	80.5	94.5	79	78	86	65.5	88	70	65	NA	41	55	48
AfunF3_X	8252011	T	C	intergenic_region	MODIFIER	8252011T>C	NA	AFUN021785-AFUN021784	1	1	1	0.9744	1	1	1	1	1	NA	1	0	0.575	8.58264e-47	1.3249e-39	6.7558e-43	5.3211e-44	3.43715e-49	4.45685e-21	5.175e-36	2.5602e-33	6.4572e-34	NA	5.9562e-25	1	1.2989e-09	90	75	70	67	84.5	75	93	47	59	NA	33	34	19
AfunF3_X	8233069	C	T	intergenic_region	MODIFIER	8233069C>T	NA	AFUN007563-AFUN007562	1	1	1	1	1	1	1	0.3882	0.2297	NA	1	0.0208	0.5854	3.33715e-40	5.432e-48	1.6809e-40	4.3706e-53	8.503e-44	6.926e-20	5.175e-36	2.4125e-12	2.7049e-06	NA	2.3541e-24	0.5	4.6506e-10	94	83	79	85	80.5	75	96	75	85	NA	45	40	44
AfunF3_X	8249422	A	T,C	missense_variant	MODERATE	1087T>G	Ser363Ala	AFUN021785	0.71705	0.65075	0.7429	0.7905	0.7696	0.68535	0.67695	0.3495	0.1772	NA	1	0	0	5.2595e-39	1.10632e-30	6.1952e-29	3.6961e-48	2.11864e-41	1.1299e-21	5.175e-36	3.5189e-13	3.2485e-05	NA	9.9117e-30	1	1	82	85	72	82	67.5	62.5	80.5	72	92	12	31	44	41
AfunF3_X	8249422	A	T,C	missense_variant	MODERATE	1087T>A	Ser363Thr	AFUN021785	0.71705	0.65075	0.7429	0.7905	0.7696	0.68535	0.67695	0.3495	0.1772	NA	1	0	0	5.2595e-39	1.10632e-30	6.1952e-29	3.6961e-48	2.11864e-41	1.1299e-21	5.175e-36	3.5189e-13	3.2485e-05	NA	9.9117e-30	1	1	82	85	72	82	67.5	62.5	80.5	72	92	12	31	44	41
AfunF3_X	8287517	A	T	intergenic_region	MODIFIER	8287517A>T	NA	AFUN007552-AFUN007551	0.9724	0.9668	0.9701	1	0.99165	0.9881	0.9793	0.378	0.1579	1	0.9524	0.0714	0.0278	8.91798e-38	2.87291e-41	1.7754e-37	6.6743e-40	3.15685e-34	1.17705e-24	5.175e-36	1.3866e-11	0.00015255	1.4176e-06	7.2544e-12	0.5	0.5	93.5	69	63	70	95.5	65.5	80	68	56	11	24	38	45
AfunF3_X	8388401	T	C	intergenic_region	MODIFIER	8388401T>C	NA	AFUN007545-AFUN007544	0.97705	1	1	1	1	0.9394	0.9935	0.3377	0.1781	NA	0.9762	0.0222	0	5.3025e-36	5.0745e-33	2.6498e-39	4.3185e-47	5.3295e-42	4.5741e-15	5.175e-36	1.1682e-09	6.7998e-05	NA	2.5612e-23	0.5	1	111.5	86	78	84	96.5	79	98.5	62	58	NA	88	47	29
AfunF3_X	8314735	A	G	intergenic_region	MODIFIER	8314735A>G	NA	AFUN007551-AFUN007550	0.9413	0.9592	0.96	0.9778	0.95975	0.96155	0.8976	0.9836	0.9846	NA	0.9062	0.0638	0	2.46585e-41	8.5825e-47	8.1955e-40	3.9335e-51	3.4712e-37	1.1299e-21	5.17569e-36	1.035e-35	4.1752e-38	NA	2.6212e-16	0.12097	1	109	86	76	75	90.5	70	98	58	74	11	69	53	46
AfunF3_X	8379344	G	A	intergenic_region	MODIFIER	8379344G>A	NA	AFUN007549-AFUN007545	1	0.9914	1	1	1	1	1	0.3472	0.1449	NA	1	0	0	4.95585e-30	3.2286e-34	1.0773e-44	6.5755e-37	2.12097e-38	2.72835e-19	5.19588e-36	2.2765e-09	0.00068782	NA	4.2852e-10	1	1	74	77.5	72	71	75.5	51.5	91	70	53	NA	27	31	34
[truncated: 9,650 more rows]
