# Supplementary material for: PoolSeq Genome‐Wide Association Studies and Microbial Signature Analyses Identify Novel Candidates Associated With Pyrethroid Resistance Evolution in Anopheles funestus in Cameroon
Source: Mol Ecol. 2026 Jan 5;35(1):e70220. doi: 10.1111/mec.70220 (PMC12768894; doi:10.1111/mec.70220)
Supplement: Supplementary file 3 — Table S10: Key bacteria species associated with insecticide resistance evolution in An. funestus from Mibellon. [file MEC-35-e70220-s001.xlsx]

## Sheet: Al_1x_5x_10x_vs_De1x
taxa	log2FC_Al1x_vs_De1x	log2FC_Al5x_vs_De1x	log2FC_Al10x_vs_De1x	FDR_Al1x_vs_De1x	FDR_Al5x_vs_De1x	FDR_Al10x_vs_De1x	Alive1x_count	Alive5x_count	Alive10x_count	Dead1x
Serratia marcescens	FC > -2	FC > -2	-2.38666	NS	NS	0.0341002	90127	43276	16460	507424
Serratia rubidaea	FC > -2	FC > -2	-2.74667	NS	NS	0.00683389	136	146	151	1931
Serratia ureilytica	FC > -2	FC > -2	-2.94903	NS	NS	0.015234	742	543	268	4887
Serratia symbiotica	FC > -2	FC > -2	-3.12219	NS	NS	0.00414332	176	155	141	2656
Serratia rhizosphaerae	FC > -2	FC > -2	-3.27349	0.0405585	0.045766	0.00115604	58	48	50	884
Serratia liquefaciens	FC > -2	FC > -2	-3.4415	NS	NS	0.0017347	167	151	124	2511
Serratia sp. FS14	FC > -2	FC > -2	-3.64298	NS	NS	0.00515594	263	139	58	1808
Serratia sp. FDAARGOS_506	FC > -2	FC > -2	-3.71509	NS	NS	0.00399958	511	227	125	3318
Serratia surfactantfaciens	FC > -2	FC > -2	-3.89099	NS	NS	0.00257883	633	330	144	4119
Serratia plymuthica	FC > -2	-1.94618	-3.29514	NS	0.0367426	0.00370299	378	243	308	6791
Serratia proteamaculans	FC > -2	-2.29712	-3.40751	NS	0.013343	0.00280767	202	119	175	4469
Stenotrophomonas maltophilia	FC > -2	-2.5691	4.73981	NS	0.00504222	0.00115604	529	95	425625	3516
Serratia entomophila	FC > -2	-2.63182	-3.36767	NS	0.00420162	0.00257883	200	84	161	3492
Raoultella ornithinolytica	FC < 2	FC > -2	FC < 2	NS	NS	NS	9008	2185	70618	6896
Raoultella electrica	FC < 2	FC < 2	4.74653	NS	NS	0.000743982	2225	2749	84072	769
Cedecea neteri	FC < 1	FC > -2	FC > -2	NS	NS	NS	453533	488162	243381	1429568
Pseudomonas fluorescens	FC < 1	FC > -2	FC < 2	NS	NS	NS	645	1245	26914	8852
Phytobacter ursingii	FC < 1	FC < 2	2.60895	NS	NS	0.0286757	764	2760	108320	4000
Serratia fonticola	-2.09642	FC > -2	-3.3393	0.0353555	NS	0.00433097	317	326	313	9520
Pseudomonas putida	-2.17211	FC > -2	FC < 2	0.0302923	NS	NS	428	1105	138532	15538
Serratia odorifera	-2.19244	-2.51554	-3.48598	0.0267805	0.0077509	0.00264114	159	92	161	4792
Serratia grimesii	-2.27485	-2.52715	-3.33812	0.0226634	0.00703204	0.00418512	86	57	103	2959
Burkholderia gladioli	-2.3069	FC > -2	FC < 2	0.0187712	NS	NS	49	69	1928	1121
Serratia sp. FGI94	-2.32822	-2.95227	-2.93829	0.0162232	0.00192633	0.00515594	21	10	35	580
Serratia quinivorans	-2.33749	-2.32081	-3.00011	0.0155042	0.0121556	0.00515594	66	51	107	2081
Pseudomonas palleroniana	-2.48644	-2.1827	FC > -2	0.00475401	0.0227017	NS	23875	15411	214444	607397
Klebsiella quasipneumoniae	-2.54211	FC > -2	FC > -2	0.0114585	NS	NS	585	611	15693	30362
Comamonas sp. B21-038	-2.74648	-1.93213	FC > -2	0.00527748	0.045766	NS	10342	7804	24114	278798
Chryseobacterium sp. PCH239	2.74961	FC > -2	FC < 2	0.00900103	NS	NS	1410	24	98	78
Glutamicibacter mishrai	FC < 2	9.70589	FC < 2	NS	1.39e-16	NS	8	2165	11	6
Glutamicibacter halophytocola	FC < 2	9.42039	FC < 2	NS	4.17e-15	NA	9	1040	9	3
Brachybacterium sp. SGAir0954	2.92701	9.09082	FC < 2	0.000847111	2.7e-17	NA	30	1418	26	6
Weissella cibaria	FC < 2	8.26206	FC > -2	NS	4.17e-15	NS	13	1954	12	13
Delftia tsuruhatensis	-3.85903	FC > -2	-3.89707	0.000898931	NS	0.00427113	17	29	70	3113
Delftia acidovorans	-4.00285	FC > -2	-4.31317	0.000680849	NS	0.00245415	18	14	66	3619
Yersinia similis	-3.17915	-3.21696	-3.305	0.00201844	0.00422418	0.00515594	8	4	22	720
Yersinia rohdei	-2.42865	FC > -2	-2.61513	0.00572973	NS	0.0109301	15	21	28	372
Yersinia pseudotuberculosis	FC > -2	FC > -2	-2.89041	NS	NS	0.00515594	48	63	33	546
Yersinia intermedia	FC > -2	FC > -2	FC > -2	0.0377141	NS	NS	11	6	22	215
Yersinia frederiksenii	-2.38136	FC > -2	-2.2222	0.0100493	NS	0.0286757	18	20	39	534
Yersinia canariae	FC > -2	FC > -2	FC > -2	NS	NS	NS	2	1	15	339
Yersinia aleksiciae	FC > -2	FC > -2	FC > -2	NS	NS	NS	4	4	31	259
Xenorhabdus bovienii	-2.71452	-2.07598	-2.06534	0.0051325	0.0363677	0.0424665	9	6	24	446
Weissella cibaria	FC < 2	8.26206	FC > -2	NS	4.17e-15	NS	13	1954	12	13

## Sheet: Al_1x_5x_10x_vs_Unx
taxa	log2FC_Al1x_vs_Unx	log2FC_Al5x_vs_Unx	log2FC_Al10x_vs_Unx	FDR_Al1x_vs_Unx	FDR_Al5x_vs_Unx	FDR_Al10x_vs_Unx	Control_count	Alive1x_count	Alive5x_count	Alive10x_count
Elizabethkingia meningoseptica	9.39057	10.584	7.55148	1.66e-15	7.6e-21	2.64e-08	10	3525.5	5143	1426
Elizabethkingia anophelis	9.37286	8.26978	6.8944	4.39e-12	6.57e-06	1.43e-05	2150.5	857155	1117007	287070
Elizabethkingia miricola	9.31161	10.4554	7.36165	9.8e-18	7.6e-21	8.1e-09	31.5	10094.5	15878	3998
Elizabethkingia ursingii	8.29726	9.19713	5.70108	2.18e-14	7.79e-20	1.85e-06	23	4009.5	5251	1367.5
Cedecea neteri	4.79485	3.85644	FC < 2	0.000359388	0.0120663	NS	33374.5	453532	488162	243380
Cedecea lapagei	4.26418	4.7121	FC < 2	0.000187932	6.4e-06	NS	1000	8394	9573	4801
unclassified Cedecea><wbr>Cedecea sp. FDAARGOS_727	4.12326	4.57925	FC < 2	0.000291351	6.4e-06	NS	642	4916	5465	2830
Enterobacter roggenkampii	-7.33912	-5.46869	-4.94642	7.21e-08	0.000617148	0.0004621	605108	299.5	404	1413.5
Enterobacter chengduensis	-5.87912	-4.17125	-2.83415	7.35e-05	0.00794435	0.0167614	267610	738.5	1062	4496
Enterobacter asburiae	-6.24877	-4.78577	-3.02655	1.19e-06	0.001291	0.0107925	159490	433	585	2884
Enterobacter cloacae	-3.57498	-3.09855	-2.41326	0.00124676	0.00756334	0.0236176	40184.5	706.5	786	1607.5
Enterobacter hormaechei	-3.48839	-2.9292	-2.16486	0.0017115	0.00737635	0.0413194	25008	446.5	571	1122
unclassified Jilinvirus><wbr>Enterobacter phage Arya	-3.14353	-3.89399	-3.00404	0.0153716	0.00445525	0.0094437	11456.5	344	141	307
Enterobacter ludwigii	-2.75238	-2.10455	-2.04393	0.0142975	0.0338617	0.048345	9623	304.5	428	537
Enterobacter bugandensis	-4.74524	-4.3044	-3.72038	7.06e-05	6.1e-05	0.000331013	7199.5	44.5	53	105.5
Enterobacter cloacae complex sp. ECNIH7	-6.18151	-5.52619	-3.76389	1.72e-06	5.56e-06	0.00164554	6680	18.5	24	93.5
Enterobacter sp. JBIWA003	-3.64683	-3.21328	-3.0805	0.000963681	0.00361399	0.00427431	5929.5	98.5	115	136.5
Enterobacter chuandaensis	-4.07114	-3.67181	-2.97829	0.00051623	0.00146419	0.00498197	4922.5	65.5	74	156.5
Comamonas sp. C11	-6.47411	-3.75296	-2.34036	3.79e-05	0.0113441	0.0379241	4405.5	2.5	15	47
Comamonas sp. Y33R10-2	-4.97447	-3.00616	-2.39835	0.000415468	0.0316624	0.0347163	4308	10.5	30	57.5
Enterobacter sp. JBIWA008	-4.71192	-4.45111	-2.36894	0.000154071	0.000296448	0.0316535	4136.5	35.5	34	185.5
